# Supplementary material for: The Analysis of Transcriptomes and Microorganisms Reveals Differences between the Intestinal Segments of Guinea Pigs
Source: Animals (Basel). 2022 Oct 25;12(21):2925. doi: 10.3390/ani12212925 (PMC9658385; doi:10.3390/ani12212925)
Supplement: Supplementary file 1 [file animals-12-02925-s001.zip]

Archive with 5 entries (5 files):
- Figure S1.pdf
- Table S1 Sample information summary.xlsx
- Table S2 Enrichment result of DEGs.xlsx
- Table S3 gene sets.xlsx
- Table S4 gene modules.xlsx
