# Supplementary material for: The Analysis of Transcriptomes and Microorganisms Reveals Differences between the Intestinal Segments of Guinea Pigs
Source: Animals (Basel). 2022 Oct 25;12(21):2925. doi: 10.3390/ani12212925 (PMC9658385; doi:10.3390/ani12212925)
Supplement: Supplementary file 1 [file animals-12-02925-s001.zip › Table S1 Sample information summary.xlsx]

## Sheet: RNA_seq
RNA sample name	Tissue	Total_mapping	Number of reads	Uniquely mapped reads	reads mapped to multiple loci	RNA data size(Gb)
GP_Ile_1	Ileum	0.911	22316587	0.8461	0.0649	10.8
GP_Ile_2	Ileum	0.9165	22432672	0.8783	0.0382	15.2
GP_Ile_3	Ileum	0.9067	22305643	0.7936	0.1131	5
GP_Ile_4	Ileum	0.9222	22257494	0.851	0.0712	5
GP_Ile_5	Ileum	0.9256	23251491	0.8617	0.0639	4.8
GP_Col_1	Colon	0.9641	50960453	0.8998	0.0643	4.9
GP_Col_2	Colon	0.9659	74011776	0.8695	0.0964	5.1
GP_Jej_1	Jejunum	0.9177	22785865	0.8707	0.047	5.2
GP_Jej_2	Jejunum	0.921	22169997	0.8725	0.0485	4.9
GP_Jej_3	Jejunum	0.9028	22430414	0.8335	0.0693	5
GP_Jej_4	Jejunum	0.9159	22890121	0.8488	0.0671	5
GP_Jej_5	Jejunum	0.9293	22165070	0.8596	0.0697	4.9
GP_Cecum_1	Cecum	0.9585	51288876	0.8844	0.0836	10
GP_Cecum_2	Cecum	0.9101	60903559	0.878	0.0805	12
GP_Cecum_3	Cecum	0.9697	66982581	0.8447	0.125	15
GP_Duo_1	Duodenum	0.9156	22043149	0.8704	0.0452	4.9
GP_Duo_2	Duodenum	0.928	23459425	0.8805	0.0475	5.1
GP_Duo_3	Duodenum	0.9067	22975996	0.8605	0.0462	5
GP_Duo_4	Duodenum	0.9246	23086698	0.8547	0.0699	5.2
GP_Duo_5	Duodenum	0.9115	23726036	0.8396	0.0719	5.2
GP_Rec_1	Rectum	0.9347	22667545	0.852	0.0827	5
GP_Rec_2	Rectum	0.9372	22745920	0.8288	0.1084	5.1
GP_Rec_3	Rectum	0.9275	23625970	0.8386	0.0889	5.2
GP_Rec_4	Rectum	0.9336	23719479	0.795	0.1386	5.2
GP_Rec_5	Rectum	0.9357	22413189	0.8077	0.128	4.9
GP_Rec_6	Rectum	0.9337	23613796	0.8028	0.1309	5.4

## Sheet: 16s
16S sample name	Tissue	Data size(Mb)	Counts	Observed Features
GPm_Rec_6	Rectum	55	38246	1477
GPm_Rec_5	Rectum	63	37004	1052
GPm_Rec_4	Rectum	59	34600	1258
GPm_Rec_3	Rectum	50	37809	1314
GPm_Rec_2	Rectum	56	36353	1156
GPm_Rec_1	Rectum	59	43063	1285
GPm_Jej_5	Jejunum	54	38273	1579
GPm_Jej_4	Jejunum	58	39224	1600
GPm_Jej_3	Jejunum	58	39199	1336
GPm_Jej_2	Jejunum	54	49283	1479
GPm_Ile_6	Ileum	53	39244	1255
GPm_Ile_5	Ileum	55	38923	1200
GPm_Ile_4	Ileum	64	46735	956
GPm_Ile_3	Ileum	57	44437	821
GPm_Duo_5	Duodenum	56	35252	1300
GPm_Duo_6	Duodenum	49	41683	929
GPm_Duo_4	Duodenum	56	38876	817
GPm_Duo_3	Duodenum	62	52430	344
GPm_Duo_2	Duodenum	59	42881	731
GPm_Duo_1	Duodenum	56	32525	861
GPm_Col_6	Colon	57	33787	964
GPm_Col_5	Colon	60	54486	715
GPm_Col_4	Colon	65	43483	869
GPm_Col_3	Colon	55	34061	832
GPm_Col_2	Colon	61	37359	918
GPm_Col_1	Colon	59	37751	783
GPm_Ceu_8	Cecum	50	38444	1494
GPm_Ceu_7	Cecum	45	37537	1370
GPm_Ceu_6	Cecum	46	38144	1332
GPm_Ceu_5	Cecum	52	33746	1432
GPm_Ceu_4	Cecum	58	33310	1249
GPm_Ceu_2	Cecum	55	36469	1208

## Sheet: Sample matching
RNA sample name	16s sample name
GP_Ile_1	GPm_Rec_6
GP_Ile_2	GPm_Rec_5
GP_Ile_3	GPm_Rec_4
GP_Ile_4	GPm_Rec_3
GP_Ile_5	GPm_Rec_2
GP_Col_1	GPm_Rec_1
GP_Col_2	GPm_Duo_5
GP_Jej_1	GPm_Duo_4
GP_Jej_2	GPm_Duo_3
GP_Jej_3	GPm_Duo_2
GP_Jej_4	GPm_Duo_1
GP_Jej_5	\
GP_Cecum_1	GPm_Ceu_2
GP_Cecum_2	\
GP_Cecum_3	GPm_Jej_5
GP_Duo_1	GPm_Jej_4
GP_Duo_2	GPm_Jej_3
GP_Duo_3	GPm_Jej_2
GP_Duo_4	\
GP_Duo_5	GPm_Col_2
GP_Rec_1	GPm_Col_1
GP_Rec_2	GPm_Ile_5
GP_Rec_3	GPm_Ile_4
GP_Rec_4	GPm_Ile_3
GP_Rec_5	\
GP_Rec_6	\
