# Supplementary material for: The Analysis of Transcriptomes and Microorganisms Reveals Differences between the Intestinal Segments of Guinea Pigs
Source: Animals (Basel). 2022 Oct 25;12(21):2925. doi: 10.3390/ani12212925 (PMC9658385; doi:10.3390/ani12212925)
Supplement: Supplementary file 1 [file animals-12-02925-s001.zip › Table S2 Enrichment result of DEGs.xlsx]

## Sheet: small  vs Large 
GroupID	Category	Term	Description	LogP	Log(q-value)	InTerm_InList	Genes	Symbols
1_Summary	GO Cellular Components	GO:0005903	brush border	-13.4788	-9.12556	36/145	11648,12343,12351,12780,13131,13487,13809,13860,14275,16790,17380,17777,18671,20522,20526,20537,22599,26365,26569,26941,30962,56226,56643,58866,67880,69983,70008,70737,72040,74338,93835,171429,226999,269346,665270,666339,11853,17910,22295,67378,229776,11477,11820,12349,12387,12527,12550,12695,13132,13482,13511,14080,14083,14107,16952,17254,17356,17829,18489,18669,20510,20525,20743,20750,22359,263…	Akp3,Capza2,Car4,Abcc2,Dab1,Slc26a3,Enpep,Eps8,Folr1,Anpep,Mme,Mttp,Abcb1a,Slc23a1,Slc2a2,Slc5a1,Slc6a20b,Ceacam1,Slc27a4,Slc9a3r1,Slc7a9,Espn,Slc15a1,Treh,Dcxr,Sis,Ace2,Cgn,Cdhr5,Slc6a19,Amn,Slc26a6,Slc9a2,Slc28a2,Plb1,Muc3,Rhoc,Myo15,Cdh23,Bbs2,Cdc14a,Acvr1,App,Car2,Ctnnb1,Cd9,Cdh1,Patj,Dab2,Dpp4,Dsg2,Fabp1,Ptk2,Fat1,Anxa1,Slc3a2,Afdn,Muc1,Reg3b,Abcb1b,Slc1a1,Slc2a1,Sptbn2,Spp1,Vldlr,Ceacam2,Tc…
2_Summary	GO Biological Processes	GO:0010565	regulation of cellular ketone metabolic process	-10.6075	-6.85635	33/153	11666,11806,11808,11814,12156,12623,12846,13132,13350,13653,13666,13884,14080,14607,14933,16952,19683,20540,22259,26365,26367,50781,58805,67800,100705,103142,104158,107605,216453,216454,228026,382044,102635496,18563,20778,53357,56398,67815,238055,11820,14527,14534,14583,15376,15444,16548,18799,18976,26569,67389,76282,20287,57875,75669,77582,83408,107770,317757,22433,69836,11853,14183,20304	Abcd1,Apoa1,Apoa4,Apoc3,Bmp2,Ces1g,Comt,Dab2,Dgat1,Egr1,Eif2ak3,Ces1c,Fabp1,Gip,Gk,Anxa1,Rdh16,Slc7a7,Nr1h3,Ceacam1,Ceacam2,Dkk3,Mlxipl,Dgat2,Acacb,Rdh9,Ces1d,Rdh1,Rdh19,Rdh16f2,Pdk1,Ces1b,Malrd1,Pcx,Scarb1,Pla2g6,Chp1,Sec14l2,Apob,App,Gcgr,Kat2a,Gfpt1,Foxa2,Hpca,Khk,Plcd1,Pomc,Slc27a4,C1qtnf12,Gpt,Sct,Angptl4,Pik3r4,Mboat7,Gimap3,Tm6sf2,Gimap5,Xbp1,Pla2g12b,Rhoc,Fgfr2,Ccl5
3_Summary	GO Molecular Functions	GO:0046943	carboxylic acid transmembrane transporter activity	-9.47118	-5.95065	33/168	12780,13358,13487,14057,14411,17254,18408,18669,18671,20500,20510,20512,20514,20522,20540,22599,26365,26367,26941,30805,30962,57274,73822,74338,76775,94282,102680,106407,171429,212555,215113,217316,241612,12351,14275,16952,20525,20526,20527,22232,24060,26569,56017,69698,69836,70008,70026,228993,240669,271844,11666,14080,19660,107375,11732,14385,22333,29876,57776,69454,102566,70484,13162,20537,566…	Abcc2,Slc25a1,Slc26a3,Sfxn1,Slc6a12,Slc3a2,Slc25a15,Abcb1b,Abcb1a,Slc13a2,Slc1a1,Slc1a3,Slc1a5,Slc23a1,Slc7a7,Slc6a20b,Ceacam1,Ceacam2,Slc9a3r1,Slc22a4,Slc7a9,Slc16a8,Mfsd12,Slc6a19,Slc10a7,Sfxn5,Slc6a20a,Slc51a,Slc26a6,Slc66a1,Slc43a2,Slc16a5,Slc5a12,Car4,Folr1,Anxa1,Slc2a1,Slc2a2,Slc2a3,Slc35a2,Slc35a1,Slc27a4,Slc2a8,Slc52a3,Pla2g12b,Ace2,Tspo2,Slc17a9,Calhm3,Pla2g4f,Abcd1,Fabp1,Rbp2,Slc25a45,A…
4_Summary	GO Biological Processes	GO:0010951	negative regulation of endopeptidase activity	-8.87305	-5.47407	34/186	12258,12380,13011,14080,16600,16625,17246,18816,20700,20701,20702,20703,20704,20708,20714,20715,20716,20717,20719,20730,59009,68845,74069,75736,97848,110355,216869,238393,238395,238568,271047,380780,435350,628900,11820,50766,209378,11806,11814,13010,16952,20354,24063,24064,26569,56398,57875,78816,93897,11757,11819,11847,12156,12159,12988,13682,15376,15444,17131,18104,18247,18768,23882,24074,26365…	Serping1,Cast,Cst7,Fabp1,Klf4,Serpina3c,Mdm2,Serpinf2,Serpina1a,Serpina1b,Serpina1c,Serpina1d,Serpina1e,Serpinb6b,Serpina3k,Serpina3g,Serpina3n,Serpina3m,Serpinb6a,Spink1,Sh3rf1,Pih1d1,Serpina3a,Bcl2l12,Serpinb6c,Grk2,Arrb2,Serpina3f,Serpina3j,Serpinb6d,Serpina3b,Serpina11,Serpinb6e,Serpina3i,App,Crim1,Itih5,Apoa1,Apoc3,Cst3,Anxa1,Sema4d,Spry1,Spry2,Slc27a4,Chp1,Angptl4,Gmip,Fzd10,Prdx3,Nr2f2,Arg…
5_Summary	GO Biological Processes	GO:0019637	organophosphate metabolic process	-8.27365	-4.99961	84/766	11486,11513,11534,11566,11647,11666,11688,11806,11808,11821,11872,13350,14120,14377,14430,14583,14635,14933,15212,15275,15277,16548,17772,17855,18102,18606,18707,18770,18780,18797,18799,19193,20216,20916,22259,22436,52858,53357,54200,56738,57028,57319,66043,67420,67512,67800,67916,68352,68401,68603,68671,69836,71743,75669,76192,76952,77582,77799,99010,100340,100705,104158,105501,106861,114640,194…	Ada,Adcy7,Adk,Adss,Alpl,Abcd1,Alox8,Apoa1,Apoa4,Aprt,Art2b,Dgat1,Fbp2,G6pc,Galt,Gfpt1,Galk1,Gk,Hexb,Hk1,Hk2,Khk,Mtm1,Mvk,Nme1,Enpp2,Pik3cd,Pklr,Pla2g2a,Plcb3,Plcd1,Pipox,Acsm3,Sucla2,Nr1h3,Xdh,Cdipt,Pla2g6,Sult2b1,Mocs1,Pdxp,Smpdl3a,Atp5d,Far1,Agpat2,Dgat2,Plpp3,Aspdh,G6pc3,Pmvk,Pcyt2,Pla2g12b,Coasy,Pik3r4,Abhd12,Nt5c2,Mboat7,Sla2,Lpcat4,Smpdl3b,Acacb,Ces1d,Abhd4,Abhd3,Pth2,Mtmr11,Enpp3,Hkdc1,Pdx…
6_Summary	KEGG Pathway	mmu04975	Fat digestion and absorption	-8.18636	-4.94708	15/43	11806,11808,13350,14080,17777,18780,20778,26569,27409,67470,67512,67800,67916,69836,238055,18671,20287,21333,21336,22259,22264,56183,114774,269587,18830,18739,71764,11814,20423	Apoa1,Apoa4,Dgat1,Fabp1,Mttp,Pla2g2a,Scarb1,Slc27a4,Abcg5,Abcg8,Agpat2,Dgat2,Plpp3,Pla2g12b,Apob,Abcb1a,Sct,Tac1,Tacr1,Nr1h3,Prap1,Nmu,Pawr,Epb41,Pltp,Pitpnm1,C2cd2l,Apoc3,Shh
7_Summary	GO Cellular Components	GO:0070161	anchoring junction	-8.06962	-4.86252	75/661	11688,11735,11820,12385,12387,12501,12550,12552,12695,12780,12817,12988,13482,13511,14026,14083,14107,14620,16403,16421,16582,16797,17131,17356,17386,17524,18669,18671,19294,20401,20525,20526,20537,20743,22376,23853,26365,26367,26396,26921,27878,29876,54357,56173,56376,57028,57342,58220,64010,64945,66261,67665,70737,71228,71436,71774,73608,74094,75739,76089,78473,98660,106347,109620,170643,207495…	Alox8,Ank3,App,Ctnna1,Ctnnb1,Cd3e,Cdh1,Cdh11,Patj,Abcc2,Col13a1,Csk,Dpp4,Dsg2,Evl,Ptk2,Fat1,Gjb3,Itga6,Itgb7,Kifc3,Lat,Smad7,Afdn,Mmp13,Mpp1,Abcb1b,Abcb1a,Nectin2,Sh3bp1,Slc2a1,Slc2a2,Slc5a1,Sptbn2,Was,Def6,Ceacam1,Ceacam2,Map2k2,Map4k4,Tada1,Clic4,Epb41l4b,Cldn14,Pdlim5,Pdxp,Parva,Pard6b,Sav1,Cldn12,Tm4sf20,Dctn4,Cgn,Dlg5,Flrt3,Shroom1,Marveld3,Tjap1,Mpp7,Rapgef2,Skap1,Atp1a2,Ildr1,Dsp,Kirrel,Ba…
8_Summary	GO Molecular Functions	GO:0005539	glycosaminoglycan binding	-7.85687	-4.67978	37/233	11504,11820,12159,12817,12831,12950,13003,13179,14167,14183,14219,14314,14766,15275,16782,18489,18553,19268,19694,19695,19944,20304,20423,21813,21946,23893,30053,50701,57757,65960,66548,67896,71738,114332,238055,239759,240725,13171,14782,14862,14863,14864,14867,18563,20652,20887,20888,22017,211666,270076,329910	Adamts1,App,Bmp4,Col13a1,Col5a1,Hapln1,Vcan,Dcn,Fgf12,Fgfr2,Ccn2,Fstl1,Adgrg1,Hk1,Lamc2,Reg3b,Pcsk6,Ptprf,Reg3a,Reg3g,Rpl29,Ccl5,Shh,Tgfbr2,Pglyrp1,Grem2,Reg3d,Elane,Pglyrp2,Twsg1,Adamtsl5,Ccdc80,Mamdc2,Lyve1,Apob,Liph,Sulf1,Dbt,Gsr,Gstm1,Gstm2,Gstm3,Gstm6,Pcx,Soat1,Sult1a1,Sult1c1,Tpmt,Mgst2,Gcdh,Acot11
9_Summary	GO Biological Processes	GO:0043434	response to peptide hormone	-7.75591	-4.63314	42/287	11814,12349,12387,12825,12988,13653,14083,14527,16548,16625,16952,17274,18489,18770,18799,18976,19694,19695,20525,20700,20701,20702,20703,20704,20714,20715,20716,20717,22433,23921,26365,26367,26569,30053,56017,57264,64898,102193,171429,230163,238393,628900,11647,11839,12159,12780,13132,13207,14463,15163,16601,17386,18145,19411,20322,20750,20887,21333,21336,22259,24074,27057,56222,67378,75273,9866…	Apoc3,Car2,Ctnnb1,Col3a1,Csk,Egr1,Ptk2,Gcgr,Khk,Serpina3c,Anxa1,Rab8a,Reg3b,Pklr,Plcd1,Pomc,Reg3a,Reg3g,Slc2a1,Serpina1a,Serpina1b,Serpina1c,Serpina1d,Serpina1e,Serpina3k,Serpina3g,Serpina3n,Serpina3m,Xbp1,Sh2b2,Ceacam1,Ceacam2,Slc27a4,Reg3d,Slc2a8,Retn,Lpin2,Zdhhc7,Slc26a6,Aldob,Serpina3f,Serpina3i,Alpl,Areg,Bmp4,Abcc2,Dab2,Ddx5,Gata4,Hcls1,Klf9,Mmp13,Npc1,Rarg,Sord,Spp1,Sult1a1,Tac1,Tacr1,Nr1h3…
10_Summary	GO Biological Processes	GO:0055092	sterol homeostasis	-7.62899	-4.56265	22/98	11666,11806,11808,11814,12623,13884,14377,14385,17777,18145,20652,20778,22259,22433,27409,67470,67800,69836,104158,238055,382044,102635496,13350,14607,18971,57875,58805,68585,105501,107770,18830,22359,11647,11688,11820,12846,13038,13142,13162,14085,14635,14933,15484,16832,17855,18797,19683,20322,20510,20887,54200,56448,57028,58520,67916,68603,70059,73822,79235,103142,107605,216134,216453,216454,2…	Abcd1,Apoa1,Apoa4,Apoc3,Ces1g,Ces1c,G6pc,Slc37a4,Mttp,Npc1,Soat1,Scarb1,Nr1h3,Xbp1,Abcg5,Abcg8,Dgat2,Pla2g12b,Ces1d,Apob,Ces1b,Malrd1,Dgat1,Gip,Pold1,Angptl4,Mlxipl,Rtn4,Abhd4,Tm6sf2,Pltp,Vldlr,Alpl,Alox8,App,Comt,Ctsk,Dao,Slc6a3,Fah,Galk1,Gk,Hsd11b2,Ldhb,Mvk,Plcb3,Rdh16,Sord,Slc1a1,Sult1a1,Sult2b1,Cyp2d22,Pdxp,Erg28,Plpp3,Pmvk,Degs2,Mfsd12,Lrat,Rdh9,Rdh1,Pdxk,Rdh19,Rdh16f2,Tkfc,Myof,Plb1,Abcc2,F…
11_Summary	KEGG Pathway	mmu04977	Vitamin digestion and absorption	-7.61484	-4.56265	11/24	11806,11808,19660,20522,20778,21452,53320,69698,79235,238055,665270	Apoa1,Apoa4,Rbp2,Slc23a1,Scarb1,Tcn2,Folh1,Slc52a3,Lrat,Apob,Plb1
12_Summary	GO Biological Processes	GO:0070663	regulation of leukocyte proliferation	-7.13809	-4.18281	39/269	11486,11534,11847,12143,12159,12387,12501,12504,14083,14256,16161,16453,16952,19354,20304,20423,21333,21336,21813,22163,22780,26365,57916,59009,65960,69816,71228,76527,78317,81897,94185,108723,114774,209558,234695,242202,243958,320484,320795,11806,12258,12825,13011,13482,15227,17131,18102,20300,20375,21946,22174,22259,22761,57757,65963,66058,67027,69754,77799,83408,100340,108995,109934,110168,216…	Ada,Adk,Arg2,Blk,Bmp4,Ctnnb1,Cd3e,Cd4,Ptk2,Flt3l,Il12rb1,Jak3,Anxa1,Rac2,Ccl5,Shh,Tac1,Tacr1,Tgfbr2,Tnfrsf4,Ikzf3,Ceacam1,Tnfrsf13b,Sh3rf1,Twsg1,Mzb1,Dlg5,Il34,Ccdc88b,Tlr9,Tnfrsf21,Card11,Pawr,Enpp3,Carmil2,Pde5a,Siglecg,Rasal3,Pkn1,Apoa1,Serping1,Col3a1,Cst7,Dpp4,Foxf1,Smad7,Nme1,Ccl25,Spi1,Pglyrp1,Tyro3,Nr1h3,Zfpm1,Pglyrp2,Tmem176b,Tmem176a,Mkrn2,Fbxo7,Sla2,Gimap3,Smpdl3b,Tbc1d10c,Abr,Gpr18,Ar…
13_Summary	GO Biological Processes	GO:0008643	carbohydrate transport	-7.12023	-4.18198	18/72	18671,20522,20525,20526,20527,20537,22232,24060,26569,56017,56485,70484,70652,73822,102193,171429,233836,432628,230612,11806,14275,20778,21452,69698,93835	Abcb1a,Slc23a1,Slc2a1,Slc2a2,Slc2a3,Slc5a1,Slc35a2,Slc35a1,Slc27a4,Slc2a8,Slc2a5,Slc35d2,Tmem144,Mfsd12,Zdhhc7,Slc26a6,Slc5a11,Mfsd2b,Slc5a9,Apoa1,Folr1,Scarb1,Tcn2,Slc52a3,Amn
14_Summary	GO Cellular Components	GO:0062023	collagen-containing extracellular matrix	-7.04461	-4.13855	50/394	11504,11750,12258,12810,12817,12818,12825,12831,12835,12950,13003,13010,13179,13602,14183,14735,16403,16774,16777,16780,16782,16952,17022,17829,18074,18489,18553,18816,18822,19695,20197,20348,20700,20714,20719,21923,50701,57764,57875,66548,66695,66864,67448,67896,71738,71756,94352,209378,210530,329941,11647,14219,16206,17386,20423,11820,14083,14758,15227,210719,229534,237038,240725,241226,319742,…	Adamts1,Anxa7,Serping1,Coch,Col13a1,Col14a1,Col3a1,Col5a1,Col6a3,Hapln1,Vcan,Cst3,Dcn,Sparcl1,Fgfr2,Gpc4,Itga6,Lama3,Lamb1,Lamb3,Lamc2,Anxa1,Lum,Muc1,Nid2,Reg3b,Pcsk6,Serpinf2,Plod1,Reg3g,S100a3,Sema3c,Serpina1a,Serpina3k,Serpinb6a,Tnc,Elane,Ntn4,Angptl4,Adamtsl5,Aspn,Clec14a,Plxdc2,Ccdc80,Mamdc2,Cpn2,Loxl2,Itih5,P3h2,Col8a2,Alpl,Ccn2,Lrig1,Mmp13,Shh,App,Ptk2,Gpm6b,Foxf1,Mkx,Pbxip1,Nox1,Sulf1,Itg…
15_Summary	GO Biological Processes	GO:0060425	lung morphogenesis	-6.81947	-3.95643	16/60	12159,12387,14183,14463,15227,15245,15376,18741,20423,21412,21813,21923,24063,24064,26396,71228,11486,18552,11477,11839,12156,16542,20292,29876,12778,14083,67888,68585,114715,12224,12550,12825,14464,54635,64010,22433,13615,14219,20522,13207,14275,17246,20348,20354,20355,94352,97064,100182,12817	Bmp4,Ctnnb1,Fgfr2,Gata4,Foxf1,Hhip,Foxa2,Pitx2,Shh,Tcf21,Tgfbr2,Tnc,Spry1,Spry2,Map2k2,Dlg5,Ada,Pcsk5,Acvr1,Areg,Bmp2,Kdr,Ccl11,Clic4,Ackr3,Ptk2,Tmem100,Rtn4,Spred1,Klf5,Cdh1,Col3a1,Gata5,Pdgfc,Sav1,Xbp1,Edn2,Ccn2,Slc23a1,Ddx5,Folr1,Mdm2,Sema3c,Sema4d,Sema4f,Loxl2,Wwtr1,Akna,Col13a1
16_Summary	KEGG Pathway	mmu04973	Carbohydrate digestion and absorption	-6.57052	-3.76136	14/48	14377,14385,15275,15277,18707,18797,20526,20537,56485,68401,69983,98660,216019,232714,14430,14635,72157,58866,209558,14183,16832,20514,20525,26396,228026,100126824,20527,56017,14120,18770,230163,14583	G6pc,Slc37a4,Hk1,Hk2,Pik3cd,Plcb3,Slc2a2,Slc5a1,Slc2a5,G6pc3,Sis,Atp1a2,Hkdc1,Mgam,Galt,Galk1,Pgm1,Treh,Enpp3,Fgfr2,Ldhb,Slc1a5,Slc2a1,Map2k2,Pdk1,Sco2,Slc2a3,Slc2a8,Fbp2,Pklr,Aldob,Gfpt1
17_Summary	GO Biological Processes	GO:0019752	carboxylic acid metabolic process	-5.94796	-3.28493	79/799	11566,11666,11688,11689,11847,12040,12623,12780,13142,13171,13615,13884,14085,14275,14385,14430,14583,14598,14635,15107,15275,15277,15445,16548,16832,17850,18242,18563,18770,19193,19224,19305,19683,20216,20512,20916,22259,22321,22361,23874,26378,26569,50798,56448,64898,66469,66514,71903,72361,74134,94184,100705,102022,102632,103142,104158,104184,106529,106861,107605,110826,110960,211666,216019,21…	Adss,Abcd1,Alox8,Alox5,Arg2,Bckdhb,Ces1g,Abcc2,Dao,Dbt,Edn2,Ces1c,Fah,Folr1,Slc37a4,Galt,Gfpt1,Ggt1,Galk1,Hadh,Hk1,Hk2,Hpd,Khk,Ldhb,Mmut,Oat,Pcx,Pklr,Pipox,Ptgs1,Pex5,Rdh16,Acsm3,Slc1a3,Sucla2,Nr1h3,Vars,Vnn1,Farsb,Decr2,Slc27a4,Gne,Cyp2d22,Lpin2,Prxl2b,Asrgl1,Ces2f,Ces2g,Cyp2s1,Pdxdc1,Acacb,Ces2a,Acad11,Rdh9,Ces1d,Blmh,Tecr,Abhd3,Rdh1,Etfb,Tars,Mgst2,Hkdc1,Rdh19,Rdh16f2,Nags,Tkfc,Aldob,Ces2b,Ces…
18_Summary	GO Biological Processes	GO:0016042	lipid catabolic process	-5.87411	-3.23689	37/278	11666,11808,11814,12623,13884,15107,15212,18606,18797,18799,19305,20750,20778,23956,26569,53357,57319,63857,64898,66065,69836,75704,76192,100340,102632,104158,105501,106861,110826,211666,216859,238055,239759,270076,271844,382044,665270,18780,20304,77583,233552,12349,22321,71903,72361,102022,234669,234671,234673,329910,67916,68255,99010,11806,22259,77582,52858,67512,68671,231510,11688,11689,14598,…	Abcd1,Apoa4,Apoc3,Ces1g,Ces1c,Hadh,Hexb,Enpp2,Plcb3,Plcd1,Pex5,Spp1,Scarb1,Neu2,Slc27a4,Pla2g6,Smpdl3a,Bco1,Lpin2,Hsd17b14,Pla2g12b,Ces1h,Abhd12,Smpdl3b,Acad11,Ces1d,Abhd4,Abhd3,Etfb,Mgst2,Acap1,Apob,Liph,Gcdh,Pla2g4f,Ces1b,Plb1,Pla2g2a,Ccl5,Notum,Gdpd5,Car2,Vars,Ces2f,Ces2g,Ces2a,Ces2b,Ces2c,Ces2e,Acot11,Plpp3,Tmem86b,Lpcat4,Apoa1,Nr1h3,Mboat7,Cdipt,Agpat2,Pcyt2,Gpat3,Alox8,Alox5,Ggt1,Ptgs1,Prxl…
19_Summary	GO Biological Processes	GO:1901264	carbohydrate derivative transport	-5.74666	-3.1338	15/63	14377,14385,18671,18830,20537,20778,22232,22359,24060,68401,76775,228993,240669,269346,381417,11666,70484	G6pc,Slc37a4,Abcb1a,Pltp,Slc5a1,Scarb1,Slc35a2,Vldlr,Slc35a1,G6pc3,Slc10a7,Slc17a9,Calhm3,Slc28a2,Slc28a2b,Abcd1,Slc35d2
20_Summary	GO Biological Processes	GO:0019747	regulation of isoprenoid metabolic process	-5.61506	-3.04306	6/9	13350,19683,103142,107605,216453,216454,54150,13132,13653,79235,665270,19660,63857,74134,12156,50781,15484,66065,12846,20423,20750,20778,20887,56448,17855,68603,15107,16498,16832,20322,52585,66375,66469,67880,71755,218865	Dgat1,Rdh16,Rdh9,Rdh1,Rdh19,Rdh16f2,Rdh7,Dab2,Egr1,Lrat,Plb1,Rbp2,Bco1,Cyp2s1,Bmp2,Dkk3,Hsd11b2,Hsd17b14,Comt,Shh,Spp1,Scarb1,Sult1a1,Cyp2d22,Mvk,Pmvk,Hadh,Kcnab2,Ldhb,Sord,Dhrs1,Dhrs7,Prxl2b,Dcxr,Dhdh,Chdh

## Sheet: between small intestine
GroupID	Category	Term	Description	LogP	Log(q-value)	InTerm_InList	Genes	Symbols
1_Summary	GO Molecular Functions	GO:0030545	signaling receptor regulator activity	-12.9127	-8.55945	49/553	11450,11535,11806,12156,12424,12931,13614,14459,14526,14563,14607,16000,16168,16181,16196,16323,16963,17329,20210,20256,20287,20295,20311,20604,21857,21946,22341,22409,22418,22420,50722,54219,54635,56066,57264,57266,58991,67405,69583,70274,72585,109648,114654,170458,209212,232983,260297,326623,624219,11480,12777,12986,16174,16184,57916,107527,13609,18442,52250	Adipoq,Adm,Apoa1,Bmp2,Cck,Crlf1,Edn1,Gast,Gcg,Gdf5,Gip,Igf1,Il15,Il1rn,Il7,Inhba,Xcl1,Cxcl9,Saa3,Clec11a,Sct,Ccl17,Cxcl5,Sst,Timp1,Pglyrp1,Vegfc,Wnt10a,Wnt5a,Wnt6,Dkkl1,Cd320,Pdgfc,Cxcl11,Retn,Cxcl14,Ghrl,Nts,Tnfsf13,Ly6g6e,Lypd1,Npy,Ly6g6d,Gpha2,Osgin2,Cxcl17,Prrt1,Tnfsf15,Angptl8,Acvr2a,Ccr10,Csf3r,Il18rap,Il2ra,Tnfrsf13b,Il1rl2,S1pr1,P2ry2,Reep1
2_Summary	GO Biological Processes	GO:0019752	carboxylic acid metabolic process	-11.52	-7.75271	58/799	11450,11688,11770,12183,12411,12491,12908,13076,13107,13479,13614,13849,14079,14085,14317,14431,14447,14645,14865,14874,15378,15445,16204,17436,17448,18126,18478,18534,18984,19193,20186,20698,22117,22235,22375,30956,52430,52538,54325,56421,68180,68738,69772,70503,70789,74114,74156,74205,74559,107869,108682,192166,209176,216019,237625,241113,271844,329910,11808,171168	Adipoq,Alox8,Fabp4,Bpgm,Cbs,Cd36,Crat,Cyp1a1,Cyp2f2,Dpep1,Edn1,Ephx1,Fabp2,Fah,Ftcd,Gamt,Gapdhs,Glul,Gstm4,Gstz1,Hnf4a,Hpd,Fabp6,Me1,Mdh2,Nos2,Pah,Pck1,Por,Pipox,Nr1h4,Sphk1,Tst,Ugdh,Wars,Aass,Echdc2,Acaa2,Elovl1,Pfkp,Hyi,Acss1,Bdh2,Ddo,Kynu,Crot,Acot12,Acsl3,Elovl7,Cth,Gpt2,Sardh,Ido2,Hkdc1,Pla2g3,Prkag3,Pla2g4f,Acot11,Apoa4,Acer1
3_Summary	GO Biological Processes	GO:0015849	organic acid transport	-9.72894	-6.07469	28/254	11770,12140,12491,14079,16204,18782,19660,20186,20494,20509,20510,22439,30805,50934,52466,70008,72961,74114,74205,74338,106407,171429,224661,237625,271844,328059,328258,330962,14409,18126,56017,56857,104681,212989,224796,240669,243634,16515,16518,20537,50765,64177,65969,68428,240055,17287,17288,170745,108114,241612	Fabp4,Fabp7,Cd36,Fabp2,Fabp6,Pla2g2d,Rbp2,Nr1h4,Slc10a2,Slc19a1,Slc1a1,Xk,Slc22a4,Slc7a8,Slc46a1,Ace2,Slc17a7,Crot,Acsl3,Slc6a19,Slc51a,Slc26a6,Slc26a8,Pla2g3,Pla2g4f,Slc7a15,Slc25a48,Slc51b,Gabrr2,Nos2,Slc2a8,Slc37a2,Slc16a6,Best2,Clic5,Calhm3,Ano2,Kcnj12,Kcnj2,Slc5a1,Tfr2,Trpv6,Cubn,Steap3,Neurl1b,Mep1a,Mep1b,Xpnpep2,Slc22a7,Slc5a12
4_Summary	GO Biological Processes	GO:0090207	regulation of triglyceride metabolic process	-8.88054	-4.82835	8/51	11806,11808,11810,11814,12491,20186,21834,67800,12156,20287,20698,66082,67815,74205,171168,16816,11807,320024,14377,20210,11752,18984,624219,13076,13116,56857,79235,98388,114664,237625,14447,18126,14865,20442,231510,271844,20494,11770,14607,15378,15451,105501,102635496,18782,16428,18799,16000,71795,77619,216871,67425,75547	Apoa1,Apoa4,Apobec1,Apoc3,Cd36,Nr1h4,Thrb,Dgat2,Bmp2,Sct,Sphk1,Abhd6,Sec14l2,Acsl3,Acer1,Lcat,Apoa2,Nceh1,G6pc,Saa3,Anxa8,Por,Angptl8,Cyp1a1,Cyp46a1,Slc37a2,Lrat,Chst10,Hsd17b11,Pla2g3,Gapdhs,Nos2,Gstm4,St3gal1,Gpat3,Pla2g4f,Slc10a2,Fabp4,Gip,Hnf4a,Hpn,Abhd4,Malrd1,Pla2g2d,Itk,Plcd1,Igf1,Pitpnc1,Prelid2,Gltpd2,Eps8l1,Akap13
5_Summary	GO Cellular Components	GO:0031526	brush border membrane	-8.41245	-4.77067	11/80	11832,13809,20509,52466,59020,65969,70008,73649,74338,225997,666339,12491,20259,20537,58866,67880,102502,171429,226413,12307,224796,229776,11830,12309,12737,14365,14603,18442,18805,19329,20494,20510,30805,50934,71774,80718,380928,381204,12550,13479,18750,11733,13823	Aqp7,Enpep,Slc19a1,Slc46a1,Pdzk1,Cubn,Ace2,Cybrd1,Slc6a19,Trpm6,Muc3,Cd36,Scin,Slc5a1,Treh,Dcxr,Pls1,Slc26a6,Lct,Calb1,Clic5,Cdc14a,Aqp5,S100g,Cldn1,Fzd3,Cblif,P2ry2,Pld1,Rab17,Slc10a2,Slc1a1,Slc22a4,Slc7a8,Shroom1,Rab27b,Lmo7,Naaladl1,Cdh1,Dpep1,Prkca,Ank1,Epb41l3
6_Summary	GO Biological Processes	GO:1903532	positive regulation of secretion by cell	-8.23797	-4.72985	27/360	12156,12424,13614,14526,14607,14645,14652,17386,18442,18609,18750,18761,18799,20186,20287,20698,22341,23957,50765,58991,69865,78808,80718,109552,237625,320051,102635496,12652,15378,16181,16323,18126,18191,18510,21463,58185,110784,116837,11450,11480,11535,13076,13116,13447,15451,16000,18984,23972,50934,57264,64177,70503,79235,98388,114664,277978,378435,74205,12550,13830,59020,80982,330962,12491,20…	Bmp2,Cck,Edn1,Gcg,Gip,Glul,Glp1r,Mmp13,P2ry2,Pdx1,Prkca,Prkcq,Plcd1,Nr1h4,Sct,Sphk1,Vegfc,Nr0b2,Tfr2,Ghrl,A1cf,Stxbp5,Rab27b,Sri,Pla2g3,Exph5,Malrd1,Chga,Hnf4a,Il1rn,Inhba,Nos2,Nrxn3,Pax8,Tcp11,Rsad2,Nr3c2,Rims1,Adipoq,Acvr2a,Adm,Cyp1a1,Cyp46a1,Doc2b,Hpn,Igf1,Por,Papss2,Slc7a8,Retn,Trpv6,Ddo,Lrat,Chst10,Hsd17b11,Exoc3l,Mafa,Acsl3,Cdh1,Stom,Pdzk1,Cemip,Slc51b,Cd36,Slc1a1,Ifi27,Slc26a6,Gast,Pck1,Cu…
7_Summary	GO Biological Processes	GO:0055082	cellular chemical homeostasis	-8.14617	-4.62381	50/780	11535,11814,12307,12482,12491,12652,12709,12777,12788,13609,13614,14652,16000,16963,17329,18442,18534,18706,18750,18799,19214,20186,20190,20287,20510,21954,22418,22439,23796,50765,53945,58991,64177,66333,67800,68428,73649,76701,78943,80982,109552,110784,171429,216019,226781,232983,319229,320707,435376,668940,11733,17002,69772,76459	Adm,Apoc3,Calb1,Ms4a1,Cd36,Chga,Ckb,Ccr10,Cnga1,S1pr1,Edn1,Glp1r,Igf1,Xcl1,Cxcl9,P2ry2,Pck1,Pik3ca,Prkca,Plcd1,Ptgdr,Nr1h4,Ryr1,Sct,Slc1a1,Tnni3,Wnt5a,Xk,Aplnr,Tfr2,Slc40a1,Ghrl,Trpv6,Aqp11,Dgat2,Steap3,Cybrd1,Ctrc,Ern1,Cemip,Sri,Nr3c2,Slc26a6,Hkdc1,Slc30a10,Cxcl17,Sctr,Atp2b3,Atp6ap1l,Myh7b,Ank1,Ltf,Bdh2,Car12
8_Summary	GO Biological Processes	GO:0010876	lipid localization	-8.02775	-4.62381	30/341	11770,11806,11807,11808,11814,11982,12140,12491,12683,14079,16204,16323,16816,18126,18782,19660,20186,20494,67800,71720,71795,74114,74205,77577,77619,106407,216871,237625,271844,330962,11450,11832,17436,18534,108078,15378	Fabp4,Apoa1,Apoa2,Apoa4,Apoc3,Atp10a,Fabp7,Cd36,Cidea,Fabp2,Fabp6,Inhba,Lcat,Nos2,Pla2g2d,Rbp2,Nr1h4,Slc10a2,Dgat2,Osbpl3,Pitpnc1,Crot,Acsl3,Spns3,Prelid2,Slc51a,Gltpd2,Pla2g3,Pla2g4f,Slc51b,Adipoq,Aqp7,Me1,Pck1,Olr1,Hnf4a
9_Summary	GO Biological Processes	GO:1901605	alpha-amino acid metabolic process	-7.78173	-4.46629	18/174	12411,13479,14085,14431,14645,14874,15378,15445,18126,18478,19193,22117,30956,70503,70789,107869,108682,209176,11450,12908,13076,13116,14317,18534,22271,52430,52538,56421,65969,69772,74114,192166,319625,12499,13107,66065,72090,114664,140483,230594,13849,18948	Cbs,Dpep1,Fah,Gamt,Glul,Gstz1,Hnf4a,Hpd,Nos2,Pah,Pipox,Tst,Aass,Ddo,Kynu,Cth,Gpt2,Ido2,Adipoq,Crat,Cyp1a1,Cyp46a1,Ftcd,Pck1,Upp1,Echdc2,Acaa2,Pfkp,Cubn,Bdh2,Crot,Sardh,Galm,Entpd5,Cyp2f2,Hsd17b14,Entpd8,Hsd17b11,Hnmt,Tut4,Ephx1,Pnmt
10_Summary	GO Molecular Functions	GO:0019842	vitamin binding	-7.77812	-4.46629	16/136	12307,12309,12411,14317,14473,14603,19660,20509,52466,54219,65969,69379,70789,79235,107869,108682	Calb1,S100g,Cbs,Ftcd,Gc,Cblif,Rbp2,Slc19a1,Slc46a1,Cd320,Cubn,C8g,Kynu,Lrat,Cth,Gpt2
11_Summary	GO Molecular Functions	GO:0031406	carboxylic acid binding	-7.71473	-4.44967	21/184	11450,11770,12140,12483,12491,14079,14317,14645,15378,16204,17136,18126,18241,18534,19660,20186,20509,20510,52466,79235,192166,18478,12411,13479,14865,18799,69787	Adipoq,Fabp4,Fabp7,Cd22,Cd36,Fabp2,Ftcd,Glul,Hnf4a,Fabp6,Mag,Nos2,Gpr143,Pck1,Rbp2,Nr1h4,Slc19a1,Slc1a1,Slc46a1,Lrat,Sardh,Pah,Cbs,Dpep1,Gstm4,Plcd1,Anxa13
12_Summary	GO Biological Processes	GO:0006790	sulfur compound metabolic process	-7.53956	-4.37369	28/318	12111,12411,13479,14431,14778,14865,14874,15378,19193,20510,22117,22235,23971,23972,52538,67800,68738,69083,70789,74156,74205,74340,107869,211389,224796,269941,329910,330440,11688,11806,11807,11808,12183,12499,12703,12709,14377,14447,14465,16816,18606,18706,18782,18799,18805,22271,56421,56857,66082,66355,68352,71795,72090,74114,75735,105501,114640,194126,209176,216019,216152,231510,237625,241113,…	Bgn,Cbs,Dpep1,Gamt,Gpx3,Gstm4,Gstz1,Hnf4a,Pipox,Slc1a1,Tst,Ugdh,Papss1,Papss2,Acaa2,Dgat2,Acss1,Sult1c2,Kynu,Acot12,Acsl3,Ahcyl2,Cth,Suox,Clic5,Chsy1,Acot11,Sult6b2,Alox8,Apoa1,Apoa2,Apoa4,Bpgm,Entpd5,Socs1,Ckb,G6pc,Gapdhs,Gata6,Lcat,Enpp2,Pik3ca,Pla2g2d,Plcd1,Pld1,Upp1,Pfkp,Slc37a2,Abhd6,Gmpr,Aspdh,Pitpnc1,Entpd8,Crot,Pank1,Abhd4,Pth2,Mtmr11,Ido2,Hkdc1,Plppr3,Gpat3,Pla2g3,Prkag3,Pla2g4f,Cmah,Ptg…
13_Summary	GO Biological Processes	GO:0009743	response to carbohydrate	-7.28074	-4.18279	17/129	11450,11807,11814,14607,14645,14652,15378,16000,18534,18609,18706,18750,23957,26415,78943,171429,378435,13609,241113,15512	Adipoq,Apoa2,Apoc3,Gip,Glul,Glp1r,Hnf4a,Igf1,Pck1,Pdx1,Pik3ca,Prkca,Nr0b2,Mapk13,Ern1,Slc26a6,Mafa,S1pr1,Prkag3,Hspa2
14_Summary	GO Biological Processes	GO:0042044	fluid transport	-7.24536	-4.19316	8/28	11830,11832,13614,20537,66333,171429,228785,319229,56017,56857,102502,435818	Aqp5,Aqp7,Edn1,Slc5a1,Aqp11,Slc26a6,Mylk2,Sctr,Slc2a8,Slc37a2,Pls1,Slc2a7
15_Summary	GO Molecular Functions	GO:0005179	hormone activity	-7.13134	-4.10033	17/132	11450,11535,12424,13614,14459,14526,14607,16000,16323,20287,20604,57264,58991,67405,109648,170458,624219,319229,11838,12667,14652,18191,18750,20510,13609,14409,18442,19214,21338,21834,23796,114640,12788,14281,18805,320707,18142,18858,20363,70008,70503,239102	Adipoq,Adm,Cck,Edn1,Gast,Gcg,Gip,Igf1,Inhba,Sct,Sst,Retn,Ghrl,Nts,Npy,Gpha2,Angptl8,Sctr,Arc,Chrd,Glp1r,Nrxn3,Prkca,Slc1a1,S1pr1,Gabrr2,P2ry2,Ptgdr,Tacr3,Thrb,Aplnr,Pth2,Cnga1,Fos,Pld1,Atp2b3,Npas1,Pmp22,Selenop,Ace2,Ddo,Zfhx2
16_Summary	KEGG Pathway	mmu04978	Mineral absorption	-6.95609	-4.04749	10/54	12309,20537,52466,53945,64177,71775,74338,171429,225997,320707,11733,12482,14603,14652,15451,16518,16536,16963,17002,17178,20510,30805,50765,50934,56843,59020,68428,69602,70008,74571,241612,212989,243634,20509,11830,11832,12788,14409,14620,16515,17357,18646,20190,66333,72961,224796,240669,641376,20494,56857,70701,226781,233280,224661,328258	S100g,Slc5a1,Slc46a1,Slc40a1,Trpv6,Inhca,Slc6a19,Slc26a6,Trpm6,Atp2b3,Ank1,Ms4a1,Cblif,Glp1r,Hpn,Kcnj2,Kcnq2,Xcl1,Ltf,Fxyd3,Slc1a1,Slc22a4,Tfr2,Slc7a8,Trpm5,Pdzk1,Steap3,Otop3,Ace2,Kcnk16,Slc5a12,Best2,Ano2,Slc19a1,Aqp5,Aqp7,Cnga1,Gabrr2,Gjb3,Kcnj12,Marcksl1,Prf1,Ryr1,Aqp11,Slc17a7,Clic5,Calhm3,Tomm40l,Slc10a2,Slc37a2,Nipal1,Slc30a10,Nipa1,Slc26a8,Slc25a48
17_Summary	KEGG Pathway	mmu04977	Vitamin digestion and absorption	-6.9467	-4.0006	8/24	11806,11808,14603,19660,20509,52466,65969,79235,12491,14079,20186,11807,18799,69379,71720,13076	Apoa1,Apoa4,Cblif,Rbp2,Slc19a1,Slc46a1,Cubn,Lrat,Cd36,Fabp2,Nr1h4,Apoa2,Plcd1,C8g,Osbpl3,Cyp1a1
18_Summary	KEGG Pathway	mmu04975	Fat digestion and absorption	-6.46775	-3.6586	6/43	11806,11808,12491,14079,18782,67800,19146,22370,50765,54219,65969,108078,192188,11807,20219,20186,230904	Apoa1,Apoa4,Cd36,Fabp2,Pla2g2d,Dgat2,Tmprss15,Vtn,Tfr2,Cd320,Cubn,Olr1,Stab2,Apoa2,Apcs,Nr1h4,Fbxo2
19_Summary	GO Biological Processes	GO:0015711	organic anion transport	-6.41474	-3.6464	12/286	12491,18126,18782,20186,20494,52466,56857,104681,108114,224661,240669,271844	Cd36,Nos2,Pla2g2d,Nr1h4,Slc10a2,Slc46a1,Slc37a2,Slc16a6,Slc22a7,Slc26a8,Calhm3,Pla2g4f
20_Summary	GO Biological Processes	GO:0007586	digestion	-6.17497	-3.38995	13/90	11830,12424,12491,14079,20537,58991,72077,73647,78789,102502,109820,171429,233549	Aqp5,Cck,Cd36,Fabp2,Slc5a1,Ghrl,Gcnt3,Capn9,Vsig1,Pls1,Pgc,Slc26a6,Mogat2
GO	Description	_LogP_Jejunum_ileum	_LogP_Jejunum_ileum	_LogP_Jejunum_ileum
GO:1903532	positive regulation of secretion by cell	-2.60129	-8.23797	-5.5973
GO:0006790	sulfur compound metabolic process	-2.31285	-7.43667	-3.21819
mmu04978	Mineral absorption	-2.27947	-6.95609	-6.52549
GO:0030545	signaling receptor regulator activity	-2.47217	-8.55034	-6.40856
GO:0031406	carboxylic acid binding	-4.55282	-6.66457	-6.3168
GO:0015849	organic acid transport	-5.18318	-8.63824	-6.95356
GO:0010876	lipid localization	-7.28945	-6.27943	-3.48433
mmu04977	Vitamin digestion and absorption	-6.37902	-6.47216	-3.70935
GO:0015711	organic anion transport	-6.41474	-5.77639	-3.06099
GO:0055082	cellular chemical homeostasis	0	-6.68258	-5.37243
GO:0031526	brush border membrane	0	-7.15951	-8.41245
GO:0009743	response to carbohydrate	0	-4.90835	-7.17173
GO:0005179	hormone activity	0	-5.54479	-6.13751
GO:0007586	digestion	0	-5.6981	-5.78219
GO:0019842	vitamin binding	0	-7.77812	-2.82795
GO:1901605	alpha-amino acid metabolic process	0	-7.78173	-2.23346
GO:0042044	fluid transport	0	-7.24536	-3.44126
mmu04975	Fat digestion and absorption	-6.46775	-3.67161	0
GO:0090207	regulation of triglyceride metabolic process	-8.88054	-3.2602	0
GO:0019752	carboxylic acid metabolic process	-4.75609	-11.3314	0

## Sheet: between large intestine
GroupID	Category	Term	Description	LogP	Log(q-value)	InTerm_InList	Genes	Symbols
1_Summary	GO Biological Processes	GO:0043269	regulation of ion transport	-36.0116	-31.6583	222/750	11438,11472,11517,11539,11555,11606,11622,11735,11928,11931,11936,11941,12010,12028,12257,12286,12287,12288,12291,12294,12295,12296,12297,12299,12322,12349,12372,12387,12389,12424,12478,12631,12638,12669,12671,12723,13040,13058,13167,13367,13400,13483,13830,14061,14065,14126,14167,14186,14404,14419,14526,14573,14579,14609,14664,14681,14758,14810,14873,15166,15444,15466,15561,15567,15978,15980,161…	Chrna4,Actn2,Adcyap1r1,Adora1,Adrb2,Agt,Ahr,Ank3,Atp1a1,Atp1b1,Fxyd2,Atp2b2,B2m,Bax,Tspo,Cacna1a,Cacna1b,Cacna1c,Cacna1g,Cacna2d3,Cacnb1,Cacnb2,Cacnb3,Cacng1,Camk2a,Car2,Casq1,Ctnnb1,Cav1,Cck,Cd19,Cfl1,Cftr,Chrm1,Chrm3,Clcn1,Ctss,Cybb,Dbi,Diaph1,Dmpk,Dpp6,Stom,F2,F2rl3,Ms4a2,Fgf12,Fgfr4,Gabre,Gal,Gcg,Gdnf,Gem,Gja1,Slc6a9,Gnao1,Gpm6b,Grin1,Gsto1,Hcn2,Hpca,Hrh2,Htr3a,Slc6a4,Ifng,Ifngr2,Il1a,Il1b,Il…
2_Summary	GO Biological Processes	GO:0030001	metal ion transport	-33.4322	-29.38	185/591	11438,11441,11774,11826,11927,11928,11931,11936,11941,11979,12010,12286,12287,12288,12291,12294,12295,12296,12297,12299,12322,12323,12389,12482,12638,12870,12892,13618,13853,14219,14228,14412,14456,14664,14810,14813,14916,15166,15203,15465,15567,16410,16439,16499,16500,16506,16511,16515,16523,16525,16528,16529,16531,16533,16534,16535,16538,16818,16963,17178,17364,18173,18174,18751,18763,18764,188…	Chrna4,Chrna7,Ap3b1,Aqp1,Atox1,Atp1a1,Atp1b1,Fxyd2,Atp2b2,Atp7b,B2m,Cacna1a,Cacna1b,Cacna1c,Cacna1g,Cacna2d3,Cacnb1,Cacnb2,Cacnb3,Cacng1,Camk2a,Camk2b,Cav1,Ms4a1,Cftr,Cp,Cpox,Ednrb,Epm2a,Ccn2,Fkbp4,Slc6a13,Gas6,Slc6a9,Grin1,Grin2c,Guca2b,Hcn2,Heph,Hrh1,Slc6a4,Itgav,Itpr2,Kcnab3,Kcnb1,Kcnd1,Kcnh2,Kcnj12,Kcnj8,Kcnk1,Kcnk4,Kcnk5,Kcnma1,Kcnmb1,Kcnn4,Kcnq1,Kcns1,Lck,Xcl1,Fxyd3,Trpm1,Slc11a1,Slc11a2,Pr…
3_Summary	GO Cellular Components	GO:0098794	postsynapse	-27.3546	-23.7004	180/627	11423,11438,11441,11443,11496,11519,11539,11555,11733,11735,11784,11785,11928,11941,12259,12262,12288,12322,12323,12380,12387,12501,12631,12669,12671,12672,12846,12889,12955,13518,13528,13823,13829,13838,13841,13860,14396,14404,14432,14658,14704,14799,14809,14810,14813,15444,15481,15507,15561,16500,16506,16531,16560,16592,16651,17755,17756,17919,17920,17999,18011,18015,18039,18053,18125,18196,181…	Ache,Chrna4,Chrna7,Chrnb1,Adam22,Add2,Adora1,Adrb2,Ank1,Ank3,Apba2,Apbb1,Atp1a1,Atp2b2,C1qa,C1qc,Cacna1c,Camk2a,Camk2b,Cast,Ctnnb1,Cd3e,Cfl1,Chrm1,Chrm3,Chrm4,Comt,Cplx1,Cryab,Dst,Dtnb,Epb41l3,Dmtn,Epha4,Epha7,Eps8,Gabra3,Gabre,Gap43,Glrb,Gng3,Gria1,Grik5,Grin1,Grin2c,Hpca,Hspa8,Hspb1,Htr3a,Kcnb1,Kcnd1,Kcnma1,Kif1a,Fabp5,Sspn,Map1b,Map2,Myo5b,Myo6,Nedd4,Neurl1a,Nf1,Nefl,Ngfr,Nos1,Nsg1,Musk,Ntsr1,…
4_Summary	GO Biological Processes	GO:0044057	regulation of system process	-26.6642	-23.0892	182/645	11438,11441,11450,11534,11539,11541,11551,11555,11606,11622,11629,11806,11826,11928,11931,12257,12287,12288,12291,12296,12297,12372,12389,12424,12652,12671,12846,13032,13040,13052,13400,13618,13654,13666,13819,14063,14167,14186,14219,14245,14419,14456,14528,14609,14681,14792,14810,15111,15200,15214,15357,15370,15465,15466,15978,16153,16175,16322,16392,16468,16511,16531,16535,16592,16600,16790,168…	Chrna4,Chrna7,Adipoq,Adk,Adora1,Adora2b,Adra2a,Adrb2,Agt,Ahr,Aif1,Apoa1,Aqp1,Atp1a1,Atp1b1,Tspo,Cacna1b,Cacna1c,Cacna1g,Cacnb2,Cacnb3,Casq1,Cav1,Cck,Chga,Chrm3,Comt,Ctsc,Ctss,Cxadr,Dmpk,Ednrb,Egr2,Eif2ak3,Epas1,F2rl1,Fgf12,Fgfr4,Ccn2,Lpin1,Gal,Gas6,Gch1,Gja1,Gnao1,Lpcat3,Grin1,Hand2,Hbegf,Hey2,Hmgcr,Nr4a1,Hrh1,Hrh2,Ifng,Il10,Il1a,Inha,Isl1,Jarid2,Kcnh2,Kcnma1,Kcnq1,Fabp5,Klf4,Anpep,Lck,Mef2c,Irag…
5_Summary	GO Biological Processes	GO:0055082	cellular chemical homeostasis	-26.462	-22.9979	207/780	11305,11428,11517,11555,11606,11774,11826,11927,11928,11931,11941,11979,12028,12267,12273,12286,12288,12291,12297,12308,12349,12372,12389,12478,12482,12491,12638,12652,12788,13051,13167,13400,13487,13618,13857,13982,14061,14063,14065,14371,14385,14456,14609,14704,14747,14810,14813,14873,15203,15277,15368,15377,16175,16176,16410,16439,16500,16531,16535,16818,16963,17306,17364,17869,17932,18053,181…	Abca2,Aco1,Adcyap1r1,Adrb2,Agt,Ap3b1,Aqp1,Atox1,Atp1a1,Atp1b1,Atp2b2,Atp7b,Bax,C3ar1,C5ar1,Cacna1a,Cacna1c,Cacna1g,Cacnb3,Calb2,Car2,Casq1,Cav1,Cd19,Ms4a1,Cd36,Cftr,Chga,Cnga1,Cx3cr1,Dbi,Dmpk,Slc26a3,Ednrb,Epor,Esr1,F2,F2rl1,F2rl3,Fzd9,Slc37a4,Gas6,Gja1,Gng3,Cmklr1,Grin1,Grin2c,Gsto1,Heph,Hk2,Hmox1,Foxa3,Il1a,Il1b,Itgav,Itpr2,Kcnb1,Kcnma1,Kcnq1,Lck,Xcl1,Sypl2,Trpm1,Myc,Myt1,Ngfr,Nos1,Slc11a1,Slc1…
6_Summary	GO Cellular Components	GO:0097447	dendritic tree	-25.5487	-22.1791	198/743	11423,11438,11441,11482,11515,11539,11555,11735,11784,11785,11789,11815,11941,12286,12287,12288,12291,12308,12322,12323,12387,12424,12488,12501,12631,12638,12669,12671,12672,12759,12790,12846,12889,12890,12933,12955,13051,13838,13841,13853,14086,14365,14396,14404,14681,14687,14695,14704,14799,14809,14810,15166,15185,15444,15465,15466,15481,15507,15552,15893,16467,16500,16506,16515,16531,16560,165…	Ache,Chrna4,Chrna7,Acvrl1,Adcy9,Adora1,Adrb2,Ank3,Apba2,Apbb1,Apc,Apod,Atp2b2,Cacna1a,Cacna1b,Cacna1c,Cacna1g,Calb2,Camk2a,Camk2b,Ctnnb1,Cck,Cd2ap,Cd3e,Cfl1,Cftr,Chrm1,Chrm3,Chrm4,Clu,Cnga3,Comt,Cplx1,Cplx2,Crmp1,Cryab,Cx3cr1,Epha4,Epha7,Epm2a,Fscn1,Fzd3,Gabra3,Gabre,Gnao1,Gnaz,Gnb3,Gng3,Gria1,Grik5,Grin1,Hcn2,Hdac6,Hpca,Hrh1,Hrh2,Hspa8,Hspb1,Htr1d,Ica1,Atcay,Kcnb1,Kcnd1,Kcnj12,Kcnma1,Kif1a,Kif1b…
7_Summary	GO Biological Processes	GO:0007610	behavior	-24.7009	-21.5238	191/716	11305,11438,11441,11443,11496,11522,11555,11606,11784,11785,11899,11941,11980,12010,12038,12257,12286,12287,12288,12362,12424,12491,12846,12894,13051,13167,13411,13482,13654,13688,13838,13853,13860,14009,14042,14167,14371,14419,14581,14634,14658,14667,14681,14708,14709,14763,14799,14810,15111,15357,15376,15430,15438,15465,15466,15567,15930,15932,16176,16181,16402,16531,16535,16653,17191,17242,172…	Abca2,Chrna4,Chrna7,Chrnb1,Adam22,Adh1,Adrb2,Agt,Apba2,Apbb1,Astn1,Atp2b2,Atp8a1,B2m,Bche,Tspo,Cacna1a,Cacna1b,Cacna1c,Casp1,Cck,Cd36,Comt,Cpt1a,Cx3cr1,Dbi,Dnah11,Dpp4,Egr2,Eif4ebp2,Epha4,Epm2a,Eps8,Etv1,Ext1,Fgf12,Fzd9,Gal,Gfi1,Gli3,Glrb,Gm2a,Gnao1,Gng7,Gng8,Gpr37,Gria1,Grin1,Hand2,Hmgcr,Foxa2,Hoxd10,Hoxd9,Hrh1,Hrh2,Slc6a4,Ido1,Idua,Il1b,Il1rn,Itga5,Kcnma1,Kcnq1,Kras,Mbd2,Mdk,Mef2c,Meis1,Mme,Mei…
8_Summary	GO Biological Processes	GO:0051046	regulation of secretion	-23.002	-19.9276	195/760	11307,11438,11441,11450,11539,11541,11551,11555,11606,11765,11784,11785,11799,11826,12143,12215,12257,12286,12287,12291,12322,12424,12488,12638,12652,12846,12889,12890,12894,13121,13618,13650,14063,14126,14127,14186,14191,14419,14526,14609,15357,15368,15376,15378,15466,15567,15893,15932,15978,16175,16176,16181,16322,16367,16392,16500,16534,16535,16790,16859,16952,17260,17319,17919,17920,17929,179…	Abcg1,Chrna4,Chrna7,Adipoq,Adora1,Adora2b,Adra2a,Adrb2,Agt,Ap1g1,Apba2,Apbb1,Birc5,Aqp1,Blk,Bsg,Tspo,Cacna1a,Cacna1b,Cacna1g,Camk2a,Cck,Cd2ap,Cftr,Chga,Comt,Cplx1,Cplx2,Cpt1a,Cyp51,Ednrb,Rhbdf1,F2rl1,Ms4a2,Fcer1g,Fgfr4,Fgr,Gal,Gcg,Gja1,Hmgcr,Hmox1,Foxa2,Hnf4a,Hrh2,Slc6a4,Ica1,Idua,Ifng,Il1a,Il1b,Il1rn,Inha,Irs1,Isl1,Kcnb1,Kcnn4,Kcnq1,Anpep,Lgals9,Anxa1,Mef2c,Mif,Myo5b,Myo6,Myom1,Myt1,Nf1,Ngf,Nos1…
9_Summary	GO Cellular Components	GO:0098793	presynapse	-21.3004	-18.3621	141/493	11423,11438,11441,11539,11551,11784,11785,11789,11826,12287,12288,12295,12308,12387,12424,12550,12669,12671,12672,12728,12788,12889,12890,13167,13195,13838,13982,14365,14799,14809,14810,15481,15893,16531,16560,16728,17306,17380,17920,18039,18049,18125,18205,18216,18610,18619,18751,18752,18948,19024,19122,19132,19164,19266,19280,19339,19340,19934,20508,20510,20541,20614,20617,20618,20743,20907,209…	Ache,Chrna4,Chrna7,Adora1,Adra2a,Apba2,Apbb1,Apc,Aqp1,Cacna1b,Cacna1c,Cacnb1,Calb2,Ctnnb1,Cck,Cdh1,Chrm1,Chrm3,Chrm4,Clcn5,Cnga1,Cplx1,Cplx2,Dbi,Ddc,Epha4,Esr1,Fzd3,Gria1,Grik5,Grin1,Hspa8,Ica1,Kcnma1,Kif1a,L1cam,Sypl2,Mme,Myo6,Nefl,Ngf,Nos1,Ntf3,Ntsr1,Pdyn,Penk,Prkcb,Prkcg,Pnmt,Ppfibp2,Prnp,Prph,Psen1,Ptprd,Ptprs,Rab3a,Rab3d,Rpl22,Slc18a3,Slc1a1,Slc8a1,Snap25,Snca,Sncg,Sptbn2,Stx1a,Stxbp1,Stxbp3…
10_Summary	GO Biological Processes	GO:0001817	regulation of cytokine production	-20.4191	-17.5283	192/780	11441,11450,11501,11513,11541,11551,11606,11629,11746,11806,11815,12010,12053,12215,12257,12261,12267,12273,12362,12488,12491,12501,12511,12560,12611,12683,12759,12978,13051,13078,13211,13345,13666,13836,14061,14063,14127,14186,14191,14257,14268,14367,14385,14456,14747,15368,15442,15507,15510,15930,15978,16007,16153,16168,16173,16175,16176,16180,16196,16331,16362,16365,16392,16410,16600,16768,168…	Chrna7,Adipoq,Adam8,Adcy7,Adora2b,Adra2a,Agt,Aif1,Anxa4,Apoa1,Apod,B2m,Bcl6,Bsg,Tspo,C1qbp,C3ar1,C5ar1,Casp1,Cd2ap,Cd36,Cd3e,Cd6,Cdh3,Cebpg,Cidea,Clu,Csf1r,Cx3cr1,Cyp1b1,Dhx9,Twist2,Eif2ak3,Epha2,F2,F2rl1,Fcer1g,Fgfr4,Fgr,Flt4,Fn1,Fzd5,Slc37a4,Gas6,Cmklr1,Hmox1,Hpse,Hspb1,Hspd1,Ido1,Ifng,Ccn1,Il10,Il15,Il18,Il1a,Il1b,Il1rap,Il7,Inpp5d,Irf1,Acod1,Isl1,Itgav,Klf4,Lag3,Lbp,Lef1,Lgals9,Anxa1,Xcl1,Il1…
11_Summary	GO Biological Processes	GO:0042391	regulation of membrane potential	-20.0259	-17.1498	133/466	11438,11441,11443,11472,11539,11555,11606,11684,11735,11928,11931,12010,12028,12122,12257,12286,12288,12291,12296,12297,12362,12389,12424,12491,12638,12723,12788,13052,13400,13483,13487,14167,14396,14404,14609,14629,14630,14658,14799,14809,14810,14813,15166,15561,15978,16181,16500,16511,16523,16525,16528,16529,16531,16534,16535,17260,17869,17999,18053,18216,19085,19164,19242,20191,20238,20370,205…	Chrna4,Chrna7,Chrnb1,Actn2,Adora1,Adrb2,Agt,Alox12,Ank3,Atp1a1,Atp1b1,B2m,Bax,Bid,Tspo,Cacna1a,Cacna1c,Cacna1g,Cacnb2,Cacnb3,Casp1,Cav1,Cck,Cd36,Cftr,Clcn1,Cnga1,Cxadr,Dmpk,Dpp6,Slc26a3,Fgf12,Gabra3,Gabre,Gja1,Gclc,Gclm,Glrb,Gria1,Grik5,Grin1,Grin2c,Hcn2,Htr3a,Ifng,Il1rn,Kcnb1,Kcnh2,Kcnj8,Kcnk1,Kcnk4,Kcnk5,Kcnma1,Kcnn4,Kcnq1,Mef2c,Myc,Nedd4,Ngfr,Ntsr1,Prkar1b,Psen1,Ptn,Ryr2,Atxn1,Sez6,Slc8a1,Snca…
12_Summary	GO Biological Processes	GO:0006820	anion transport	-19.9445	-17.0964	120/401	11732,11833,11987,11988,12257,12286,12351,12491,12638,12723,12728,12729,13358,13487,13521,13853,14385,14396,14404,14412,14609,14628,14658,14664,16534,16535,16952,17869,17920,18015,18173,18216,18400,18408,18753,18781,19156,19164,19218,19299,19775,20496,20497,20498,20500,20501,20503,20510,20512,20518,20519,20522,20532,20535,20536,21366,22066,22232,23844,26372,26565,26941,27376,27416,50934,52466,544…	Ank,Aqp8,Slc7a1,Slc7a2,Tspo,Cacna1a,Car4,Cd36,Cftr,Clcn1,Clcn5,Clns1a,Slc25a1,Slc26a3,Slc26a2,Epm2a,Slc37a4,Gabra3,Gabre,Slc6a13,Gja1,Ostm1,Glrb,Slc6a9,Kcnn4,Kcnq1,Anxa1,Myc,Myo6,Nf1,Slc11a1,Ntsr1,Slc22a18,Slc25a15,Prkcd,Pla2g2c,Psap,Psen1,Ptger3,Abcd3,Xpr1,Slc12a2,Slc12a3,Slc12a4,Slc13a2,Slc16a1,Slc16a7,Slc1a1,Slc1a3,Slc22a2,Slc22a3,Slc23a1,Slc3a1,Slc4a2,Slc4a3,Slc6a6,Trpc4,Slc35a2,Clca1,Clcn6,P…
13_Summary	GO Biological Processes	GO:0010035	response to inorganic substance	-18.9908	-16.1939	138/504	11428,11513,11539,11647,11677,11690,11732,11735,11744,11792,11826,11898,11979,12010,12291,12323,12333,12359,12368,12389,12460,12550,12631,12790,12870,12954,12955,13078,13618,13829,14268,14567,14590,14799,15185,15368,15370,15376,15444,16175,16410,16531,16533,16548,16649,16816,16818,16952,17260,17395,17764,17928,17967,18039,18104,18174,18227,18570,18706,18753,18764,18799,18806,18821,19016,19122,191…	Aco1,Adcy7,Adora1,Alpl,Akr1b3,Alox5ap,Ank,Ank3,Anxa11,Apex1,Aqp1,Ass1,Atp7b,B2m,Cacna1g,Camk2b,Capn1,Cat,Casp6,Cav1,Ccs,Cdh1,Cfl1,Cnga3,Cp,Cryaa,Cryab,Cyp1b1,Ednrb,Dmtn,Fn1,Gdi1,Ggh,Gria1,Hdac6,Hmox1,Nr4a1,Foxa2,Hpca,Il1a,Itgav,Kcnma1,Kcnmb1,Khk,Kpna4,Lcat,Lck,Anxa1,Mef2c,Mmp9,Mtf1,Myog,Ncam1,Nefl,Nqo1,Slc11a2,Nr4a2,Pdcd6,Pik3ca,Prkcd,Pkd2,Plcd1,Pld2,Pln,Pparg,Prnp,Lgmn,Rasal1,Ryr2,Slc12a2,Slc1a1…
14_Summary	GO Biological Processes	GO:0001505	regulation of neurotransmitter levels	-18.2562	-15.505	86/253	11423,11438,11441,11541,11551,11555,11784,12038,12286,12287,12322,12846,12889,12890,14573,14664,14758,15370,15567,15893,17161,17260,17920,18015,18049,18125,18441,18442,18627,18751,18752,19164,19339,20518,20519,20614,20617,20618,20743,20907,20910,20912,20964,20965,20977,20979,20983,21337,22342,22782,26875,30931,53420,54525,56216,60510,63993,64051,66725,67847,69017,69908,72560,74732,78771,78808,986…	Ache,Chrna4,Chrna7,Adora2b,Adra2a,Adrb2,Apba2,Bche,Cacna1a,Cacna1b,Camk2a,Comt,Cplx1,Cplx2,Gdnf,Slc6a9,Gpm6b,Nr4a1,Slc6a4,Ica1,Maoa,Mef2c,Myo6,Nf1,Ngf,Nos1,P2ry1,P2ry2,Per2,Prkcb,Prkcg,Psen1,Rab3a,Slc22a2,Slc22a3,Snap25,Snca,Sncg,Sptbn2,Stx1a,Stxbp1,Stxbp3,Syn1,Syn2,Syp,Syt1,Syt4,Tacr2,Lin7b,Slc30a1,Pclo,Tor1a,Syt5,Syt7,Stx1b,Syt9,Slc5a7,Sv2a,Lrrk2,Sncaip,Prrt2,Rab3b,Naalad2,Stx11,Mctp1,Stxbp5,At…
15_Summary	GO Biological Processes	GO:0090066	regulation of anatomical structure size	-18.1753	-15.4348	146/557	11472,11475,11519,11539,11541,11551,11555,11606,11622,11826,11867,11941,12288,12291,12332,12333,12389,12421,12631,12638,12652,12671,12729,12845,13618,13829,13841,13860,14026,14042,14063,14260,14268,14528,14567,14609,14629,14630,14695,15357,15465,15466,15552,15567,15982,16531,16533,16534,16728,17540,17755,17756,17919,18039,18049,18125,18441,18442,18472,18627,18706,18709,18753,18816,18846,19015,192…	Actn2,Acta2,Add2,Adora1,Adora2b,Adra2a,Adrb2,Agt,Ahr,Aqp1,Arpc1b,Atp2b2,Cacna1c,Cacna1g,Capg,Capn1,Cav1,Rb1cc1,Cfl1,Cftr,Chga,Chrm3,Clns1a,Comp,Ednrb,Dmtn,Epha7,Eps8,Evl,Ext1,F2rl1,Fmn1,Fn1,Gch1,Gdi1,Gja1,Gclc,Gclm,Gnb3,Hmgcr,Hrh1,Hrh2,Htr1d,Slc6a4,Ifrd1,Kcnma1,Kcnmb1,Kcnn4,L1cam,Irag1,Map1b,Map2,Myo5b,Nefl,Ngf,Nos1,P2ry1,P2ry2,Pafah1b1,Per2,Pik3ca,Pik3r2,Prkcd,Serpinf2,Plxna3,Ppard,Ptger3,Twf1,P…
16_Summary	GO Biological Processes	GO:0032989	cellular component morphogenesis	-17.5271	-14.7971	160/643	11305,11308,11441,11472,11658,11735,11785,11789,11876,12028,12215,12286,12322,12323,12372,12387,12399,12424,12759,12933,12978,13008,13518,13638,13639,13641,13654,13823,13835,13836,13838,13841,13845,13848,14009,14026,14028,14042,14260,14365,14432,14573,14609,14633,14634,14733,14787,15185,15285,16147,16392,16572,16574,16728,16776,16779,17242,17260,17755,17756,17772,17919,17965,17967,18028,18039,180…	Abca2,Abi1,Chrna7,Actn2,Alcam,Ank3,Apbb1,Apc,Artn,Bax,Bsg,Cacna1a,Camk2a,Camk2b,Casq1,Ctnnb1,Runx3,Cck,Clu,Crmp1,Csf1r,Csrp2,Dst,Efna3,Efna4,Efnb1,Egr2,Epb41l3,Epha1,Epha2,Epha4,Epha7,Ephb3,Ephb6,Etv1,Evl,Evx1,Ext1,Fmn1,Fzd3,Gap43,Gdnf,Gja1,Gli2,Gli3,Gpc1,Rhpn1,Hdac6,Mnx1,Ihh,Isl1,Kif5a,Kif5c,L1cam,Lama5,Lamb2,Mdk,Mef2c,Map1b,Map2,Mtm1,Myo5b,Nbl1,Ncam1,Nfib,Nefl,Ngf,Ngfr,Slc11a2,Ntf3,Ntrk1,Numbl,…
17_Summary	GO Cellular Components	GO:0031253	cell projection membrane	-17.1402	-14.4305	98/320	11441,11539,11629,11733,11789,11826,11941,12351,12387,12491,12496,12505,12788,13367,13487,13521,13823,13829,13860,14086,14191,14371,14396,14404,14432,14595,14799,14810,15166,15444,16402,16410,16500,16525,16790,17756,17920,18053,18174,18618,18751,18764,18806,19126,19132,19218,19228,19230,19271,20276,20532,21366,22003,23805,23828,23969,26941,50934,50997,52466,54393,54670,57440,59056,67169,67425,679…	Chrna7,Adora1,Aif1,Ank1,Apc,Aqp1,Atp2b2,Car4,Ctnnb1,Cd36,Entpd2,Cd44,Cnga1,Diaph1,Slc26a3,Slc26a2,Epb41l3,Dmtn,Eps8,Fscn1,Fgr,Fzd9,Gabra3,Gabre,Gap43,B4galt1,Gria1,Grin1,Hcn2,Hpca,Itga5,Itgav,Kcnb1,Kcnk1,Anpep,Map2,Myo6,Ngfr,Slc11a2,Pemt,Prkcb,Pkd2,Pld2,Prom1,Prph,Ptger3,Pth1r,Twf1,Ptprj,Scnn1a,Slc3a1,Slc6a6,Tpm1,Apc2,Bves,Pacsin1,Slc9a3r1,Slc7a8,Mpp2,Slc46a1,Gabbr1,Atp8b1,Ehd3,Evc,Nradd,Eps8l1,A…
18_Summary	GO Biological Processes	GO:0019752	carboxylic acid metabolic process	-16.3514	-13.6654	184/799	11363,11428,11430,11450,11484,11522,11532,11565,11676,11684,11690,11720,11898,12040,12491,12894,12896,12903,12908,13078,13167,13180,13195,13479,13808,13849,13850,14079,14245,14385,14431,14629,14630,14711,14873,15115,15277,15378,15926,15930,16204,16548,16828,16891,16922,16993,17319,17969,18125,18478,18534,18563,18618,18627,18642,18655,18777,18823,19013,19015,19016,19125,19193,19215,19299,20226,203…	Acadl,Aco1,Acox1,Adipoq,Aspa,Adh1,Adh5,Adssl1,Aldoc,Alox12,Alox5ap,Mat1a,Ass1,Bckdhb,Cd36,Cpt1a,Cpt2,Crabp1,Crat,Cyp1b1,Dbi,Pcbd1,Ddc,Dpep1,Eno3,Ephx1,Ephx2,Fabp2,Lpin1,Slc37a4,Gamt,Gclc,Gclm,Gnmt,Gsto1,Hars,Hk2,Hnf4a,Idh1,Ido1,Fabp6,Khk,Ldha,Lipg,Phyh,Lta4h,Mif,Ncf1,Nos1,Pah,Pck1,Pcx,Pemt,Per2,Pfkm,Pgk1,Lypla1,Plp1,Ppara,Ppard,Pparg,Prodh,Pipox,Ptgds,Abcd3,Sars,Sgpl1,Shmt1,St6gal1,Slc1a3,Snca,Se…
19_Summary	GO Cellular Components	GO:0042383	sarcolemma	-16.3465	-13.6654	63/165	11555,11684,11733,11735,11826,11928,11931,12215,12288,12295,12296,12297,12299,12306,12351,12372,12389,12491,12672,12723,12834,13030,13346,13518,13982,16404,16515,16523,16535,16651,16952,18125,18585,18618,18806,19164,20191,20391,20528,20541,20840,20927,20928,22337,22782,23828,30948,56188,56485,58226,64082,68794,78977,98660,109552,110891,140492,224129,226041,232975,233335,238161,381077	Adrb2,Alox12,Ank1,Ank3,Aqp1,Atp1a1,Atp1b1,Bsg,Cacna1c,Cacnb1,Cacnb2,Cacnb3,Cacng1,Anxa2,Car4,Casq1,Cav1,Cd36,Chrm4,Clcn1,Col6a2,Ctsb,Des,Dst,Esr1,Itga7,Kcnj12,Kcnj8,Kcnq1,Sspn,Anxa1,Nos1,Pde9a,Pemt,Pld2,Psen1,Ryr2,Sgca,Slc2a4,Slc8a1,Stac,Abcc8,Abcc9,Vdr,Slc30a1,Bves,Bin1,Fxyd1,Slc2a5,Cacna1h,Popdc2,Flnc,Popdc3,Atp1a2,Sri,Slc8a2,Kcnn2,Adcy5,Pgm5,Atp1a3,Synm,Akap6,Ccdc78
20_Summary	GO Biological Processes	GO:0019637	organophosphate metabolic process	-16.2339	-13.5797	178/766	11305,11513,11515,11534,11565,11636,11637,11647,11676,11717,11806,11941,12496,12499,12660,12978,13026,13167,13178,13808,13836,14198,14245,14555,14792,15254,15277,15357,15360,15378,15930,16329,16331,16548,16592,16816,17101,17772,17969,18041,18160,18216,18585,18618,18639,18642,18655,18706,18709,18781,18799,18802,18806,19015,19193,19204,20135,20425,20617,20773,20916,22169,22171,22247,22271,23827,239…	Abca2,Adcy7,Adcy9,Adk,Adssl1,Ak1,Ak2,Alpl,Aldoc,Ampd3,Apoa1,Atp2b2,Entpd2,Entpd5,Chka,Csf1r,Pcyt1a,Dbi,Dck,Eno3,Epha2,Fhit,Lpin1,Gpd1,Lpcat3,Hint1,Hk2,Hmgcr,Hmgcs2,Hnf4a,Ido1,Inpp1,Inpp5d,Khk,Fabp5,Lcat,Lyst,Mtm1,Ncf1,Nfs1,Npr1,Ntsr1,Pde9a,Pemt,Pfkfb1,Pfkm,Pgk1,Pik3ca,Pik3r2,Pla2g2c,Plcd1,Plcd4,Pld2,Ppard,Pipox,Ptafr,Rrm2,Shmt1,Snca,Sptlc2,Sucla2,Cmpk2,Tyms,Umps,Upp1,Bpnt1,Nt5e,Oasl2,Papss1,Papss…
GO	Description	_LogP_Colon_rectum	_LogP_cecum_colon	_LogP_cecum_rectum
GO:0006820	anion transport	-7.57633	-5.2446	-12.1184
GO:0001505	regulation of neurotransmitter levels	-6.87559	-5.37537	-9.17698
GO:0030001	metal ion transport	-6.53262	-12.4643	-16.9751
GO:0043269	regulation of ion transport	-8.65379	-12.2449	-19.3074
GO:0098793	presynapse	-2.88668	-8.8326	-12.18
GO:0042391	regulation of membrane potential	-2.87536	-6.4394	-11.5299
GO:0090066	regulation of anatomical structure size	-2.53053	-5.52964	-9.01768
GO:0097447	dendritic tree	-3.85579	-8.55838	-13.9551
GO:0044057	regulation of system process	-3.87309	-6.80565	-12.051
GO:0055082	cellular chemical homeostasis	-3.70872	-7.64574	-14.6594
GO:0007610	behavior	-5.69377	-8.54045	-16.6181
GO:0051046	regulation of secretion	-5.88684	-5.27079	-10.4042
GO:0010035	response to inorganic substance	-4.5738	-4.7797	-10.4607
GO:0031253	cell projection membrane	-3.75675	-4.4917	-10.9899
GO:0098794	postsynapse	0	-9.53051	-15.8798
GO:0032989	cellular component morphogenesis	0	-5.85677	-10.6382
GO:0019752	carboxylic acid metabolic process	0	-7.20982	-9.40227
GO:0042383	sarcolemma	0	-11.8211	-10.4452
GO:0001817	regulation of cytokine production	-3.70872	0	-10.5362
GO:0019637	organophosphate metabolic process	0	0	-8.56939
