# Supplementary material for: The Analysis of Transcriptomes and Microorganisms Reveals Differences between the Intestinal Segments of Guinea Pigs
Source: Animals (Basel). 2022 Oct 25;12(21):2925. doi: 10.3390/ani12212925 (PMC9658385; doi:10.3390/ani12212925)
Supplement: Supplementary file 1 [file animals-12-02925-s001.zip › Table S3 gene sets.xlsx]

## Sheet: genes_set_summary
Guinea pig.gene.stable.ID	Guinea pig.gene.name	Human.gene.stable.ID	Human.gene.name	homology.type	gene set
ENSCPOG00000010563	SLC6A19	ENSG00000174358	SLC6A19	ortholog_one2one	amino_acid
ENSCPOG00000004326	SLC1A5	ENSG00000105281	SLC1A5	ortholog_one2one	amino_acid
ENSCPOG00000006049	SLC43A1	ENSG00000149150	SLC43A1	ortholog_one2one	amino_acid
ENSCPOG00000021740	SLC25A39	ENSG00000013306	SLC25A39	ortholog_one2one	amino_acid
ENSCPOG00000011151	SLC1A1	ENSG00000106688	SLC1A1	ortholog_one2one	amino_acid
ENSCPOG00000014967	SLC6A6	ENSG00000131389	SLC6A6	ortholog_one2one	amino_acid
ENSCPOG00000008754	SLC1A4	ENSG00000115902	SLC1A4	ortholog_one2one	amino_acid
ENSCPOG00000010361	SLC43A2	ENSG00000167703	SLC43A2	ortholog_one2one	amino_acid
ENSCPOG00000014818	SLC25A12	ENSG00000115840	SLC25A12	ortholog_one2one	amino_acid
ENSCPOG00000013152	SLC3A2	ENSG00000168003	SLC3A2	ortholog_one2one	amino_acid
ENSCPOG00000005730	SLC7A7	ENSG00000155465	SLC7A7	ortholog_one2one	amino_acid
ENSCPOG00000003746	SLC38A2	ENSG00000134294	SLC38A2	ortholog_one2one	amino_acid
ENSCPOG00000009505	SLC3A1	ENSG00000138079	SLC3A1	ortholog_one2one	amino_acid
ENSCPOG00000013200	SLC25A13	ENSG00000004864	SLC25A13	ortholog_one2one	amino_acid
ENSCPOG00000025056	SLC51B	ENSG00000186198	SLC51B	ortholog_one2one	bile_salt
ENSCPOG00000007399	SLC27A2	ENSG00000140284	SLC27A2	ortholog_one2one	bile_salt
ENSCPOG00000001207	SLC10A2	ENSG00000125255	SLC10A2	ortholog_one2one	bile_salt
ENSCPOG00000025027	ABCG5	ENSG00000138075	ABCG5	ortholog_one2one	bile_salt
ENSCPOG00000015333	SLC51A	ENSG00000163959	SLC51A	ortholog_one2one	bile_salt
ENSCPOG00000006690	IL17RC	ENSG00000163702	IL17RC	ortholog_one2one	Defense_response_to_fungus
ENSCPOG00000004905	CD68	ENSG00000129226	CD68	ortholog_one2one	Defense_response_to_fungus
ENSCPOG00000026415	CD82	ENSG00000085117	CD82	ortholog_one2one	Defense_response_to_fungus
ENSCPOG00000034371	CD74	ENSG00000019582	CD74	ortholog_one2one	Defense_response_to_fungus
ENSCPOG00000037260	MALL	ENSG00000144063	MALL	ortholog_one2one	Defense_response_to_fungus
ENSCPOG00000025637	REG4	ENSG00000134193	REG4	ortholog_one2one	Defense_response_to_fungus
ENSCPOG00000002132	FFAR4	ENSG00000186188	FFAR4	ortholog_one2one	lipid
ENSCPOG00000035732	PLIN3	ENSG00000105355	PLIN3	ortholog_one2one	lipid
ENSCPOG00000001672	ACAT2	ENSG00000120437	ACAT2	ortholog_one2one	lipid
ENSCPOG00000004250	ACSL3	ENSG00000123983	ACSL3	ortholog_one2one	lipid
ENSCPOG00000004276	HMGCR	ENSG00000113161	HMGCR	ortholog_one2one	lipid
ENSCPOG00000038655	SAR1B	ENSG00000152700	SAR1B	ortholog_one2one	lipid
ENSCPOG00000025902	FABP6	ENSG00000170231	FABP6	ortholog_one2one	lipid
ENSCPOG00000004570	SLC27A4	ENSG00000167114	SLC27A4	ortholog_one2one	lipid
ENSCPOG00000020511	APOA1	ENSG00000118137	APOA1	ortholog_one2one	lipid
ENSCPOG00000021763	APOA4	ENSG00000110244	APOA4	ortholog_one2one	lipid
ENSCPOG00000010782	APOM	ENSG00000204444	APOM	ortholog_one2one	lipid
ENSCPOG00000004054	LPL	ENSG00000175445	LPL	ortholog_one2one	lipid
ENSCPOG00000008750	FABP2	ENSG00000145384	FABP2	ortholog_one2one	lipid
ENSCPOG00000004931	APOB	ENSG00000084674	APOB	ortholog_one2one	lipid
ENSCPOG00000004493	SLC31A2	ENSG00000136867	SLC31A2	ortholog_one2one	metal_ion
ENSCPOG00000003883	SLC39A8	ENSG00000138821	SLC39A8	ortholog_one2one	metal_ion
ENSCPOG00000030203	SLC31A1	ENSG00000136868	SLC31A1	ortholog_one2one	metal_ion
ENSCPOG00000005741	SLC39A4	ENSG00000147804	SLC39A4	ortholog_one2one	metal_ion
ENSCPOG00000003972	SLC30A5	ENSG00000145740	SLC30A5	ortholog_one2one	metal_ion
ENSCPOG00000038743	SLC39A9	ENSG00000029364	SLC39A9	ortholog_one2one	metal_ion
ENSCPOG00000023790	SLC39A7	ENSG00000112473	SLC39A7	ortholog_one2one	metal_ion
ENSCPOG00000036710	SLC25A28	ENSG00000155287	SLC25A28	ortholog_one2one	metal_ion
ENSCPOG00000007460	ATP2A3	ENSG00000074370	ATP2A3	ortholog_one2one	metal_ion
ENSCPOG00000006185	SCNN1A	ENSG00000111319	SCNN1A	ortholog_one2one	metal_ion
ENSCPOG00000007613	SLC9A2	ENSG00000115616	SLC9A2	ortholog_one2one	metal_ion
ENSCPOG00000006303	KCTD17	ENSG00000100379	KCTD17	ortholog_one2one	metal_ion
ENSCPOG00000013503	Scnn1b	ENSG00000168447	SCNN1B	ortholog_one2one	metal_ion
ENSCPOG00000009232	KCNS3	ENSG00000170745	KCNS3	ortholog_one2one	metal_ion
ENSCPOG00000036174	SLC30A6	ENSG00000152683	SLC30A6	ortholog_one2one	metal_ion
ENSCPOG00000000374	SLC30A9	ENSG00000014824	SLC30A9	ortholog_one2one	metal_ion
ENSCPOG00000023730	SLC39A5	ENSG00000139540	SLC39A5	ortholog_one2one	metal_ion
ENSCPOG00000040539	SLC30A4	ENSG00000104154	SLC30A4	ortholog_one2one	metal_ion
ENSCPOG00000012814	TRAF3IP2	ENSG00000056972	TRAF3IP2	ortholog_one2one	mucus secretion
ENSCPOG00000001409	VAMP8	ENSG00000118640	VAMP8	ortholog_one2one	mucus secretion
ENSCPOG00000000018	AGR2	ENSG00000106541	AGR2	ortholog_one2one	mucus secretion
ENSCPOG00000038414	VAMP3	ENSG00000049245	VAMP3	ortholog_one2one	mucus secretion
ENSCPOG00000013503	Scnn1b	ENSG00000168447	SCNN1B	ortholog_one2one	mucus secretion
ENSCPOG00000020236	SLC35A2	ENSG00000102100	SLC35A2	ortholog_one2one	Nucleotide
ENSCPOG00000023325	SLC35A1	ENSG00000164414	SLC35A1	ortholog_one2one	Nucleotide
ENSCPOG00000001082	SLC17A9	ENSG00000101194	SLC17A9	ortholog_one2one	Nucleotide
ENSCPOG00000010313	SLC35B3	ENSG00000124786	SLC35B3	ortholog_one2one	Nucleotide
ENSCPOG00000019810	SLC25A36	ENSG00000114120	SLC25A36	ortholog_one2one	Nucleotide
ENSCPOG00000005300	SLC28A2	ENSG00000137860	SLC28A2	ortholog_one2one	Nucleotide
ENSCPOG00000032240	SLC35B2	ENSG00000157593	SLC35B2	ortholog_one2one	Nucleotide
ENSCPOG00000005137	SLC29A1	ENSG00000112759	SLC29A1	ortholog_one2one	Nucleotide
ENSCPOG00000001094	NT5E	ENSG00000135318	NT5E	ortholog_one2one	Nucleotide
ENSCPOG00000008594	SLC28A1	ENSG00000156222	SLC28A1	ortholog_one2one	Nucleotide
ENSCPOG00000030853	SLC35D1	ENSG00000116704	SLC35D1	ortholog_one2one	Nucleotide
ENSCPOG00000004069	SLC17A5	ENSG00000119899	SLC17A5	ortholog_one2one	Nucleotide
ENSCPOG00000009156	SLC35A3	ENSG00000117620	SLC35A3	ortholog_one2one	Nucleotide
ENSCPOG00000007639	SLC25A33	ENSG00000171612	SLC25A33	ortholog_one2one	Nucleotide
ENSCPOG00000025098	SLC5A3	ENSG00000198743	SLC5A3	ortholog_one2one	organic_solutes
ENSCPOG00000025056	SLC51B	ENSG00000186198	SLC51B	ortholog_one2one	organic_solutes
ENSCPOG00000004024	SLC16A5	ENSG00000170190	SLC16A5	ortholog_one2one	organic_solutes
ENSCPOG00000025481	SLC16A3	ENSG00000141526	SLC16A3	ortholog_one2one	organic_solutes
ENSCPOG00000000319	SLC16A9	ENSG00000165449	SLC16A9	ortholog_one2one	organic_solutes
ENSCPOG00000033409	SLC26A6	ENSG00000225697	SLC26A6	ortholog_one2one	organic_solutes
ENSCPOG00000015289	SLC44A1	ENSG00000070214	SLC44A1	ortholog_one2one	organic_solutes
ENSCPOG00000009792	SLC13A2	ENSG00000007216	SLC13A2	ortholog_one2one	organic_solutes
ENSCPOG00000010470	SLC22A23	ENSG00000137266	SLC22A23	ortholog_one2one	organic_solutes
ENSCPOG00000010758	SLCO3A1	ENSG00000176463	SLCO3A1	ortholog_one2one	organic_solutes
ENSCPOG00000001207	SLC10A2	ENSG00000125255	SLC10A2	ortholog_one2one	organic_solutes
ENSCPOG00000015333	SLC51A	ENSG00000163959	SLC51A	ortholog_one2one	organic_solutes
ENSCPOG00000022989	SLC16A1	ENSG00000155380	SLC16A1	ortholog_one2one	organic_solutes
ENSCPOG00000032858	COLEC11	ENSG00000118004	COLEC11	ortholog_one2one	pattern recognition receptor signaling pathway_0002221
ENSCPOG00000011693	LYN	ENSG00000254087	LYN	ortholog_one2one	pattern recognition receptor signaling pathway_0002221
ENSCPOG00000010771	TNFAIP3	ENSG00000118503	TNFAIP3	ortholog_one2one	pattern recognition receptor signaling pathway_0002221
ENSCPOG00000004507	TRAF6	ENSG00000175104	TRAF6	ortholog_one2one	pattern recognition receptor signaling pathway_0002221
ENSCPOG00000004761	TLR8	ENSG00000101916	TLR8	ortholog_one2one	pattern recognition receptor signaling pathway_0002221
ENSCPOG00000012126	OTULIN	ENSG00000154124	OTULIN	ortholog_one2one	pattern recognition receptor signaling pathway_0002221
ENSCPOG00000038746	TLR7	ENSG00000196664	TLR7	ortholog_one2one	pattern recognition receptor signaling pathway_0002221
ENSCPOG00000033507	FFAR2	ENSG00000126262	FFAR2	ortholog_one2one	pattern recognition receptor signaling pathway_0002221
ENSCPOG00000024884	MYD88	ENSG00000172936	MYD88	ortholog_one2one	pattern recognition receptor signaling pathway_0002221
ENSCPOG00000000479	AP3B1	ENSG00000132842	AP3B1	ortholog_one2one	pattern recognition receptor signaling pathway_0002221
ENSCPOG00000040090	TRAF3	ENSG00000131323	TRAF3	ortholog_one2one	pattern recognition receptor signaling pathway_0002221
ENSCPOG00000008242	MAP3K7	ENSG00000135341	MAP3K7	ortholog_one2one	pattern recognition receptor signaling pathway_0002221
ENSCPOG00000034452	IRF7	ENSG00000185507	IRF7	ortholog_one2one	pattern recognition receptor signaling pathway_0002221
ENSCPOG00000001184	IRAK2	ENSG00000134070	IRAK2	ortholog_one2one	pattern recognition receptor signaling pathway_0002221
ENSCPOG00000000795	CD300LF	ENSG00000186074	CD300LF	ortholog_one2one	pattern recognition receptor signaling pathway_0002221
ENSCPOG00000005865	CLPB	ENSG00000162129	CLPB	ortholog_one2one	pattern recognition receptor signaling pathway_0002221
ENSCPOG00000002588	HSPD1	ENSG00000144381	HSPD1	ortholog_one2one	pattern recognition receptor signaling pathway_0002221
ENSCPOG00000026333	CASP1	ENSG00000137752	CASP1	ortholog_one2one	pattern recognition receptor signaling pathway_0002221
ENSCPOG00000002213	PLCG2	ENSG00000197943	PLCG2	ortholog_one2one	pattern recognition receptor signaling pathway_0002221
ENSCPOG00000012114	EPG5	ENSG00000152223	EPG5	ortholog_one2one	pattern recognition receptor signaling pathway_0002221
ENSCPOG00000008719	RPS6KA3	ENSG00000177189	RPS6KA3	ortholog_one2one	pattern recognition receptor signaling pathway_0002221
ENSCPOG00000030207	CD40	ENSG00000101017	CD40	ortholog_one2one	pattern recognition receptor signaling pathway_0002221
ENSCPOG00000038096	SCIMP	ENSG00000161929	SCIMP	ortholog_one2one	pattern recognition receptor signaling pathway_0002221
ENSCPOG00000005455	NFKBIA	ENSG00000100906	NFKBIA	ortholog_one2one	pattern recognition receptor signaling pathway_0002221
ENSCPOG00000036501	TIFA	ENSG00000145365	TIFA	ortholog_one2one	pattern recognition receptor signaling pathway_0002221
ENSCPOG00000024176	PHB2	ENSG00000215021	PHB2	ortholog_one2one	pattern recognition receptor signaling pathway_0002221
ENSCPOG00000014360	NOD1	ENSG00000106100	NOD1	ortholog_one2one	pattern recognition receptor signaling pathway_0002221
ENSCPOG00000010983	COLEC12	ENSG00000158270	COLEC12	ortholog_one2one	pattern recognition receptor signaling pathway_0002221
ENSCPOG00000008412	ALPK1	ENSG00000073331	ALPK1	ortholog_one2one	pattern recognition receptor signaling pathway_0002221
ENSCPOG00000020575	MAPKAPK2	ENSG00000162889	MAPKAPK2	ortholog_one2one	pattern recognition receptor signaling pathway_0002221
ENSCPOG00000001856	MAPKAPK3	ENSG00000114738	MAPKAPK3	ortholog_one2one	pattern recognition receptor signaling pathway_0002221
ENSCPOG00000020593	RELA	ENSG00000173039	RELA	ortholog_one2one	pattern recognition receptor signaling pathway_0002221
ENSCPOG00000013876		ENSG00000085265	FCN1	ortholog_one2one	pattern recognition receptor signaling pathway_0002221
ENSCPOG00000026146		ENSG00000126456	IRF3	ortholog_one2one	pattern recognition receptor signaling pathway_0002221
ENSCPOG00000000549	BTK	ENSG00000010671	BTK	ortholog_one2one	pattern recognition receptor signaling pathway_0002221
ENSCPOG00000004929	TLR3	ENSG00000164342	TLR3	ortholog_one2one	pattern recognition receptor signaling pathway_0002221
ENSCPOG00000039151	IRAK1	ENSG00000184216	IRAK1	ortholog_one2one	pattern recognition receptor signaling pathway_0002221
ENSCPOG00000025803	LSM14A	ENSG00000257103	LSM14A	ortholog_one2one	pattern recognition receptor signaling pathway_0002221
ENSCPOG00000005834	TIRAP	ENSG00000150455	TIRAP	ortholog_one2one	pattern recognition receptor signaling pathway_0002221
ENSCPOG00000002383	MBL2	ENSG00000165471	MBL2	ortholog_one2one	pattern recognition receptor signaling pathway_0002221
ENSCPOG00000006415	RIPK2	ENSG00000104312	RIPK2	ortholog_one2one	pattern recognition receptor signaling pathway_0002221
ENSCPOG00000038012	COLEC10	ENSG00000184374	COLEC10	ortholog_one2one	pattern recognition receptor signaling pathway_0002221
ENSCPOG00000013053	NMI	ENSG00000123609	NMI	ortholog_one2one	pattern recognition receptor signaling pathway_0002221
ENSCPOG00000025223	CD14	ENSG00000170458	CD14	ortholog_one2one	pattern recognition receptor signaling pathway_0002221
ENSCPOG00000012981	LRRC19	ENSG00000184434	LRRC19	ortholog_one2one	pattern recognition receptor signaling pathway_0002221
ENSCPOG00000001810	INAVA	ENSG00000163362	INAVA	ortholog_one2one	pattern recognition receptor signaling pathway_0002221
ENSCPOG00000007681	NLRP3	ENSG00000162711	NLRP3	ortholog_one2one	pattern recognition receptor signaling pathway_0002221
ENSCPOG00000010629	CTSS	ENSG00000163131	CTSS	ortholog_one2one	pattern recognition receptor signaling pathway_0002221
ENSCPOG00000007154	IFIH1	ENSG00000115267	IFIH1	ortholog_one2one	pattern recognition receptor signaling pathway_0002221
ENSCPOG00000013787	ITCH	ENSG00000078747	ITCH	ortholog_one2one	pattern recognition receptor signaling pathway_0002221
ENSCPOG00000012888	PIK3AP1	ENSG00000155629	PIK3AP1	ortholog_one2one	pattern recognition receptor signaling pathway_0002221
ENSCPOG00000033375	BCL10	ENSG00000142867	BCL10	ortholog_one2one	pattern recognition receptor signaling pathway_0002221
ENSCPOG00000026431	UNC93B1	ENSG00000110057	UNC93B1	ortholog_one2one	pattern recognition receptor signaling pathway_0002221
ENSCPOG00000013796	S100A14	ENSG00000189334	S100A14	ortholog_one2one	pattern recognition receptor signaling pathway_0002221
ENSCPOG00000035439	MAP2K6	ENSG00000108984	MAP2K6	ortholog_one2one	pattern recognition receptor signaling pathway_0002221
ENSCPOG00000000430	PHB	ENSG00000167085	PHB	ortholog_one2one	pattern recognition receptor signaling pathway_0002221
ENSCPOG00000010054	NOD2	ENSG00000167207	NOD2	ortholog_one2one	pattern recognition receptor signaling pathway_0002221
ENSCPOG00000033283	LY96	ENSG00000154589	LY96	ortholog_one2one	pattern recognition receptor signaling pathway_0002221
ENSCPOG00000037062	OAS1	ENSG00000089127	OAS1	ortholog_one2one	pattern recognition receptor signaling pathway_0002221
ENSCPOG00000040588	CLEC4E	ENSG00000166523	CLEC4E	ortholog_one2one	pattern recognition receptor signaling pathway_0002221
ENSCPOG00000004153	OAS3	ENSG00000111331	OAS3	ortholog_one2one	pattern recognition receptor signaling pathway_0002221
ENSCPOG00000002168	NR1H4	ENSG00000012504	NR1H4	ortholog_one2one	pattern recognition receptor signaling pathway_0002221
ENSCPOG00000005020	IRAK3	ENSG00000090376	IRAK3	ortholog_one2one	pattern recognition receptor signaling pathway_0002221
ENSCPOG00000012205	TLR1	ENSG00000174125	TLR1	ortholog_one2one	pattern recognition receptor signaling pathway_0002221
ENSCPOG00000011622		ENSG00000009724	MASP2	ortholog_one2one	pattern recognition receptor signaling pathway_0002221
ENSCPOG00000032734	PYCARD	ENSG00000103490	PYCARD	ortholog_one2one	pattern recognition receptor signaling pathway_0002221
ENSCPOG00000003813	TNIP3	ENSG00000050730	TNIP3	ortholog_one2one	pattern recognition receptor signaling pathway_0002221
ENSCPOG00000015283	TLR10	ENSG00000174123	TLR10	ortholog_one2one	pattern recognition receptor signaling pathway_0002221
ENSCPOG00000034540	SCARA3	ENSG00000168077	SCARA3	ortholog_one2one	pattern recognition receptor signaling pathway_0002221
ENSCPOG00000015159	TLR4	ENSG00000136869	TLR4	ortholog_one2one	pattern recognition receptor signaling pathway_0002221
ENSCPOG00000004880	RNF135	ENSG00000181481	RNF135	ortholog_one2one	pattern recognition receptor signaling pathway_0002221
ENSCPOG00000013452	TRIM25	ENSG00000121060	TRIM25	ortholog_one2one	pattern recognition receptor signaling pathway_0002221
ENSCPOG00000009769		ENSG00000103313	MEFV	ortholog_one2one	pattern recognition receptor signaling pathway_0002221
ENSCPOG00000001771	IRAK4	ENSG00000198001	IRAK4	ortholog_one2one	pattern recognition receptor signaling pathway_0002221
ENSCPOG00000006613	TNIP1	ENSG00000145901	TNIP1	ortholog_one2one	pattern recognition receptor signaling pathway_0002221
ENSCPOG00000010061	CYLD	ENSG00000083799	CYLD	ortholog_one2one	pattern recognition receptor signaling pathway_0002221
ENSCPOG00000002343	TNF	ENSG00000232810	TNF	ortholog_one2one	pattern recognition receptor signaling pathway_0002221
ENSCPOG00000015723	MASP1	ENSG00000127241	MASP1	ortholog_one2one	pattern recognition receptor signaling pathway_0002221
ENSCPOG00000000453	RAB11FIP2	ENSG00000107560	RAB11FIP2	ortholog_one2one	pattern recognition receptor signaling pathway_0002221
ENSCPOG00000024627	PRKCE	ENSG00000171132	PRKCE	ortholog_one2one	pattern recognition receptor signaling pathway_0002221
ENSCPOG00000010331	NAF1	ENSG00000145414	NAF1	ortholog_one2one	pattern recognition receptor signaling pathway_0002221
ENSCPOG00000007616	RFTN1	ENSG00000131378	RFTN1	ortholog_one2one	pattern recognition receptor signaling pathway_0002221
ENSCPOG00000008148	NLRC4	ENSG00000091106	NLRC4	ortholog_one2one	pattern recognition receptor signaling pathway_0002221
ENSCPOG00000006486	TICAM1	ENSG00000127666	TICAM1	ortholog_one2one	pattern recognition receptor signaling pathway_0002221
ENSCPOG00000024604	TRIL	ENSG00000255690	TRIL	ortholog_one2one	pattern recognition receptor signaling pathway_0002221
ENSCPOG00000005088	TLR6	ENSG00000174130	TLR6	ortholog_one2one	pattern recognition receptor signaling pathway_0002221
ENSCPOG00000025374	TLR2	ENSG00000137462	TLR2	ortholog_one2one	pattern recognition receptor signaling pathway_0002221
ENSCPOG00000011050	IL13RA1	ENSG00000131724	IL13RA1	ortholog_one2one	Response_to_bacterium
ENSCPOG00000003179	IL18	ENSG00000150782	IL18	ortholog_one2one	Response_to_bacterium
ENSCPOG00000013726	ILF3	ENSG00000129351	ILF3	ortholog_one2one	Response_to_bacterium
ENSCPOG00000010531	RARRES2	ENSG00000106538	RARRES2	ortholog_one2one	Response_to_bacterium
ENSCPOG00000015395	ILKAP	ENSG00000132323	ILKAP	ortholog_one2one	Response_to_bacterium
ENSCPOG00000037155	MAL2	ENSG00000147676	MAL2	ortholog_one2one	Response_to_bacterium
ENSCPOG00000001427	APP	ENSG00000142192	APP	ortholog_one2one	Response_to_bacterium
ENSCPOG00000010241	CD81	ENSG00000110651	CD81	ortholog_one2one	Response_to_bacterium
ENSCPOG00000010287	TNFRSF21	ENSG00000146072	TNFRSF21	ortholog_one2one	Response_to_bacterium
ENSCPOG00000034371	CD74	ENSG00000019582	CD74	ortholog_one2one	Response_to_bacterium
ENSCPOG00000010248	IFNAR1	ENSG00000142166	IFNAR1	ortholog_one2one	Response_to_bacterium
ENSCPOG00000034556	CD9	ENSG00000010278	CD9	ortholog_one2one	Response_to_bacterium
ENSCPOG00000038281	IL4R	ENSG00000077238	IL4R	ortholog_one2one	Response_to_bacterium
ENSCPOG00000037563	IL1R2	ENSG00000115590	IL1R2	ortholog_one2one	Response_to_bacterium
ENSCPOG00000005835	ILF2	ENSG00000143621	ILF2	ortholog_one2one	Response_to_bacterium
ENSCPOG00000019548	TNFRSF25	ENSG00000215788	TNFRSF25	ortholog_one2one	Response_to_bacterium
ENSCPOG00000006584	PCK1	ENSG00000124253	PCK1	ortholog_one2one	SCFA_catabolic process
ENSCPOG00000010911	PCK2	ENSG00000100889	PCK2	ortholog_one2one	SCFA_catabolic process
ENSCPOG00000014078	TYRP1	ENSG00000107165	TYRP1	ortholog_one2one	SCFA_catabolic process
ENSCPOG00000026132	CRAT	ENSG00000095321	CRAT	ortholog_one2one	SCFA_catabolic process
ENSCPOG00000021070	OXSM	ENSG00000151093	OXSM	ortholog_one2one	SCFA_catabolic process
ENSCPOG00000021704	ACSS1	ENSG00000154930	ACSS1	ortholog_one2one	SCFA_catabolic process
ENSCPOG00000007582	PHYH	ENSG00000107537	PHYH	ortholog_one2one	SCFA_catabolic process
ENSCPOG00000011920	PCCB	ENSG00000114054	PCCB	ortholog_one2one	SCFA_catabolic process
ENSCPOG00000015423	ACADS	ENSG00000122971	ACADS	ortholog_one2one	SCFA_catabolic process
ENSCPOG00000036993	ACOT4	ENSG00000177465	ACOT4	ortholog_one2one	SCFA_catabolic process
ENSCPOG00000035359	ACSM1	ENSG00000166743	ACSM1	ortholog_one2one	SCFA_catabolic process
ENSCPOG00000006826	THNSL2	ENSG00000144115	THNSL2	ortholog_one2one	SCFA_catabolic process
ENSCPOG00000035430	MCEE	ENSG00000124370	MCEE	ortholog_one2one	SCFA_catabolic process
ENSCPOG00000011274	PCCA	ENSG00000175198	PCCA	ortholog_one2one	SCFA_catabolic process
ENSCPOG00000012055	SLC2A2	ENSG00000163581	SLC2A2	ortholog_one2one	sugar
ENSCPOG00000035396	SLC37A4	ENSG00000137700	SLC37A4	ortholog_one2one	sugar
ENSCPOG00000025667	SLC2A10	ENSG00000197496	SLC2A10	ortholog_one2one	sugar
ENSCPOG00000007281	SLC5A1	ENSG00000100170	SLC5A1	ortholog_one2one	sugar
ENSCPOG00000009340	SLC5A11	ENSG00000158865	SLC5A11	ortholog_one2one	sugar
ENSCPOG00000014610	SLC2A5	ENSG00000142583	SLC2A5	ortholog_one2one	sugar
ENSCPOG00000037766	SLC50A1	ENSG00000169241	SLC50A1	ortholog_one2one	sugar
ENSCPOG00000012107	VNN1	ENSG00000112299	VNN1	ortholog_one2one	vitamin_absorption
ENSCPOG00000031573	CD320	ENSG00000167775	CD320	ortholog_one2one	vitamin_absorption
ENSCPOG00000014838	BCO1	ENSG00000135697	BCO1	ortholog_one2one	vitamin_absorption
ENSCPOG00000009905	BCO2	ENSG00000197580	BCO2	ortholog_one2one	vitamin_absorption
ENSCPOG00000005946	DHRS9	ENSG00000073737	DHRS9	ortholog_one2one	vitamin_absorption
ENSCPOG00000004913	SLC22A4	ENSG00000197208	SLC22A4	ortholog_one2one	vitamin_absorption
ENSCPOG00000004129	RBP2	ENSG00000114113	RBP2	ortholog_one2one	vitamin_absorption
ENSCPOG00000024569	BTD	ENSG00000169814	BTD	ortholog_one2one	vitamin_absorption
ENSCPOG00000026821	TCN2	ENSG00000185339	TCN2	ortholog_one2one	vitamin_absorption
ENSCPOG00000026796	RDH5	ENSG00000135437	RDH5	ortholog_one2one	vitamin_absorption
ENSCPOG00000014082	SLC23A1	ENSG00000170482	SLC23A1	ortholog_one2one	vitamin_absorption
ENSCPOG00000025483	UPK3A	ENSG00000100373	UPK3A	ortholog_one2one	water_quickGO
ENSCPOG00000036908	AQP9	ENSG00000103569	AQP9	ortholog_one2one	water_quickGO
ENSCPOG00000037409	HAS2	ENSG00000170961	HAS2	ortholog_one2one	water_quickGO
ENSCPOG00000007979	SLC14A1	ENSG00000141469	SLC14A1	ortholog_one2one	water_quickGO
ENSCPOG00000005258	AQP11	ENSG00000178301	AQP11	ortholog_one2one	water_quickGO
ENSCPOG00000005249	HYAL2	ENSG00000068001	HYAL2	ortholog_one2one	water_quickGO
ENSCPOG00000004446	AQP4	ENSG00000171885	AQP4	ortholog_one2one	water_quickGO
ENSCPOG00000001277	SLC4A11	ENSG00000088836	SLC4A11	ortholog_one2one	water_quickGO
ENSCPOG00000022891	PDZD3	ENSG00000172367	PDZD3	ortholog_one2one	water_quickGO
ENSCPOG00000023592	AVP	ENSG00000101200	AVP	ortholog_one2one	water_quickGO
ENSCPOG00000007281	SLC5A1	ENSG00000100170	SLC5A1	ortholog_one2one	water_quickGO
ENSCPOG00000004378	AQP6	ENSG00000086159	AQP6	ortholog_one2one	water_quickGO
ENSCPOG00000027598	AQP5	ENSG00000161798	AQP5	ortholog_one2one	water_quickGO
ENSCPOG00000022039	AQP2	ENSG00000167580	AQP2	ortholog_one2one	water_quickGO
ENSCPOG00000012277	AQP3	ENSG00000165272	AQP3	ortholog_one2one	water_quickGO
ENSCPOG00000005219	AQP8	ENSG00000103375	AQP8	ortholog_one2one	water_quickGO
ENSCPOG00000002347	MIP	ENSG00000135517	MIP	ortholog_one2one	water_quickGO
ENSCPOG00000006561	MLLT6	ENSG00000275023	MLLT6	ortholog_one2one	water_quickGO
ENSCPOG00000012767	CFTR	ENSG00000001626	CFTR	ortholog_one2one	water_quickGO
ENSCPOG00000039313	AQP10	ENSG00000143595	AQP10	ortholog_one2one	water_quickGO

## Sheet: counts
Guinea.pig.gene.stable.ID	Guinea.pig.gene.name	Human.gene.stable.ID	Human.gene.name	homology.type	gene.set	GP_3H_1	GP_3H_2	GP_3H_3	GP_3H_4	GP_3H_5	GP_5J_1	GP_5J_7	GP_2K_1	GP_2K_2	GP_2K_4	GP_2K_5	GP_2K_6	GP_4M_11	GP_4M_12	GP_4M_8	GP_1S_1	GP_1S_2	GP_1S_3	GP_1S_5	GP_1S_6	GP_6Z_1	GP_6Z_2	GP_6Z_3	GP_6Z_4	GP_6Z_5	GP_6Z_6
ENSCPOG00000000018	AGR2	ENSG00000106541	AGR2	ortholog_one2one	mucus secretion	8696.37	4866.55	4201.41	9137.62	7188.8	65595.3	147520	6873.28	6297.22	8214.01	5287.9	6199.28	18036.7	21327.9	16365.6	12373	6399.65	8256.19	7409.04	7166.98	13202.6	12443.4	16996	6849.62	7041.05	11039.3
ENSCPOG00000000319	SLC16A9	ENSG00000165449	SLC16A9	ortholog_one2one	organic_solutes	59.8008	24.1085	13.0616	66.4592	24.4241	304.704	224.844	46.327	59.4317	20.5433	41.4853	62.4181	97.3163	135.218	176.826	4.07537	41.6837	1.00529	48.7454	24.3848	190.143	492.87	256.305	94.2126	145.717	645.733
ENSCPOG00000000374	SLC30A9	ENSG00000014824	SLC30A9	ortholog_one2one	metal_ion	33.6213	17.7893	10.7704	57.2747	13.1351	240.678	111.012	41.8588	36.0758	21.3544	17.5597	32.277	289.083	195.665	596.786	29.5571	21.6857	11.332	20.6174	29.1428	54.4858	68.3766	83.88	48.0334	36.1421	110.357
ENSCPOG00000000430	PHB	ENSG00000167085	PHB	ortholog_one2one	pattern recognition receptor signaling pathway_0002221	5331.99	9140.62	7177.2	4226.4	6879.07	12241.5	20868.5	5916.69	6014.81	6078.03	7755.26	5245.23	13418.3	16969.2	13121.1	8027.16	6220.43	10137.2	5677.76	7255.23	4656.89	3347.84	3072.78	3173.63	3216.87	2620.72
ENSCPOG00000000453	RAB11FIP2	ENSG00000107560	RAB11FIP2	ortholog_one2one	pattern recognition receptor signaling pathway_0002221	28.5389	12.0267	0	39.5552	12.2872	84.8651	74.6582	44.8773	27.6971	11.7282	4.92711	15.72	92.3671	105.708	168.307	16.3179	7.97067	1.41167	20.1482	7.18392	32.5017	59.8012	54.5684	50.5878	47.2783	87.4598
ENSCPOG00000000479	AP3B1	ENSG00000132842	AP3B1	ortholog_one2one	pattern recognition receptor signaling pathway_0002221	234.778	30.3169	18.1401	223.834	68.8093	1002.46	632.13	173.258	102.156	59.502	47.3873	119.439	1368.35	1310.37	2392	40.6354	66.4554	11.0738	122.759	55.6234	319.41	434.055	523.217	194.242	285.272	529.561
ENSCPOG00000000549	BTK	ENSG00000010671	BTK	ortholog_one2one	pattern recognition receptor signaling pathway_0002221	140.29	54.2829	101.535	107.326	60.0422	506.193	257.878	221.954	79.864	52.9325	54.932	91.1434	517.377	473.523	373.041	89.9973	83.7804	62.3242	70.2217	99.96	89.6746	102.199	265.155	60.3187	84.6632	87.659
ENSCPOG00000000795	CD300LF	ENSG00000186074	CD300LF	ortholog_one2one	pattern recognition receptor signaling pathway_0002221	56.7921	34.2951	20.0099	20.0214	27.9782	92.3283	67.9562	57.0816	20.029	8.17015	11.0529	16.9514	338.411	159.105	125.276	16.8526	9.12025	6.03662	17.3075	32.109	15.1525	32.0638	50.9311	21.6637	28.3747	22.0201
ENSCPOG00000001082	SLC17A9	ENSG00000101194	SLC17A9	ortholog_one2one	Nucleotide	359.733	304.706	187.926	460.677	421.561	3199.16	6322.52	363.23	283.907	373.914	238.808	262.036	2701.27	2962.36	4917.17	611.036	273.706	425.794	329.797	322.742	4859.04	5959.71	4108.35	7559.4	6562.89	7215.45
ENSCPOG00000001094	NT5E	ENSG00000135318	NT5E	ortholog_one2one	Nucleotide	2.02846	2.02292	6.01777	3.97846	2.04408	84.7108	21.6072	1.00988	15.9469	3.95587	0.996881	0.995635	220.595	82.418	310.546	4.05023	19.9562	3.02199	30.9806	14.1103	56.212	112.602	41.1171	50.6577	44.5992	210.875
ENSCPOG00000001184	IRAK2	ENSG00000134070	IRAK2	ortholog_one2one	pattern recognition receptor signaling pathway_0002221	467.346	241.834	110.54	346.181	354.37	1730.33	1478.18	506.02	333.432	239.656	239.116	283.962	1445.94	1572	1193.62	278.868	305.621	190.995	338.421	274.88	482.189	508.562	546.601	395.131	443.95	502.25
ENSCPOG00000001207	SLC10A2	ENSG00000125255	SLC10A2	ortholog_one2one	bile_salt	29.2245	18.497	10.5278	38.7503	19.4344	0	0	14.1868	0	3.9294	0	11.6651	0	0	0	0	0	0	0	0	0	0	0	0	0	0
ENSCPOG00000001207	SLC10A2	ENSG00000125255	SLC10A2	ortholog_one2one	organic_solutes	29.2245	18.497	10.5278	38.7503	19.4344	0	0	14.1868	0	3.9294	0	11.6651	0	0	0	0	0	0	0	0	0	0	0	0	0	0
ENSCPOG00000001277	SLC4A11	ENSG00000088836	SLC4A11	ortholog_one2one	water_quickGO	110.984	122.041	128.687	78.1535	145.4	108.962	168.828	122.783	82.0876	95.6961	101.793	143.666	71.2944	66.8729	44.5964	70.9431	53.1697	124.447	69.9485	129.973	58.2256	54.6311	70.354	90.6594	92.0233	77.3255
ENSCPOG00000001409	VAMP8	ENSG00000118640	VAMP8	ortholog_one2one	mucus secretion	3171.31	5824.9	4648.55	4362.43	5647.17	13662	25999.1	3926.4	4745.7	4773.51	5010	4191.18	11612.5	14255.4	17126.5	4031.23	4938.7	4105.72	5240.63	4440.92	2954.41	2693.67	3670.21	3197.02	2743.16	2605.85
ENSCPOG00000001427	APP	ENSG00000142192	APP	ortholog_one2one	Response_to_bacterium	2570.68	749.961	688.299	2629.85	1106.72	19245.9	21910.6	1915.13	1533.51	1513.4	1132.3	1846.25	12125.6	13426	18409.9	1272.48	1239.87	737.606	1517.92	1365.23	6783.39	8360.72	10794.7	6567.26	6983.86	13886.8
ENSCPOG00000001672	ACAT2	ENSG00000120437	ACAT2	ortholog_one2one	lipid	176.213	18.6312	18.6718	252.265	35.9276	871.505	345.732	119.295	214.778	75.6341	41.503	100.436	1478.75	1059.69	1106.36	95.0381	198.363	41.7517	260.423	96.4331	356.91	237.301	499.987	95.4485	122.866	436.688
ENSCPOG00000001771	IRAK4	ENSG00000198001	IRAK4	ortholog_one2one	pattern recognition receptor signaling pathway_0002221	318.769	238.59	222.165	324.857	318.447	804.513	1148.01	302.562	274.301	279.932	286.175	351.88	866.737	923.067	1084.74	235.29	251.719	241.772	297.44	323.096	329.662	376.032	446.407	402.875	327.001	470.718
ENSCPOG00000001810	INAVA	ENSG00000163362	INAVA	ortholog_one2one	pattern recognition receptor signaling pathway_0002221	994.103	1191.67	869.497	1017.05	1520.19	2752.79	4933.38	961.354	1119.49	1179.6	1329.84	1009.88	3331.82	4783.51	6881.43	968.002	1294.64	896.985	1531.85	1078.93	687.857	567.683	892.638	793.474	685.69	757.869
ENSCPOG00000001856	MAPKAPK3	ENSG00000114738	MAPKAPK3	ortholog_one2one	pattern recognition receptor signaling pathway_0002221	653.502	408.518	297.798	719.892	624.972	1579.87	1214.71	723.521	825.451	544.165	559.624	468.42	1256.47	1659.46	1406.14	596.231	824.684	468.924	858.062	546.116	782.666	966.485	841.235	540.421	655.444	750.256
ENSCPOG00000002132	FFAR4	ENSG00000186188	FFAR4	ortholog_one2one	lipid	138.185	322.807	437.256	123.522	198.801	351.527	549.98	154.937	130.478	193.588	247.585	202.768	222.751	287.068	190.729	173.553	142.507	276.488	157.519	281.097	152.125	149.387	169.146	213.454	202.529	154.312
ENSCPOG00000002168	NR1H4	ENSG00000012504	NR1H4	ortholog_one2one	pattern recognition receptor signaling pathway_0002221	1559.43	1347.17	682.99	1329.17	1703.05	332.127	303.2	1106.79	79.3844	653.291	280.5	992.23	150.069	159.304	190.132	83.5844	55.4375	57.1989	68.6826	85.009	51.3479	58.03	59.1212	108.074	83.091	79.625
ENSCPOG00000002213	PLCG2	ENSG00000197943	PLCG2	ortholog_one2one	pattern recognition receptor signaling pathway_0002221	1680.56	1829.58	2045.76	1782.32	2145.96	2891.96	3470.7	2288.89	1817.03	1891.49	1844.91	1731.09	3496.56	4129.99	4927.87	1532.73	2060.32	1479.94	1987.5	1795.52	557.442	875.774	1054.05	641.362	748.458	651.219
ENSCPOG00000002343	TNF	ENSG00000232810	TNF	ortholog_one2one	pattern recognition receptor signaling pathway_0002221	95.4495	114.496	81.3443	54.3717	102.835	336.138	154.891	87.7936	48.6192	29.3998	41.7824	75.4635	338.534	437.548	76.9866	39.6452	26.0758	40.3661	47.512	83.8465	29.4878	45.9126	188.975	58.2723	43.8266	37.6519
ENSCPOG00000002347	MIP	ENSG00000135517	MIP	ortholog_one2one	water_quickGO	0	0	0	0	0	0	1.89846	1.02125	0	0	0	0.97878	0	0	0	0	0.981397	0	0	0	1.00421	0	0.98359	0	0	0
ENSCPOG00000002383	MBL2	ENSG00000165471	MBL2	ortholog_one2one	pattern recognition receptor signaling pathway_0002221	0	0	0	0	0	0	0	0	0	0.960001	0	0	0	0	0	0	0	0	0	0	0	0	0	0	0	0
ENSCPOG00000002588	HSPD1	ENSG00000144381	HSPD1	ortholog_one2one	pattern recognition receptor signaling pathway_0002221	3111.15	635.531	237.286	2701.25	1041.47	17557.6	7728.02	3640.24	2291.53	1162.18	958.232	1808.39	18934.7	24662.1	30817.9	1434.74	1470.67	429.636	2317.93	1165.72	3593.84	3169.67	3645.68	1051.91	1565	2659.96
ENSCPOG00000003179	IL18	ENSG00000150782	IL18	ortholog_one2one	Response_to_bacterium	64.7385	32.8776	34.1807	78.958	76.7564	419.904	747.102	82.2777	61.2807	59.4521	72.4576	33.0997	621.227	666.483	487.669	86.5976	47.0256	49.5412	98.9427	110.437	974.796	862.613	813.534	1199.01	978.579	1371.87
ENSCPOG00000003746	SLC38A2	ENSG00000134294	SLC38A2	ortholog_one2one	amino_acid	340.851	207.09	207.354	523.257	202.833	2335.6	2556.83	287.92	209.279	281.454	228.759	410.388	905.745	1644.22	1779.56	226.721	178.942	193.902	333.048	357.422	589.227	902.657	1303.72	1111.16	1080.07	1340.58
ENSCPOG00000003813	TNIP3	ENSG00000050730	TNIP3	ortholog_one2one	pattern recognition receptor signaling pathway_0002221	187.939	59.9017	70.6401	123.621	92.3901	2890.05	1996.38	173.21	81.8656	60.1902	46.8838	101.3	2438.44	2693.21	1464.66	87.3301	59.2247	32.321	94.9227	83.7963	1049.93	828.245	1361.61	612.755	626.721	1788.3
ENSCPOG00000003883	SLC39A8	ENSG00000138821	SLC39A8	ortholog_one2one	metal_ion	125.197	110.413	84.2949	88.2096	48.5171	434.924	728.992	102.296	104.489	69.85	66.59	81.9471	71.5292	106.818	78.0961	115.444	80.4081	59.9131	55.6963	85.9272	184.013	166.735	161.124	73.1486	95.327	248.816
ENSCPOG00000003972	SLC30A5	ENSG00000145740	SLC30A5	ortholog_one2one	metal_ion	438.295	173.527	140.741	508.377	222.045	1540.94	1718.35	347.061	230.756	215.199	179.128	343.05	2083.51	2057.94	3601.05	128.157	195.293	123.096	191.361	240.942	439.516	633.586	792.156	453.359	533.702	902.444
ENSCPOG00000004024	SLC16A5	ENSG00000170190	SLC16A5	ortholog_one2one	organic_solutes	29.7891	13.4191	34.6116	28.0443	13.2986	1402.27	523.374	33.1973	26.3821	10.7789	7.45878	12.6347	3039.86	4008.57	8397.68	10.7505	10.6951	22.8655	25.7875	25.0411	206.885	275.618	222.502	66.533	98.3379	275.545
ENSCPOG00000004054	LPL	ENSG00000175445	LPL	ortholog_one2one	lipid	1002.55	275.646	206.073	579.369	464.585	1984.59	869.935	663.958	162.621	168.529	210.294	936.307	1620.22	1300.79	922.393	376.437	112.238	85.3723	249.282	365.499	370.29	380.693	225.242	460.405	230.27	321.989
ENSCPOG00000004069	SLC17A5	ENSG00000119899	SLC17A5	ortholog_one2one	Nucleotide	197.152	56.25	41.9865	189.87	81.8801	859.844	935.773	187.493	166.259	100.086	88.266	156.099	662.089	731.453	804.306	122.227	134.205	64.2195	172.216	103.561	377.861	458.293	454.219	369.177	364.267	600.33
ENSCPOG00000004129	RBP2	ENSG00000114113	RBP2	ortholog_one2one	vitamin_absorption	689.685	340.426	414.457	953.985	597.892	101.798	105.905	1205.2	7390.91	1483.53	3545.57	1996.64	502.954	683.289	1482.87	696.676	5207.65	836.06	2562.64	2471.26	5.28894	41.9227	2.10547	5.1508	2.08033	23.5295
ENSCPOG00000004153	OAS3	ENSG00000111331	OAS3	ortholog_one2one	pattern recognition receptor signaling pathway_0002221	572.428	566.37	595.772	885.135	847.535	4614.4	5296.13	633.515	1761.09	1350.9	628.875	813.583	2861.3	5848.53	4171.64	429.314	2094.51	1095.85	1527.47	540.6	453.029	719.04	920.93	352.59	640.296	876.756
ENSCPOG00000004250	ACSL3	ENSG00000123983	ACSL3	ortholog_one2one	lipid	839.412	206.864	120.468	1219.79	573.265	954.596	677.904	949.437	3570.81	892.634	993.944	975.524	2200.21	1869.6	1815.87	369.504	3057.09	216.924	1896.58	771.251	503.376	262.816	509.378	165.323	220.641	529.128
ENSCPOG00000004276	HMGCR	ENSG00000113161	HMGCR	ortholog_one2one	lipid	1248.17	727.613	497.817	1558.91	825.771	4272.5	5619.66	1186.8	1116.61	870.356	869.023	988.569	7067.95	7441.85	9856.52	720.704	964.548	555.436	1088.79	841.891	1508.7	888.685	1615.47	909.529	816.525	1498.3
ENSCPOG00000004326	SLC1A5	ENSG00000105281	SLC1A5	ortholog_one2one	amino_acid	155.253	24.319	21.2657	168.48	54.5246	1519.48	678.276	119.818	64.8285	58.8862	23.0373	120.937	645.1	1111.3	656.502	50.374	26.4298	30.6026	53.942	124.532	217.795	325.54	406.127	224.142	198.705	415.568
ENSCPOG00000004378	AQP6	ENSG00000086159	AQP6	ortholog_one2one	water_quickGO	0	0	5.00803	0.983711	0	5.0168	33.568	0.980256	1.96826	1.96192	1.9597	0	0	0	4.10579	2.99177	0	1.01246	4.84213	1.9873	5.90943	5.87189	0	0	0.977025	2.88917
ENSCPOG00000004446	AQP4	ENSG00000171885	AQP4	ortholog_one2one	water_quickGO	6.68975	0	1.87834	6.50838	1.91789	18.3936	7.44155	3.71092	1.84818	6.59933	0	0	12.9253	4.57993	8.937	0	0	0	7.36493	0	5.65398	3.70115	7.53032	10.1611	3.68263	11.755
ENSCPOG00000004493	SLC31A2	ENSG00000136867	SLC31A2	ortholog_one2one	metal_ion	17.1254	7.0423	1.90989	21.3916	4.03657	113.894	46.9611	17.1891	11.8262	8.69497	2.1236	8.38578	101.877	106.822	122.948	3.09237	4.34417	3.90432	12.379	13.309	53.5358	79.8839	64.7781	29.81	62.8917	120.264
ENSCPOG00000004507	TRAF6	ENSG00000175104	TRAF6	ortholog_one2one	pattern recognition receptor signaling pathway_0002221	14.9127	0.931899	2.79436	9.13016	6.18536	21.5289	19.8372	8.34717	0	4.82729	0	8.46715	32.7054	46.6882	74.9831	2.47579	7.27877	5.61155	1.20942	2.44098	7.41017	16.516	14.737	11.0257	10.0562	14.6169
ENSCPOG00000004570	SLC27A4	ENSG00000167114	SLC27A4	ortholog_one2one	lipid	7419.58	8225.88	11490.8	9398.14	10101.9	8248.67	14393.7	9040.3	18792.6	13136.9	14525.8	14729.9	11113.3	12512.1	14134.4	5767.39	19975.7	5548.58	11530.9	10966.7	3535.1	3543.95	3972.51	3277.01	2941.45	2859.42
ENSCPOG00000004761	TLR8	ENSG00000101916	TLR8	ortholog_one2one	pattern recognition receptor signaling pathway_0002221	57.5994	12.1085	6.08559	62.6784	19.5448	399.765	93.3508	34.8683	18.7396	15.6315	10.8248	34.5854	596.088	645.656	196.714	13.1609	19.7484	3.00863	26.6687	20.3182	11.1312	27.7744	109.053	13.9242	16.7726	23.2935
ENSCPOG00000004880	RNF135	ENSG00000181481	RNF135	ortholog_one2one	pattern recognition receptor signaling pathway_0002221	74.6595	26.3225	13.9102	53.6614	48.9626	295.424	201.324	105.037	51.6523	38.3446	17.1157	51.2018	212.834	212.336	148.632	36.0408	47.6178	24.9423	58.315	26.7305	74.9635	65.2404	85.2146	58.4139	60.7504	78.8449
ENSCPOG00000004905	CD68	ENSG00000129226	CD68	ortholog_one2one	Defense_response_to_fungus	5327.96	7367.68	5684.6	4197.57	4887.67	9326.33	7386.08	5435.49	4629.56	4910.66	4358.98	4663.87	14475	13804.4	5677.35	4919.15	5756.52	4801.54	3541.13	5366.42	1632.15	1561.13	3352	1595.89	877.983	928.224
ENSCPOG00000004913	SLC22A4	ENSG00000197208	SLC22A4	ortholog_one2one	vitamin_absorption	183.763	88.5207	16.0309	220.093	146.242	3.91157	4.97618	166.591	184.098	118.9	80.9064	145.897	8.91986	4.95925	11.749	2.0276	63.5481	2.01035	32.9241	18.0099	3.00005	0	0	0.995351	0	0
ENSCPOG00000004929	TLR3	ENSG00000164342	TLR3	ortholog_one2one	pattern recognition receptor signaling pathway_0002221	73.349	12.4007	16.1513	91.8567	23.2679	403.361	368.398	52.2873	76.617	39.2814	17.9597	39.976	1119.72	894.205	1387.99	19.7301	55.7171	5.04521	34.703	18.6672	171.663	161.643	212.532	89.4139	122.403	343.477
ENSCPOG00000004931	APOB	ENSG00000084674	APOB	ortholog_one2one	lipid	4106.22	1106.95	1618.77	6216.81	3093.7	61.2124	81.3055	4828.41	7111.98	4981.49	4534.34	5364.46	1252.37	762.738	582.312	1266.38	7580.6	495.789	6129.69	2470.28	51.0652	68.5552	43.63	101.596	67.7904	173.425
ENSCPOG00000005020	IRAK3	ENSG00000090376	IRAK3	ortholog_one2one	pattern recognition receptor signaling pathway_0002221	2.04092	1.02319	2.01993	1.00018	5.14071	12.9722	0.983429	4.06889	0.997482	1.9898	0	0	3.78291	16.9235	13.1946	0	2.9846	1.00572	2.01681	1.01177	2.04602	3.02986	10.1788	0	4.00469	5.0177
ENSCPOG00000005088	TLR6	ENSG00000174130	TLR6	ortholog_one2one	pattern recognition receptor signaling pathway_0002221	5.1087	5.34889	3.00523	5.97539	1.02915	90.4715	32.2821	5.0318	2.99928	3.91253	0.983579	7.9252	62.0081	32.9554	237.293	4.10043	4.98911	0	4.01377	6.11413	21.6573	57.0016	34.8989	29.082	30.9925	93.2381
ENSCPOG00000005137	SLC29A1	ENSG00000112759	SLC29A1	ortholog_one2one	Nucleotide	3362.86	3150.17	2283.98	2184.2	2788.83	6493.28	6114.75	4414.84	2783.46	2659.4	2784.21	2357.91	6508.06	6745.2	3828.03	5035.33	2897.14	3671.09	2820.86	2561.87	2684.84	2642.67	2462.21	1909.34	1840.95	2659.98
ENSCPOG00000005219	AQP8	ENSG00000103375	AQP8	ortholog_one2one	water_quickGO	2.07493	6.00648	5.8623	12.0407	3.97322	5095.79	1630.72	3.14955	28.0834	13.3077	2.00364	15.1544	15143.5	17442.8	77971.2	10.4888	54.0183	4.98482	34.4579	18.0257	38753.4	34329.8	3224.05	8732.15	28001.7	35127.5
ENSCPOG00000005249	HYAL2	ENSG00000068001	HYAL2	ortholog_one2one	water_quickGO	170.918	113.288	94.9071	175.708	184.496	1059.33	1157.25	185.512	200.451	142.412	163.216	104.919	826.089	922.793	706.794	236.012	182.611	143.598	222.612	170.655	370.957	418.833	371.298	282.804	333.707	387.377
ENSCPOG00000005258	AQP11	ENSG00000178301	AQP11	ortholog_one2one	water_quickGO	366.361	69.3458	62.2677	383.692	162.133	466.534	277.462	276.179	605.748	298.346	288.646	292.534	462.499	592.64	1151.71	251.011	578.698	200.384	571.246	317.578	109.031	85.3665	125.887	150.261	81.299	128.197
ENSCPOG00000005300	SLC28A2	ENSG00000137860	SLC28A2	ortholog_one2one	Nucleotide	378.908	157.916	50.3708	486.768	203.574	0.97764	0	357.787	262.742	191.059	139.404	170.506	0	0	0	49.6884	192.15	10.7824	134.257	48.2693	0	0.974685	2.91929	0	0	0.967889
ENSCPOG00000005455	NFKBIA	ENSG00000100906	NFKBIA	ortholog_one2one	pattern recognition receptor signaling pathway_0002221	1531.53	584.384	426.534	1162.55	797.121	6858.12	7562.47	1204.42	829.213	542.775	714.565	702.942	5393.4	6509.3	5834.74	519.079	642.159	278.224	1125	751.593	1967.04	2263.59	2535.86	1803.76	1397.55	1794.27
ENSCPOG00000005730	SLC7A7	ENSG00000155465	SLC7A7	ortholog_one2one	amino_acid	3852.28	2692.58	2433.17	4185.69	3312.2	1785.7	1395.03	4788.49	4451.39	4473.02	4710.73	5278.82	2568.63	2961.93	1762.05	1390.23	3575.27	1079.4	2435.79	2657.12	330.813	333.531	626.677	417.426	248.238	308.954
ENSCPOG00000005741	SLC39A4	ENSG00000147804	SLC39A4	ortholog_one2one	metal_ion	6102.61	11023.7	7206.88	6978.25	8089.75	6371.88	11839.5	7293.58	8012.18	10337.7	8379.66	6207.35	7783.06	10020.3	11480.4	5779.8	9783.86	5582.63	6474.64	6659.15	4084.66	3958.56	2622.84	3216.19	2897.78	2874.42
ENSCPOG00000005834	TIRAP	ENSG00000150455	TIRAP	ortholog_one2one	pattern recognition receptor signaling pathway_0002221	12.1627	3.01439	1.98713	11.798	8.82651	62.0147	17.765	8.21944	4.93861	6.07206	4.00002	6.99962	53.5174	39.898	116.11	24.7909	4.96535	9.16623	7.99317	8.958	30.7871	26.7053	22.5285	14.6258	16.5812	20.1033
ENSCPOG00000005835	ILF2	ENSG00000143621	ILF2	ortholog_one2one	Response_to_bacterium	1298.37	503.623	303.068	1099.54	729.668	4050.67	4096.51	1252.9	808.941	670.362	526.508	873.661	3692.56	4752.31	3699.68	703.425	603.809	409.078	826.382	878.522	1328.41	1082.72	1175.82	804.358	863.414	1113.69
ENSCPOG00000005865	CLPB	ENSG00000162129	CLPB	ortholog_one2one	pattern recognition receptor signaling pathway_0002221	738.671	722.128	638.945	724.903	778.984	1894.14	2895.19	832.672	921.313	731.964	759.285	938.772	1854.1	2504.28	2244.4	821.676	849.961	691.804	982.035	1220.4	595.022	580.676	706.791	536.734	469.465	607.464
ENSCPOG00000005946	DHRS9	ENSG00000073737	DHRS9	ortholog_one2one	vitamin_absorption	14.1393	34.3784	5.00405	7.94584	11.182	127.856	69.0185	4.01078	32.7727	2.94717	5.95187	13.8532	10.7655	402.799	127.616	5.06774	16.9829	13.067	0.998614	22.221	1.01181	2.97845	8.9907	9.93858	0.990251	0
ENSCPOG00000006049	SLC43A1	ENSG00000149150	SLC43A1	ortholog_one2one	amino_acid	408.798	904.049	1194.47	356.912	715.833	1282.49	2819.14	563.264	431.615	528.789	833.858	481.05	648.135	780.466	532.441	1046.48	574.414	1930.94	583.1	838.053	984.026	1295.31	1142.48	1397.38	1222.96	1511.35
ENSCPOG00000006185	SCNN1A	ENSG00000111319	SCNN1A	ortholog_one2one	metal_ion	253.977	249.124	222.042	234.755	273.17	10096.1	23218.9	155.259	145.251	212.547	170.677	217.485	1048.1	1598.28	1765.01	218.847	134.459	189.636	162.352	198.923	13504.4	14361.3	7328.52	12812.6	11527.6	11279.2
ENSCPOG00000006303	KCTD17	ENSG00000100379	KCTD17	ortholog_one2one	metal_ion	171.479	122.394	205.446	111.794	177.322	515.667	493.973	185.8	127.106	113.345	117.326	163.482	453.784	410.35	160.699	123.328	111.934	162.652	130.105	207.684	327.681	286.225	388.806	333.351	293.996	356.895
ENSCPOG00000006415	RIPK2	ENSG00000104312	RIPK2	ortholog_one2one	pattern recognition receptor signaling pathway_0002221	202.119	35.4647	28.3457	110.192	85.346	619.539	320.205	121.598	40.7322	35.1633	39.514	82.2534	604.972	739.446	411.473	33.5973	45.7444	22.103	95.2994	79.2414	164.973	218.276	304.249	149.078	172.848	268.839
ENSCPOG00000006486	TICAM1	ENSG00000127666	TICAM1	ortholog_one2one	pattern recognition receptor signaling pathway_0002221	1390.47	2120.34	2210.45	1409.7	2870.28	3192.57	3494.17	1334.1	1354.04	2171.94	2079.62	1887.38	5004.81	7501.45	5160.45	1089.75	1929.71	1219.7	2420.31	2089.95	929.167	739.487	1862.89	892.701	1056.18	818.64
ENSCPOG00000006561	MLLT6	ENSG00000275023	MLLT6	ortholog_one2one	water_quickGO	73.8724	69.0977	37.8644	92.0401	46.0906	397.004	221.559	85.5253	53.1009	35.1805	19.7085	34.5744	334.178	375.278	512.337	64.2534	39.2416	66.9398	40.1501	26.5233	194.341	305.697	140.693	135.127	224.383	314.865
ENSCPOG00000006584	PCK1	ENSG00000124253	PCK1	ortholog_one2one	SCFA_catabolic process	1164.11	317.174	132.809	2381.15	587.174	2320.59	3441.27	1158.62	810.361	867.665	232.259	1065.61	8133.71	5600.37	17439	95.3173	593.334	12.9547	168.215	68.8713	995.847	1373.51	202.578	361.512	579.174	4561.47
ENSCPOG00000006613	TNIP1	ENSG00000145901	TNIP1	ortholog_one2one	pattern recognition receptor signaling pathway_0002221	7930.09	11247.7	10785.4	6998.67	9048.24	19621.4	24310.7	8385.87	12013.6	9897.35	10608.2	11022.8	21946.8	29509.2	18720	8302.89	12894.6	7776.64	8762.49	12898.4	6590.85	7057.21	7786.43	7256.42	5303.84	6311.45
ENSCPOG00000006690	IL17RC	ENSG00000163702	IL17RC	ortholog_one2one	Defense_response_to_fungus	2048.2	4125.29	1822	1783.02	3707.47	3938.62	4309.8	2353.71	2582.08	2217.09	2095.53	2025.2	2932.19	3851.74	3461.22	2230.58	2561.7	2322.92	1929.36	2312.31	1990.62	1998.92	1699.01	1735.25	1827.39	1467.7
ENSCPOG00000006826	THNSL2	ENSG00000144115	THNSL2	ortholog_one2one	SCFA_catabolic process	673.482	900.853	430.533	741.537	642.459	850.405	1675.06	846.246	1532.21	935.409	1121.37	693.495	1467.44	1390.15	1515.91	866.054	1219.53	654.379	775.833	687.579	443.025	441.246	287.785	413.905	310.409	354.314
ENSCPOG00000007154	IFIH1	ENSG00000115267	IFIH1	ortholog_one2one	pattern recognition receptor signaling pathway_0002221	322.802	116.213	44.4579	337.46	185.554	606.754	722.887	291.57	281.041	218.049	158.661	240.963	931.895	1146.27	1128.91	70.2993	281.735	58.7897	267.434	159.533	146.081	166.474	230.927	95.4137	117.396	288.985
ENSCPOG00000007281	SLC5A1	ENSG00000100170	SLC5A1	ortholog_one2one	sugar	13813.8	11713.9	5407.92	16562.9	15730.1	1355.29	1350.53	13958.9	10640.6	10365.4	8607.33	10772.7	1236.39	1691.08	1321.85	3345.46	9723.24	2379.48	7175.32	5433.45	565.427	445.869	835.897	280.016	705.948	978.738
ENSCPOG00000007281	SLC5A1	ENSG00000100170	SLC5A1	ortholog_one2one	water_quickGO	13813.8	11713.9	5407.92	16562.9	15730.1	1355.29	1350.53	13958.9	10640.6	10365.4	8607.33	10772.7	1236.39	1691.08	1321.85	3345.46	9723.24	2379.48	7175.32	5433.45	565.427	445.869	835.897	280.016	705.948	978.738
ENSCPOG00000007399	SLC27A2	ENSG00000140284	SLC27A2	ortholog_one2one	bile_salt	0	0	0	0.978282	0	0	0	0	1.94804	0	0	0.987691	0	1.02034	0	1.99794	0.97487	2.03355	0	0	0.988191	0.971648	0	0.982561	2.93121	0
ENSCPOG00000007460	ATP2A3	ENSG00000074370	ATP2A3	ortholog_one2one	metal_ion	957.992	364.914	201.672	1031.72	562.549	7436.21	9741.82	1207.09	592.608	523.045	272.86	602.04	2062.3	2146.29	2291.98	648.497	420.4	352.47	474.452	482.694	2720.19	3300.92	2798.02	1861.75	1780.36	4573.82
ENSCPOG00000007582	PHYH	ENSG00000107537	PHYH	ortholog_one2one	SCFA_catabolic process	1566.3	231.449	179.049	2249.14	865.472	3359.7	5646.03	1746.67	4282.2	1157.77	1091.39	1392.71	6769.36	6497.99	20564.6	563.853	4084.68	266.232	2738	737.815	1499.32	2470.88	1215.85	1227.46	1835.23	2345.99
ENSCPOG00000007613	SLC9A2	ENSG00000115616	SLC9A2	ortholog_one2one	metal_ion	236.594	97.6212	98.0772	244.634	150.144	4355.76	3987.8	169.316	223.378	181.011	154.133	164.491	6704.63	6742.3	11138.7	352.208	285.598	253.77	360.727	224.712	1476.87	1843.21	1172.8	1355.06	1386.74	2195.09
ENSCPOG00000007616	RFTN1	ENSG00000131378	RFTN1	ortholog_one2one	pattern recognition receptor signaling pathway_0002221	104.923	26.0065	34.2232	107.283	46.1817	412.979	252.249	141.191	65.1405	57.5407	45.2079	136.654	340.978	345.124	298.651	83.8098	51.2503	38.1175	58.7692	109.119	70.4781	116.714	141.153	115.62	136.723	202.582
ENSCPOG00000007639	SLC25A33	ENSG00000171612	SLC25A33	ortholog_one2one	Nucleotide	190.861	108.733	118.027	138.472	138.32	632.847	1221.04	176.115	140.394	134.442	167.259	228.689	303.453	498.781	448.413	127.413	127.052	145.035	162.172	203.246	1154.07	876.138	776.261	650.973	974.217	1695.53
ENSCPOG00000007681	NLRP3	ENSG00000162711	NLRP3	ortholog_one2one	pattern recognition receptor signaling pathway_0002221	248.301	336.833	196.8	240.67	227.876	906.031	567.744	356.983	260.751	209.72	213.068	220.453	975.558	1014.33	463.121	312.465	263.79	227.047	178.977	285.25	183.505	207.646	277.607	222.809	142.237	185.932
ENSCPOG00000007979	SLC14A1	ENSG00000141469	SLC14A1	ortholog_one2one	water_quickGO	2.03036	3.93805	0	0	0	0	0	1.01157	1.9841	0.996404	2.96616	0.988716	34.8263	39.5853	10.5452	1.02064	1.9896	3.00462	2.9799	1.98362	0	0	0	0	0	0
ENSCPOG00000008148	NLRC4	ENSG00000091106	NLRC4	ortholog_one2one	pattern recognition receptor signaling pathway_0002221	230.837	150.513	73.282	134.47	161.116	435.28	204.675	183.714	196.761	87.7504	95.7312	154.041	363.816	480.686	112.943	114.139	150.43	82.4884	89.5654	117.833	57.9002	68.3249	109.478	54.8461	79.6051	52.5602
ENSCPOG00000008242	MAP3K7	ENSG00000135341	MAP3K7	ortholog_one2one	pattern recognition receptor signaling pathway_0002221	78.4936	21.61	21.2994	56.8364	23.4011	274.186	206.304	67.1878	52.0688	35.1625	40.5001	39.6327	265.299	285.052	319.371	26.4041	31.8658	24.0184	39.9249	40.9265	102.31	127.428	136.928	80.0015	130.556	164.416
ENSCPOG00000008412	ALPK1	ENSG00000073331	ALPK1	ortholog_one2one	pattern recognition receptor signaling pathway_0002221	25.6597	20.0987	13.2714	48.1298	11.0007	93.6576	68.627	25.4463	18.4742	21.4655	13.8587	17.2551	81.3214	61.7865	111.757	11.8853	22.2445	8.12678	11.5957	16.5247	59.4263	49.8963	24.2223	64.7211	48.4531	49.6615
ENSCPOG00000008594	SLC28A1	ENSG00000156222	SLC28A1	ortholog_one2one	Nucleotide	0	0	0	0	0	3.0388	2.07771	0.990766	0	0	0	0	1.07205	0	0	0	0.979576	0	0	0	0	0.980393	0	0.989531	0	0
ENSCPOG00000008719	RPS6KA3	ENSG00000177189	RPS6KA3	ortholog_one2one	pattern recognition receptor signaling pathway_0002221	58.419	4.10384	3.29829	41.9392	12.5152	155.09	82.0416	24.5095	13.235	7.60183	6.57457	14.2191	181.773	179.042	314.28	2.40162	11.0667	1.10791	22.2847	9.01865	54.0212	49.6969	112.25	28.6055	42.6943	79.5089
ENSCPOG00000008750	FABP2	ENSG00000145384	FABP2	ortholog_one2one	lipid	5588.75	1549.73	2399.97	13750.9	3996.32	1527.87	3005.09	6768.01	34870.9	17365.4	17679.4	20894.1	20007	16364.7	103439	2270.87	23362.9	1716.98	10396.3	5285.52	46.5658	39.064	94.8577	69.4204	17.9932	99.9672
ENSCPOG00000008754	SLC1A4	ENSG00000115902	SLC1A4	ortholog_one2one	amino_acid	162.634	125.469	194.066	202.053	157.381	539.419	532.539	215.685	121.01	160.009	137.268	267.305	425.037	766.506	302.408	178.382	142.172	167.85	141.55	320.898	84.8257	98.31	243.695	144.681	50.9928	99.2967
ENSCPOG00000009156	SLC35A3	ENSG00000117620	SLC35A3	ortholog_one2one	Nucleotide	29.9418	6.44336	4.11392	41.0789	5.43473	108.105	33.4838	14.1969	21.7594	10.1332	6.42287	16.0815	119.357	112.627	431.596	0.932833	18.9845	0	32.5336	9.74033	70.7005	127.668	166.015	46.5779	67.6517	175.241
ENSCPOG00000009232	KCNS3	ENSG00000170745	KCNS3	ortholog_one2one	metal_ion	50.6427	13.0608	11.1671	32.3584	30.9374	277.804	201.389	34.2763	25.3811	24.3995	11.8044	26.6825	226.166	243.401	153.963	21.996	14.5942	16.2181	23.2344	16.9516	97.6483	109.583	123.795	70.8837	54.6411	100.766
ENSCPOG00000009340	SLC5A11	ENSG00000158865	SLC5A11	ortholog_one2one	sugar	1563.29	1014.88	723.42	1915.55	1533.61	52.6237	305.184	1517.96	1712.75	1542.46	1393.7	1309.77	165.173	90.733	206.76	604.608	1650.3	599.878	1242.45	876.632	9.94191	10.7757	18.6535	6.88372	2.94435	22.346
ENSCPOG00000009505	SLC3A1	ENSG00000138079	SLC3A1	ortholog_one2one	amino_acid	378.464	83.1198	23.1848	546.549	244.166	33.0166	24.2557	418.73	448.012	221.013	156.486	262.472	12.3155	7.81661	30.7748	40.9369	442.459	9.22785	289.156	113.589	684.781	965.09	286.667	347.325	578.743	675.091
ENSCPOG00000009769		ENSG00000103313	MEFV	ortholog_one2one	pattern recognition receptor signaling pathway_0002221	1.01757	1.01327	0	0	0	10.0471	4.0561	0	0	0	0	0	12.4865	4.15153	6.10489	0	0	0	0	0	1.01387	1.00516	2.00165	1.01357	1.00588	1.99181
ENSCPOG00000009792	SLC13A2	ENSG00000007216	SLC13A2	ortholog_one2one	organic_solutes	9123.49	8621.68	10975.1	8651.25	10678.9	1356.87	1813.25	8626.51	10579	11649.9	12718.8	6291.26	423.011	502.639	503.861	9176.31	19671.4	9140.88	14371.7	9669.97	289.487	123.97	219.294	119.076	167.476	318.721
ENSCPOG00000009905	BCO2	ENSG00000197580	BCO2	ortholog_one2one	vitamin_absorption	1196.54	642.35	405.875	1092.2	932.048	2283.43	2744.07	1086.45	1281.4	894.58	872.22	793.186	3602.35	3406.05	2890.11	869.79	1052.52	634.554	1257.41	1159.68	1404.19	1259.31	1045.84	870.578	1042.63	1257.17
ENSCPOG00000010054	NOD2	ENSG00000167207	NOD2	ortholog_one2one	pattern recognition receptor signaling pathway_0002221	27.7674	10.9411	16.188	24.5018	22.0291	278.252	105.188	33.1152	12.7111	14.5673	1.95482	11.8364	178.955	153.226	104.366	8.89827	8.74788	11.0677	20.285	17.954	36.6137	56.7052	95.8169	49.256	34.2868	60.7163
ENSCPOG00000010061	CYLD	ENSG00000083799	CYLD	ortholog_one2one	pattern recognition receptor signaling pathway_0002221	884.12	291.805	200.11	639.316	515.534	1777.6	1254.41	781.217	498.215	368.785	385.309	519.965	1944.3	2100.93	1814.8	359.048	423.364	177.546	479.789	408.654	547.171	650.814	950.961	546.624	581.038	824.804
ENSCPOG00000010241	CD81	ENSG00000110651	CD81	ortholog_one2one	Response_to_bacterium	4242.73	2840.15	1848.98	2605.53	3000.46	16517.2	19320.5	4234.37	2382.97	2118.04	2288.21	2819.29	11296.8	13046.3	7258.97	5111.7	2310.09	2831.97	2562.48	3211.67	6394.89	6745.95	5401.14	5371.9	4271.42	8081.4
ENSCPOG00000010248	IFNAR1	ENSG00000142166	IFNAR1	ortholog_one2one	Response_to_bacterium	646.679	569.391	335.077	630.054	576.575	1854.48	2348.29	680.565	505.538	520.481	536.727	554.328	1864.69	2006.13	1743.13	395.195	583.061	425.028	609.967	555.723	519.722	668.92	765.512	641.421	598.563	776.079
ENSCPOG00000010287	TNFRSF21	ENSG00000146072	TNFRSF21	ortholog_one2one	Response_to_bacterium	201.832	130.256	118.349	213.401	132.254	1988.04	1147.98	192.025	165.038	102.185	99.9019	203.712	1834.06	2447.51	1971.67	141.582	165.569	73.4488	158.554	161.938	316.025	480.095	683.848	341.718	404.713	678.985
ENSCPOG00000010313	SLC35B3	ENSG00000124786	SLC35B3	ortholog_one2one	Nucleotide	547.781	106.712	66.5475	651.447	209.101	846.349	772.591	426.344	408.012	310.374	248.76	483.909	688.444	709.788	1498.15	154.025	354.537	84.9914	436.132	298.05	321.161	443.848	404.238	451.488	401.762	576.832
ENSCPOG00000010331	NAF1	ENSG00000145414	NAF1	ortholog_one2one	pattern recognition receptor signaling pathway_0002221	15.2489	3.06651	2.02668	18.8224	4.08504	71.4958	31.2434	11.1606	7.97717	7.98397	11.0778	9.92891	47.0792	40.2425	89.838	9.32281	6.03521	4.03975	14.1864	7.15624	24.2943	47.8827	29.3951	15.9053	20.7714	49.8344
ENSCPOG00000010361	SLC43A2	ENSG00000167703	SLC43A2	ortholog_one2one	amino_acid	712.917	444.335	380.742	848.139	481.68	764.358	345.923	860.056	1010.07	643.158	741.245	996.201	742.071	1084.4	298.306	251.163	708.066	260.496	430.483	468.951	216.509	330.715	539.09	138.784	208.364	274.423
ENSCPOG00000010470	SLC22A23	ENSG00000137266	SLC22A23	ortholog_one2one	organic_solutes	341.526	462.308	349.45	353.332	383.813	1027.02	1270.89	358.25	376.228	457.389	506.451	404.471	1214.51	1871.87	1702.81	455.571	417.195	492.514	480.41	398.965	363.638	493.673	361.863	340.826	311.832	498.217
ENSCPOG00000010531	RARRES2	ENSG00000106538	RARRES2	ortholog_one2one	Response_to_bacterium	1795.12	1720.42	1964.71	1285.84	1714.75	2809.74	4066.91	2244.01	1219.47	1378.3	1459.74	1474.37	3287.53	3998.41	1823.81	3147.6	1338.83	2396.29	1629.28	2059.45	1254.28	910.046	1545.38	1116.91	862.788	1062.64
ENSCPOG00000010563	SLC6A19	ENSG00000174358	SLC6A19	ortholog_one2one	amino_acid	1884.9	742.014	304.221	3359.03	1247.23	11.8698	7.11555	2128.13	785.472	1165.01	446.578	1254.66	7.36521	15.8148	45.4168	140.056	442.211	62.5467	532.601	246.618	16.5873	8.70167	95.0793	20.5405	5.8302	25.9641
ENSCPOG00000010629	CTSS	ENSG00000163131	CTSS	ortholog_one2one	pattern recognition receptor signaling pathway_0002221	996.46	150.646	58.8864	1013.86	257.268	3618.81	1712.77	646.466	429.88	302.956	193.175	459.243	3841.93	3241.92	4301.5	150.905	355.02	53.1104	511.818	196.614	361.919	504.284	1070.13	364.966	350.071	698.362
ENSCPOG00000010758	SLCO3A1	ENSG00000176463	SLCO3A1	ortholog_one2one	organic_solutes	94.2076	20.0744	16.2647	66.1318	42.7235	383.868	158.107	84.4893	38.0494	32.5934	23.9641	43.5539	367.509	257.483	300.226	48.9748	27.5366	16.1189	42.9139	43.9402	119.355	154.17	124.212	131.97	142.159	201.124
ENSCPOG00000010771	TNFAIP3	ENSG00000118503	TNFAIP3	ortholog_one2one	pattern recognition receptor signaling pathway_0002221	551.093	249.163	149.44	376.863	322.445	1995	1258.1	460.955	227.07	219.371	200.878	216.99	1713.3	2145.13	959.967	208.789	186.604	78.3068	354.832	229.483	284.621	465.687	661.807	263.033	219.985	295.915
ENSCPOG00000010782	APOM	ENSG00000204444	APOM	ortholog_one2one	lipid	1031.29	1405.13	2016.23	800.838	1189.06	1139.69	2061.76	1149.17	1291.72	1093.79	1359.91	1183.48	1007.8	1191.5	1434.95	1256.04	1363.83	2122.72	1228.86	1464.21	1073.76	1058.51	912.315	1039.56	1197.32	985.171
ENSCPOG00000010911	PCK2	ENSG00000100889	PCK2	ortholog_one2one	SCFA_catabolic process	916.776	608.043	616.062	1033.35	723.027	5414.4	6520.44	846.732	1010.55	828.071	608.893	1826.86	8081.48	9714.21	11178	1091.17	1148.32	874.451	922.09	2278.93	2096.89	1795.71	1778.59	1794.36	1829.93	2545.21
ENSCPOG00000010983	COLEC12	ENSG00000158270	COLEC12	ortholog_one2one	pattern recognition receptor signaling pathway_0002221	400.124	66.3219	42.4531	425.596	129.624	1322.68	682.267	276.009	179.039	164.359	118.989	244.921	2501.6	2317.46	1567.78	126.568	129.547	88.4184	178.938	159.742	444.501	494.996	508.288	344.532	323.578	539.472
ENSCPOG00000011050	IL13RA1	ENSG00000131724	IL13RA1	ortholog_one2one	Response_to_bacterium	410.075	87.7273	46.3462	429.583	186.73	2613.84	2370.87	304.039	339.575	160.191	137.741	274.723	3010.79	2853.83	4169.09	129.348	322.404	67.0936	366.768	215.003	711.397	922.888	966.425	789.751	785.962	1067.08
ENSCPOG00000011151	SLC1A1	ENSG00000106688	SLC1A1	ortholog_one2one	amino_acid	856.225	157.896	237.543	1609.23	535.982	35.9629	84.791	892.714	650.558	775.446	652.911	1201	6.9848	32.8097	2.94237	118.174	373.948	89.4695	238.338	172.228	18.9862	23.594	69.0135	47.3318	28.4771	88.1487
ENSCPOG00000011274	PCCA	ENSG00000175198	PCCA	ortholog_one2one	SCFA_catabolic process	616.615	378.378	289.012	821.336	475.852	2517.6	5236.56	567.403	925.196	627.887	518.593	541.89	3953.2	4052.45	10981.7	739.681	991.908	522.478	891.269	639.052	1163.54	1238.56	757.532	908.553	964.1	1485
ENSCPOG00000011622		ENSG00000009724	MASP2	ortholog_one2one	pattern recognition receptor signaling pathway_0002221	6.19955	8.08446	19.2373	10.7051	9.11618	79.5658	4.91826	10.9151	6.44903	5.47341	9.59851	8.39773	11.5744	43.7774	12.7393	7.35645	10.8791	6.88316	11.3084	28.7858	3.19366	11.2792	28.6216	10.6727	2.1692	2.38217
ENSCPOG00000011693	LYN	ENSG00000254087	LYN	ortholog_one2one	pattern recognition receptor signaling pathway_0002221	2353.04	2043.4	2022.73	2651.52	2656.23	5056.17	5372.55	2392.51	2673.32	2605.94	2949.61	2386.98	3892.1	5618.22	3676.05	2036.2	2952.57	1949	3143.72	2465.02	1229.72	1486.99	2099.36	1540.07	1263.45	1399.27
ENSCPOG00000011920	PCCB	ENSG00000114054	PCCB	ortholog_one2one	SCFA_catabolic process	429.311	138.234	113.747	478.217	199.107	1965.82	2592.35	431.861	443.475	275.441	274.579	362.851	3136.85	3163.59	5621.42	239.617	400.322	156.982	383.17	285.7	785.045	660.992	846.546	602.776	685.938	955.994
ENSCPOG00000012055	SLC2A2	ENSG00000163581	SLC2A2	ortholog_one2one	sugar	100.991	22.6222	11.6403	146.594	31.8872	0	0	116.669	156.018	83.6236	55.6719	121.585	0	0	0	4.97948	83.225	2.94952	43.6222	72.0737	0.992444	0	0	0	0	0
ENSCPOG00000012107	VNN1	ENSG00000112299	VNN1	ortholog_one2one	vitamin_absorption	1906.69	1082.83	740.475	3068.58	2024.11	1903.21	2966.81	2193.03	3213.96	2055.95	1906.18	1341.19	1941.3	1394.49	3124.62	1180.69	2917.56	745.808	2400.57	1162.62	453.585	654.203	538.014	522.26	530.701	926.561
ENSCPOG00000012114	EPG5	ENSG00000152223	EPG5	ortholog_one2one	pattern recognition receptor signaling pathway_0002221	161.669	54.935	22.1251	199.989	78.2244	565.873	643.457	135.49	105.64	64.7837	61.6588	106.163	610.592	529.278	760.642	52.9533	98.5287	32.1619	101.852	74.5327	176.161	276.48	211.826	203.966	183.932	323.091
ENSCPOG00000012126	OTULIN	ENSG00000154124	OTULIN	ortholog_one2one	pattern recognition receptor signaling pathway_0002221	596.968	695.964	568.212	560.347	689.385	732.583	1071.68	651.482	675.343	750.561	673.157	644.173	769.293	1021.74	554.524	647.389	691.592	640.027	629.384	707.521	282.602	250.874	266.339	284.566	218.715	227.188
ENSCPOG00000012205	TLR1	ENSG00000174125	TLR1	ortholog_one2one	pattern recognition receptor signaling pathway_0002221	77.8864	22.8457	19.0954	51.8839	52.3655	1002.05	1259.45	58.8517	26.8484	28.189	21.5893	49.2629	882.325	967.692	1947.22	20.3526	16.8875	11.0683	26.8359	47.8853	485.146	503.147	663.393	353.345	760.127	1216.88
ENSCPOG00000012277	AQP3	ENSG00000165272	AQP3	ortholog_one2one	water_quickGO	5.02392	0.997473	0	0	1.99148	22.1783	12.2081	3.94942	0.97981	0.986883	0.982275	4.95975	12.7406	11.6357	6.19301	0	0.968164	0	0	1.96181	0	1.97926	2.9385	2.94883	0	5.87012
ENSCPOG00000012767	CFTR	ENSG00000001626	CFTR	ortholog_one2one	water_quickGO	7.11522	2.02717	2.00286	9.95113	2.05722	295.095	50.2624	8.02673	2.98658	3.89897	0	1.97724	171.152	137.557	512.427	8.20246	4.99723	1.0115	12.9945	0	20.363	47.804	32.4596	19.0172	10.956	96.7447
ENSCPOG00000012814	TRAF3IP2	ENSG00000056972	TRAF3IP2	ortholog_one2one	mucus secretion	557.384	343.284	447.718	536.149	511.38	1692.44	1742.41	404.112	534.17	406.816	503.048	548.044	1083.05	1428.74	1537.46	361.824	581.517	331.078	747.801	606.616	705.694	792.673	1082.47	743.275	932.898	890.556
ENSCPOG00000012888	PIK3AP1	ENSG00000155629	PIK3AP1	ortholog_one2one	pattern recognition receptor signaling pathway_0002221	242.014	326.694	514.644	161.709	273.649	437.978	290.755	301.965	154.697	171.599	214.011	301.158	442.825	427.254	174.926	147.816	184.245	221.512	161.593	329.107	62.0055	106.729	314.605	106.402	96.1053	71.5641
ENSCPOG00000012981	LRRC19	ENSG00000184434	LRRC19	ortholog_one2one	pattern recognition receptor signaling pathway_0002221	37.2934	10.2398	7.89218	45.3082	11.4809	206.326	337.895	33.2106	55.3746	16.7812	16.8775	22.8789	358.367	444.015	1238.85	3.12732	44.5543	7.93632	60.9493	16.3561	73.0273	85.841	143.267	30.209	61.4016	115.445
ENSCPOG00000013053	NMI	ENSG00000123609	NMI	ortholog_one2one	pattern recognition receptor signaling pathway_0002221	2019.12	1400.48	627.31	1892.13	1702.2	5408.12	4712.26	2036.37	1805.69	1409.03	1273.04	1590.82	5651.9	7000.15	4114.72	911.204	1637.79	621.331	1553.86	1351.32	816.48	801.171	1312.72	751.181	786.918	939.795
ENSCPOG00000013152	SLC3A2	ENSG00000168003	SLC3A2	ortholog_one2one	amino_acid	6908.39	8277.49	5477.71	7914.85	8781.9	6938.86	9533.25	9111.49	10972.6	9287.07	8793.03	9262.47	7195.71	10729.2	10253.1	6169.72	13084.6	5973.61	7216.73	8332.45	2450.55	2413.49	2149.56	2886.33	1966.51	1971.98
ENSCPOG00000013200	SLC25A13	ENSG00000004864	SLC25A13	ortholog_one2one	amino_acid	371.067	90.455	54.3924	455.634	144.432	1359.87	1309.58	262.678	207.032	223.196	190.813	235.497	886.549	1110.02	2156.89	138.422	170.627	95.7259	255.629	172.63	505.275	587.052	705.454	387.929	539.583	760.985
ENSCPOG00000013452	TRIM25	ENSG00000121060	TRIM25	ortholog_one2one	pattern recognition receptor signaling pathway_0002221	997.281	537.659	159.816	1206.43	901.302	630.587	396.081	1222.63	1291.67	1138.72	858.158	984.45	841.718	873.406	2259.53	482.143	1255.52	176.98	938.401	521.203	410.102	338.12	91.7165	192.969	299.965	525.281
ENSCPOG00000013503	Scnn1b	ENSG00000168447	SCNN1B	ortholog_one2one	mucus secretion	10.9907	8.03152	9.08867	4.91402	5.93112	201.017	396.229	5.95081	1.96565	4.92559	2.96427	5.94609	44.0159	40.9251	56.4435	10.053	0	3.04156	2.93039	7.94214	715.002	707.264	473.47	527.089	1186.64	386.858
ENSCPOG00000013503	Scnn1b	ENSG00000168447	SCNN1B	ortholog_one2one	metal_ion	10.9907	8.03152	9.08867	4.91402	5.93112	201.017	396.229	5.95081	1.96565	4.92559	2.96427	5.94609	44.0159	40.9251	56.4435	10.053	0	3.04156	2.93039	7.94214	715.002	707.264	473.47	527.089	1186.64	386.858
ENSCPOG00000013726	ILF3	ENSG00000129351	ILF3	ortholog_one2one	Response_to_bacterium	525.836	140.185	136.081	454.406	249.7	2234.5	1235.52	452.036	287.028	224.906	243.904	395.911	1503.01	1821.21	1855.01	243.485	204.005	172.752	369.728	313.246	625.594	841.413	702.1	696.351	656.675	898.37
ENSCPOG00000013787	ITCH	ENSG00000078747	ITCH	ortholog_one2one	pattern recognition receptor signaling pathway_0002221	235.069	52.4694	31.2463	235.456	106.428	870.855	842.166	190.729	114.267	104.954	91.3065	155.726	923.566	964.563	1521.5	54.8684	93.528	28.9462	159.828	108.11	314.566	424.53	516.158	256.587	325.164	612.479
ENSCPOG00000013796	S100A14	ENSG00000189334	S100A14	ortholog_one2one	pattern recognition receptor signaling pathway_0002221	63.3701	62.1049	31.6576	47.2294	126.129	1165.71	2050.72	52.9612	63.8733	67.382	62.4796	36.8128	6125.57	3798.93	4220.83	96.0138	23.333	48.2182	57.9532	37.4283	721.65	386.932	276.861	190.508	187.461	279.217
ENSCPOG00000013876		ENSG00000085265	FCN1	ortholog_one2one	pattern recognition receptor signaling pathway_0002221	65.868	80.4312	179.759	42.7734	30.9125	712.661	124.987	41.3259	30.7452	68.0225	53.82	22.0931	141.871	2318.34	22.9346	60.278	33.4322	84.829	34.4667	48.5017	8.05294	14.0142	26.7373	2.99475	16.0182	13.0311
ENSCPOG00000014078	TYRP1	ENSG00000107165	TYRP1	ortholog_one2one	SCFA_catabolic process	0	0	0	0	0	0	0	0	0	0	0	0	0	0	0	0	0	0	0	0	0	0	0	0	0	0
ENSCPOG00000014082	SLC23A1	ENSG00000170482	SLC23A1	ortholog_one2one	vitamin_absorption	1234.04	648.587	337.557	1967.81	843.332	918.966	536.703	1350.51	1145.91	1275.4	742.684	844.192	809.734	669.646	1381.49	512.148	1005.66	281.405	709.255	507.582	48.4555	47.9642	167.368	43.3789	17.692	67.213
ENSCPOG00000014360	NOD1	ENSG00000106100	NOD1	ortholog_one2one	pattern recognition receptor signaling pathway_0002221	31.255	22.4081	13.3945	22.5392	21.1645	202.407	64.2153	59.4214	16.8429	9.5234	17.29	12.8411	167.099	132.264	327.807	18.6647	11.1057	14.7944	16.0798	13.7603	116.922	54.6954	44.4852	25.3892	119.394	102.803
ENSCPOG00000014610	SLC2A5	ENSG00000142583	SLC2A5	ortholog_one2one	sugar	5896.13	5911.18	4628.56	8068.82	10016.6	431.28	1800.32	8497	10833	9587.44	13211.6	10621.7	36.9005	131.261	105.822	3274.79	9884.14	2835.39	6611.25	5363.35	233.295	417.336	228.173	280.483	294.351	158.449
ENSCPOG00000014818	SLC25A12	ENSG00000115840	SLC25A12	ortholog_one2one	amino_acid	190.731	50.2436	101.442	135.819	107.144	1379.84	1501.53	198.523	96.3996	78.0556	65.2201	134.761	499.774	487.123	433.169	98.4922	65.9952	63.4743	93.457	95.1153	663.041	755.187	684.888	652.701	696.909	943.099
ENSCPOG00000014838	BCO1	ENSG00000135697	BCO1	ortholog_one2one	vitamin_absorption	1294.12	799.811	235.655	1729.46	1115.77	255.872	391.329	1700.37	2138.8	1398.62	884.655	1181.54	371.402	220.428	631.807	635.776	1470.84	302.398	1163	727.807	127.363	150.359	90.5721	83.7774	96.4764	94.9542
ENSCPOG00000014967	SLC6A6	ENSG00000131389	SLC6A6	ortholog_one2one	amino_acid	1227.1	507.627	289.387	1822.85	600.699	1634.24	1834.17	1130.22	1043.31	1017.87	586.737	1086.51	1886.44	1925.35	3757.71	369.607	810.146	230.154	857.602	699.261	166.359	251.21	367.434	428.41	250.91	322.913
ENSCPOG00000015159	TLR4	ENSG00000136869	TLR4	ortholog_one2one	pattern recognition receptor signaling pathway_0002221	41.7611	20.0963	7.96506	35.9476	27.697	257.557	139.483	19.1613	23.8132	14.6732	14.7867	19.7869	275.638	304.01	344.041	7.07435	22.8017	7.87369	12.9559	16.1075	47.0034	56.4063	109.919	28.1089	44.0245	56.4784
ENSCPOG00000015283	TLR10	ENSG00000174123	TLR10	ortholog_one2one	pattern recognition receptor signaling pathway_0002221	3.10037	0	0	1.00636	1.04237	33.2715	8.75858	8.16049	2.02139	0	0	0	22.7303	13.1211	11.0331	0	1.01214	0	1.01966	0	2.06645	13.2184	11.3497	3.05565	9.08787	8.98755
ENSCPOG00000015289	SLC44A1	ENSG00000070214	SLC44A1	ortholog_one2one	organic_solutes	45.6296	26.5527	12.4232	40.5687	35.0722	509.243	553.755	50.1432	36.7157	30.5728	35.7715	48.2229	497.358	374.19	1129.2	23.2407	31.8354	8.92673	35.7779	25.0954	115.681	162.452	142.205	114.789	112.578	305.025
ENSCPOG00000015333	SLC51A	ENSG00000163959	SLC51A	ortholog_one2one	bile_salt	6837.14	6517.79	6486.38	10505.8	8487.51	200.413	166.589	10685	4083.21	8558.47	7790.39	12917.5	80.0838	109.061	59.8403	1640.24	4483.13	1512.37	4074.65	3435.07	28.8731	20.8312	27.4418	39.4184	29.5333	34.8677
ENSCPOG00000015333	SLC51A	ENSG00000163959	SLC51A	ortholog_one2one	organic_solutes	6837.14	6517.79	6486.38	10505.8	8487.51	200.413	166.589	10685	4083.21	8558.47	7790.39	12917.5	80.0838	109.061	59.8403	1640.24	4483.13	1512.37	4074.65	3435.07	28.8731	20.8312	27.4418	39.4184	29.5333	34.8677
ENSCPOG00000015395	ILKAP	ENSG00000132323	ILKAP	ortholog_one2one	Response_to_bacterium	786.753	844.18	766.492	709.677	809.991	2030.7	2742.3	884.805	676.664	699.782	786.917	748.665	1537.05	2101.31	1676.67	727.959	610.751	959.204	690.988	860.667	835.527	825.1	727.777	957.259	715.756	768.842
ENSCPOG00000015423	ACADS	ENSG00000122971	ACADS	ortholog_one2one	SCFA_catabolic process	2418.54	3535.9	2417.17	2432.57	3382.98	8363.45	18762.6	2790.31	3646.54	3029.21	3384.36	2535.05	16924.3	17780.4	28464.8	3557.45	4322.65	3765.85	3684.08	2802.12	6364.91	5315.43	3235.12	4163.47	4039.97	4719.38
ENSCPOG00000015723	MASP1	ENSG00000127241	MASP1	ortholog_one2one	pattern recognition receptor signaling pathway_0002221	181.799	74.5787	70.0904	98.4575	103.604	654.833	658.486	146.243	70.5312	70.8942	68.9349	130.003	163.658	143.122	155.525	213.326	51.3255	115.875	90.9389	112.364	214.684	233.972	183.592	248.126	201.94	530.833
ENSCPOG00000019548	TNFRSF25	ENSG00000215788	TNFRSF25	ortholog_one2one	Response_to_bacterium	136.563	122.016	56.262	56.0415	140.985	256.489	109.503	191.164	136.907	61.5456	84.8656	71.0488	194.101	152.431	81.1229	164.298	75.5503	105.746	112.269	118.097	110.902	112.377	203.621	100.87	100.387	80.4043
ENSCPOG00000019810	SLC25A36	ENSG00000114120	SLC25A36	ortholog_one2one	Nucleotide	34.611	7.07947	2.92387	29.4057	6.12226	111.655	48.51	20.136	7.1346	5.04459	6.95673	14.0533	83.1591	71.9541	345.662	5.14457	5.07018	2.98552	10.2372	8.05514	40.4944	47.359	71.0186	35.2972	50.4646	77.8491
ENSCPOG00000020236	SLC35A2	ENSG00000102100	SLC35A2	ortholog_one2one	Nucleotide	48.8568	21.9429	12.0234	35.9168	17.4847	667.433	283.303	55.7061	34.5065	15.1566	19.1891	37.2809	575.827	674.436	978.371	18.5243	17.3495	20.3176	11.9928	21.2577	106.005	145.848	151.13	37.0571	84.8408	242.329
ENSCPOG00000020511	APOA1	ENSG00000118137	APOA1	ortholog_one2one	lipid	128694	136226	143479	178490	242315	153.635	43.8842	265292	699507	413265	636809	241593	0	0	3.49498	132536	864473	76791.6	467052	174254	335.965	397.918	44.9342	230.31	398.103	30.6649
ENSCPOG00000020575	MAPKAPK2	ENSG00000162889	MAPKAPK2	ortholog_one2one	pattern recognition receptor signaling pathway_0002221	293.45	145.903	71.3929	272.075	164.049	1214.91	762.641	345.998	231.639	207.384	138.897	232.945	963.423	1111.66	1077.66	137.412	161.135	83.3496	224.87	173.641	319.658	330.631	360.441	192.216	209.272	361.576
ENSCPOG00000020593	RELA	ENSG00000173039	RELA	ortholog_one2one	pattern recognition receptor signaling pathway_0002221	1931.89	1401.94	1725.95	1409.9	1711.69	5100.3	6306.1	1740.25	1189.07	1348.88	1415.19	1700.35	3904.63	4882.05	3577.51	1282.02	1303.37	1296.9	1472.29	1499.29	1637.88	1643.21	2099.88	1706.93	1798	1735.38
ENSCPOG00000021070	OXSM	ENSG00000151093	OXSM	ortholog_one2one	SCFA_catabolic process	61.5363	5.01644	5.00724	60.6379	12.1741	202.854	122.671	51.1343	24.8817	17.8737	24.6643	47.8622	231.01	234.34	406.146	17.2884	27.9772	6.96596	45.0203	34.1933	89.2153	90.6759	93.6044	43.834	62.7008	118.995
ENSCPOG00000021704	ACSS1	ENSG00000154930	ACSS1	ortholog_one2one	SCFA_catabolic process	1549.1	496.537	138.328	1916.48	1210.27	932.365	894.509	1603.47	1090.61	823.141	476.038	931.593	467.98	347.919	325.915	226.704	604.04	120.3	386.333	132.685	1728.19	1714.9	1130.18	588.912	762.679	1439.12
ENSCPOG00000021740	SLC25A39	ENSG00000013306	SLC25A39	ortholog_one2one	amino_acid	7239.96	13247.4	14724.6	6194.67	10764.7	8657.37	14558.1	8102.01	7665.46	9686.33	10881.4	8810.61	7207.01	10057.9	7598.54	11158.7	8711.21	17044.5	8320.92	12876.9	5090.34	4860.15	4325.73	5643.2	5062.62	3880.76
ENSCPOG00000021763	APOA4	ENSG00000110244	APOA4	ortholog_one2one	lipid	16415.9	4108.32	20335.2	27690.1	10614.1	35.8964	8.00662	31937.3	287549	95275	163139	77548.8	0	1.0428	1.02807	52474.5	362210	21876.5	164598	67095	15.6562	5.82482	3.85494	10.7219	5.836	3.89244
ENSCPOG00000022039	AQP2	ENSG00000167580	AQP2	ortholog_one2one	water_quickGO	0	0	0	0	0	0	5.21699	0	0	0	0	0	0	0	0	0	0	0	0	0	0	0	0.991928	0	0.999683	0
ENSCPOG00000022891	PDZD3	ENSG00000172367	PDZD3	ortholog_one2one	water_quickGO	1744.66	3636.9	2170.5	2584.99	3178.64	876.704	2434.26	2650.35	3497.89	3301.02	2676.47	3470.79	1454.28	1425.46	7202.61	1003.63	3383.48	1361.83	2326	1739.76	485.37	766.06	174.005	624.103	612.215	443.101
ENSCPOG00000022989	SLC16A1	ENSG00000155380	SLC16A1	ortholog_one2one	organic_solutes	56.5054	9.04965	5.0397	56.2506	17.3641	477.045	443.883	30.5469	34.8391	22.8413	19.916	26.1038	1658.8	896.311	6348.67	29.4789	36.791	17.7576	43.2174	20.1541	63.854	128.669	123.427	26.1276	71.0605	117.349
ENSCPOG00000023325	SLC35A1	ENSG00000164414	SLC35A1	ortholog_one2one	Nucleotide	113.395	24.3543	23.4048	122.388	58.5624	935.372	1150.6	97.4058	65.7276	56.2296	43.5095	73.2795	569.628	680.175	965.054	49.8664	56.8797	31.4035	76.1062	63.3502	255.784	370.929	437.587	281.51	316.32	463.888
ENSCPOG00000023592	AVP	ENSG00000101200	AVP	ortholog_one2one	water_quickGO	0	0	0	0	0	0	0	0	0	0.977655	0	0	0	0	0	0	0	0	0	0	0	0	0.997762	2.90143	0	0
ENSCPOG00000023730	SLC39A5	ENSG00000139540	SLC39A5	ortholog_one2one	metal_ion	3244.33	2908.86	2698.82	3674.1	3353.58	2227.21	2888.53	3548.28	4505.64	4246.7	4352.5	2779.29	1729.1	2150.12	1549.84	2807.89	4349.97	3406.3	3627.08	2529.46	1292.24	1520.8	885.844	1134.71	1279.44	1005.77
ENSCPOG00000023790	SLC39A7	ENSG00000112473	SLC39A7	ortholog_one2one	metal_ion	1753.33	960.332	566.75	1668.92	932.655	8614.81	10319	1840.54	1616.26	1318.18	828.157	1336.34	8369.44	10800.3	8682.92	1616.31	1404.7	797.61	1571.91	1305.71	2027.75	2280.02	2210.1	1326.13	1452.63	2643.35
ENSCPOG00000024176	PHB2	ENSG00000215021	PHB2	ortholog_one2one	pattern recognition receptor signaling pathway_0002221	6369.87	4786.79	4765.39	6463.33	5530.06	11621.3	12613.4	6951.5	6202.87	6704.17	5859.16	7320.75	12658.1	15960.3	14879.8	6340.49	5789.46	4919.81	6213.53	7994.89	4367.33	3900.64	4543.72	3371.7	3422.23	3820.69
ENSCPOG00000024569	BTD	ENSG00000169814	BTD	ortholog_one2one	vitamin_absorption	464.914	297.235	272.083	475.385	532.278	1302.79	2103.58	516.148	529.246	443.278	570.566	432.203	1134.74	1158.08	2017.14	347.207	473.136	308.859	446.104	329.498	766.056	922.578	560.867	709.82	819.448	926.647
ENSCPOG00000024604	TRIL	ENSG00000255690	TRIL	ortholog_one2one	pattern recognition receptor signaling pathway_0002221	1.94814	6.07217	1.0216	6.75205	0.985429	14.3134	5.44636	2.89093	3.84517	0.981266	1.99403	1.96547	23.5976	18.3245	17.5329	0.970602	4.77851	0	1.92014	1.96061	3.86415	8.59737	9.62469	1.95387	0	13.4774
ENSCPOG00000024627	PRKCE	ENSG00000171132	PRKCE	ortholog_one2one	pattern recognition receptor signaling pathway_0002221	58.6732	25.1206	20.1885	66.037	32.3849	348.287	279.284	39.1909	46.041	29.0631	29.4471	48.2762	327.999	295.856	542.063	16.8517	38.0297	14.0677	52.4829	27.9667	74.6874	116.679	88.095	75.3437	96.6326	181.422
ENSCPOG00000024884	MYD88	ENSG00000172936	MYD88	ortholog_one2one	pattern recognition receptor signaling pathway_0002221	993.685	482.078	305.26	839.305	692.768	2775.59	2483.34	894.867	782.433	610.448	552.898	767.082	3089.21	3731.26	3684.37	464.253	736.31	368.561	789.421	607.739	756.886	923.58	1047.71	638.993	694.635	839.343
ENSCPOG00000025027	ABCG5	ENSG00000138075	ABCG5	ortholog_one2one	bile_salt	432.003	92.0609	165.31	684.715	203.797	11.7919	30.2084	392.806	658.205	374.576	405.929	590.026	3.8504	6.725	9.50917	131.554	519.535	51.7225	474.263	342.669	115.295	101.796	112.503	171.637	114.873	147.868
ENSCPOG00000025056	SLC51B	ENSG00000186198	SLC51B	ortholog_one2one	bile_salt	5592.15	4999.99	4080.69	7973.95	6791.75	5039.24	10376.2	6224.64	3025.59	5785.42	4525.33	6138.93	2176.65	2304.93	3403.48	2006.41	2881.03	1707.17	3191.74	2985.18	2909.73	2414.99	1912.66	2420.46	2067.64	2514.27
ENSCPOG00000025056	SLC51B	ENSG00000186198	SLC51B	ortholog_one2one	organic_solutes	5592.15	4999.99	4080.69	7973.95	6791.75	5039.24	10376.2	6224.64	3025.59	5785.42	4525.33	6138.93	2176.65	2304.93	3403.48	2006.41	2881.03	1707.17	3191.74	2985.18	2909.73	2414.99	1912.66	2420.46	2067.64	2514.27
ENSCPOG00000025098	SLC5A3	ENSG00000198743	SLC5A3	ortholog_one2one	organic_solutes	4.02745	3.0178	1.00562	3.97241	4.098	29.8452	52.7553	5.95215	0.993216	1.93901	0.982064	1.97698	15.8746	4.94184	38.5825	7.02452	1.98623	1.00205	1.97349	2.02372	11.0463	15.8378	11.025	7.94818	18.7712	16.4573
ENSCPOG00000025223	CD14	ENSG00000170458	CD14	ortholog_one2one	pattern recognition receptor signaling pathway_0002221	2828.67	4274.98	3396.06	1729.99	3456.77	5029.28	5009.27	2555.61	2917.4	2421.3	3210.54	1852.27	6722.98	7496.18	2101.47	4728.92	4466.04	3808.74	4515.89	4488.12	1521.71	1666.81	3088.94	1576.08	1609.29	1431.45
ENSCPOG00000025374	TLR2	ENSG00000137462	TLR2	ortholog_one2one	pattern recognition receptor signaling pathway_0002221	446.471	208.484	54.7486	368.505	244.439	1360.29	925.406	430.644	250.626	241.232	101.655	179.49	968.91	1011.23	752.13	179.005	154.649	74.6465	180.425	121.106	367.297	402.788	477.759	217.584	283.575	418.86
ENSCPOG00000025481	SLC16A3	ENSG00000141526	SLC16A3	ortholog_one2one	organic_solutes	193.275	364.874	302.506	160.476	235.556	663.329	596.421	208.674	266.684	217.97	195.552	249.093	935.365	1406.08	293.755	195.518	258.654	291.702	233.132	260.211	147.875	122.817	266.354	132.828	144.493	132.5
ENSCPOG00000025483	UPK3A	ENSG00000100373	UPK3A	ortholog_one2one	water_quickGO	76.6752	190.729	194.181	86.6254	142.547	180.723	501.625	115.011	159.815	161.491	192.204	117.352	178.868	340.852	110.965	171.039	152.957	211.855	155.256	159.984	105.104	108.972	111.399	117.131	78.7674	78.0322
ENSCPOG00000025637	REG4	ENSG00000134193	REG4	ortholog_one2one	Defense_response_to_fungus	5705.65	2684.29	1356.93	7930.06	4085.83	13096.8	4920.92	5585.77	4502.71	5391.19	3279.49	4038.13	6744.82	10510.7	18861.6	5455.83	4612.49	2460.97	6548.24	2697.38	0	0	0	0	1.1507	1.21745
ENSCPOG00000025667	SLC2A10	ENSG00000197496	SLC2A10	ortholog_one2one	sugar	134.621	118.288	101.158	143.905	135.332	868.994	1440.81	160.553	115.029	133.193	130.397	167.808	262.468	320.775	220.027	308.044	175.283	206.118	166.351	165.946	418.695	533.366	601.093	507.953	512.283	938.596
ENSCPOG00000025803	LSM14A	ENSG00000257103	LSM14A	ortholog_one2one	pattern recognition receptor signaling pathway_0002221	581.329	249.034	249.704	658.779	393.311	2208.14	1837.34	537.169	334.323	329.342	376.321	502.068	2282.65	2383.2	3308.18	323.807	270.387	224.019	489.695	412.055	746.551	927.671	1133.54	861.432	906.439	1289.8
ENSCPOG00000025902	FABP6	ENSG00000170231	FABP6	ortholog_one2one	lipid	137397	242577	197281	350557	208602	747.019	2292.37	328997	167.409	270145	54660.3	369971	186.478	395.046	113.407	484.594	89.7754	179.017	135.914	62.6972	144.64	51.0393	49.1352	66.7302	36.006	73.2057
ENSCPOG00000026132	CRAT	ENSG00000095321	CRAT	ortholog_one2one	SCFA_catabolic process	3540.3	2464.4	2689.85	3960.12	3843.01	3137.93	4509.81	3901.68	6863.44	5059.38	5390.34	5828.29	6187.92	6590.41	10139.9	5648.83	8328.63	4875.61	6110.35	6782.28	1508.23	1432.84	1575.33	1749.24	1487.61	1563.04
ENSCPOG00000026146		ENSG00000126456	IRF3	ortholog_one2one	pattern recognition receptor signaling pathway_0002221	1335.71	2570.61	3018.09	1238.95	1860.16	1690.5	3613.66	1682.98	1413.52	1766.37	2090.26	1639.28	1193.12	1488.61	2422.62	2101.08	1353.15	3111.99	1901.72	2397.02	1607.85	1445.23	1269.94	2306.78	2156	1663.44
ENSCPOG00000026333	CASP1	ENSG00000137752	CASP1	ortholog_one2one	pattern recognition receptor signaling pathway_0002221	29.2172	7.03261	1.98811	11.0646	4.0542	113.275	9.25796	15.7243	11.2124	6.0574	6.05735	10.035	115.567	101.318	44.9736	6.35889	7.1923	0	7.24347	6.13815	13.4055	16.3219	40.9105	8.07566	13.0936	19.2936
ENSCPOG00000026415	CD82	ENSG00000085117	CD82	ortholog_one2one	Defense_response_to_fungus	9009.14	14753.7	15235.5	10884.2	16356.1	17805.6	32112.8	8803.17	10255.8	12338.2	14401.5	11410.2	21327.3	26727.3	21102.6	10046.4	12283.6	14374.5	11980.8	14044.2	5702.33	6221.49	7684	8559.1	6947.32	6155.99
ENSCPOG00000026431	UNC93B1	ENSG00000110057	UNC93B1	ortholog_one2one	pattern recognition receptor signaling pathway_0002221	3502.72	7113.33	4772.28	3272.3	4311.16	7528.61	7836.43	4539.96	5504.54	5479.9	3977.11	3285.22	7095.14	10899.1	4265.4	5293.84	6455.73	7835.19	4103.87	4431.54	2241.16	2530.33	2272.42	2107.93	1884.32	1653.72
ENSCPOG00000026796	RDH5	ENSG00000135437	RDH5	ortholog_one2one	vitamin_absorption	715.252	729.663	460.02	746.311	769.916	2402.07	3313.56	824.618	851.728	784.63	626.687	763.175	2238.71	2842.41	2226.1	819.737	806.657	718.475	763.378	835.454	937.243	950.662	888.381	946.353	732.831	885.631
ENSCPOG00000026821	TCN2	ENSG00000185339	TCN2	ortholog_one2one	vitamin_absorption	2792.7	2986.83	2050.66	3942.75	3846.91	1781.02	2176.47	3592.14	5000.33	4669.49	3974.06	3165.86	1904.49	2256.54	1399.92	1005.91	4211.94	1187.83	2131.76	1305.52	1107.41	1271.3	730.82	920.404	972.739	1123.77
ENSCPOG00000027598	AQP5	ENSG00000161798	AQP5	ortholog_one2one	water_quickGO	9.03293	2.00241	1.00543	3.93237	7.87597	1162.02	6892.88	4.98365	27.6107	0	0.998222	0.995768	0	28.5004	1.01955	255.907	29.5542	115.403	26.6014	95.8501	13.8183	21.6993	8.80053	18.7544	32.3966	7.89263
ENSCPOG00000030203	SLC31A1	ENSG00000136868	SLC31A1	ortholog_one2one	metal_ion	89.1417	34.2819	24.313	102.121	55.905	92.6464	72.1615	108.768	135.964	84.098	102.4	92.0659	147.037	133.838	297.122	32.8895	110.549	20.2486	140.587	67.4894	32.2536	58.9107	30.1025	33.8425	42.3565	88.1942
ENSCPOG00000030207	CD40	ENSG00000101017	CD40	ortholog_one2one	pattern recognition receptor signaling pathway_0002221	538.351	177.349	119.484	299.539	216.677	1846.22	509.553	503.48	170.695	147.342	122.575	261.311	1481.18	1479.08	467.955	162.996	139.605	57.8102	228.246	177.518	173.152	200.321	634.003	178.762	213.93	219.888
ENSCPOG00000030853	SLC35D1	ENSG00000116704	SLC35D1	ortholog_one2one	Nucleotide	1903.19	1054.83	477.423	2488.26	1487.56	4945.61	4913.73	2285.22	2121.26	1717.19	1464.46	1532.91	5048.35	6482.19	12621.2	1128.68	1705.32	663.654	1966.53	1245.71	1340.77	1682.59	1234.61	1271.26	1283.21	1702.82
ENSCPOG00000031573	CD320	ENSG00000167775	CD320	ortholog_one2one	vitamin_absorption	622.522	701.253	563.412	501.149	724.441	4410.64	7031.24	576.587	877.811	591.246	864.857	483.527	5902.49	6363.15	7873.92	1610.89	1035.88	2113.97	1332.27	1477.82	1892.17	1583.75	1462.62	1124.43	1178.71	1388.31
ENSCPOG00000032240	SLC35B2	ENSG00000157593	SLC35B2	ortholog_one2one	Nucleotide	339.011	147.907	173.062	347.26	267.495	1644.15	1678.97	363.701	225.08	255.477	160.909	243.066	1393.87	1201.42	1662.2	212.027	193.293	231.939	250.842	230.79	665.556	874.736	553.117	563.619	503.83	865.53
ENSCPOG00000032734	PYCARD	ENSG00000103490	PYCARD	ortholog_one2one	pattern recognition receptor signaling pathway_0002221	577.115	789.829	570.416	631.448	712.195	751.485	836.65	809.98	474.701	647.735	587.221	612.367	1013.02	1680.36	391.765	406.944	363.637	377.829	321.338	356.308	255.721	186.916	342.179	214.783	198.295	168.843
ENSCPOG00000032858	COLEC11	ENSG00000118004	COLEC11	ortholog_one2one	pattern recognition receptor signaling pathway_0002221	5.96999	3.00596	5.08388	11.7414	3.00504	27.1216	21.6179	9.7775	2.9496	2.9574	2.99265	2.96924	19.8847	12.5554	45.7875	8.94304	2.93546	9.0974	0.985147	1.00173	0.978221	9.71486	12.6762	6.88444	7.82308	8.679
ENSCPOG00000033283	LY96	ENSG00000154589	LY96	ortholog_one2one	pattern recognition receptor signaling pathway_0002221	236.885	127.449	101.532	206.338	175.72	476.702	805.422	206.998	150.513	144.576	126.82	125.728	683.602	587.343	578.449	146.509	117.722	109.288	170.679	154.835	240.752	164.515	270.647	236.015	205.271	214.528
ENSCPOG00000033375	BCL10	ENSG00000142867	BCL10	ortholog_one2one	pattern recognition receptor signaling pathway_0002221	159.224	39.6707	27.8892	264.382	101.636	1021.2	694.454	174.028	111.14	82.1563	50.7311	114.954	906.943	1039.97	1223.33	37.7245	79.5634	23.899	131.9	67.8464	255.427	299.589	415.648	207.668	219.491	343.004
ENSCPOG00000033409	SLC26A6	ENSG00000225697	SLC26A6	ortholog_one2one	organic_solutes	4195.32	4076.59	4498.07	5041.86	4916.87	1323.87	1600.79	4668.53	7884.41	6727.59	6905.5	5409.58	1054.97	1256.77	1287.13	6502.04	12050.4	7770.26	10069.4	8678	663.82	687.426	739.744	836.003	788.444	929.914
ENSCPOG00000033507	FFAR2	ENSG00000126262	FFAR2	ortholog_one2one	pattern recognition receptor signaling pathway_0002221	43.9922	32.0019	14.0238	32.499	26.063	398.006	856.753	26.7661	12.7831	28.441	18.6527	11.8559	55.7569	43.1992	71.4356	28.0792	28.4437	31.0905	14.6767	15.908	91.6569	151.093	129.323	111.229	77.4605	140.516
ENSCPOG00000034371	CD74	ENSG00000019582	CD74	ortholog_one2one	Defense_response_to_fungus	187349	185698	236105	121554	196064	366115	320035	183388	118641	114481	143743	158006	310405	347956	182447	166265	147951	168481	166113	176226	54872.2	62746.3	128718	74124.7	68871.3	45063.1
ENSCPOG00000034371	CD74	ENSG00000019582	CD74	ortholog_one2one	Response_to_bacterium	187349	185698	236105	121554	196064	366115	320035	183388	118641	114481	143743	158006	310405	347956	182447	166265	147951	168481	166113	176226	54872.2	62746.3	128718	74124.7	68871.3	45063.1
ENSCPOG00000034452	IRF7	ENSG00000185507	IRF7	ortholog_one2one	pattern recognition receptor signaling pathway_0002221	1308.24	1075.58	770.642	2395.07	1491.47	8232.48	7593.56	1536.86	3969.37	3890.01	1495.62	2087.31	2577.22	9125.05	2082.41	738.658	5173.6	2083.21	3031.77	1431.51	766.383	1029.22	893.1	743.623	765.434	1481.79
ENSCPOG00000034540	SCARA3	ENSG00000168077	SCARA3	ortholog_one2one	pattern recognition receptor signaling pathway_0002221	85.789	46.12	110.843	78.447	52.645	445.973	596.36	142.738	89.0842	74.4604	87.8913	74.395	452.325	484.292	460.134	124.56	100.003	116.085	114.907	89.0859	157.19	165.714	223.218	203.325	169.88	150.489
ENSCPOG00000034556	CD9	ENSG00000010278	CD9	ortholog_one2one	Response_to_bacterium	1766.56	385.386	157.215	1635.02	928.92	21620.2	24293.5	1573.11	939.945	752.823	418.413	860.287	19575.4	22961.9	26242.4	633.846	634.359	204.738	767.637	513.04	7973.39	10065.4	7394.46	5221.4	6002.06	8770.09
ENSCPOG00000035359	ACSM1	ENSG00000166743	ACSM1	ortholog_one2one	SCFA_catabolic process	0	0	0	1.01156	0	5.03439	1.01855	0	0	0	0	0	2.06916	6.20097	0	0	0	0	0	1.02059	0	1.01036	5.05059	9.13827	1.01015	0
ENSCPOG00000035396	SLC37A4	ENSG00000137700	SLC37A4	ortholog_one2one	sugar	2261.64	1297.44	890.155	2754.53	1654.15	1323.79	1996.25	3469.16	3955.36	2328.94	2549.51	2445.02	593.526	810.165	1280.53	1962.82	3722.53	1819.27	2069.84	1704.12	890.296	993.236	681.705	893.35	993.65	896.837
ENSCPOG00000035430	MCEE	ENSG00000124370	MCEE	ortholog_one2one	SCFA_catabolic process	300.523	189.678	221.53	377.464	247.898	815.697	1384.74	312.639	466.646	211.52	267.659	291.816	1039.35	1003.3	1416.49	292.275	447.661	293.53	465.24	297.271	474.171	423.431	374.271	362.176	403.914	510.435
ENSCPOG00000035439	MAP2K6	ENSG00000108984	MAP2K6	ortholog_one2one	pattern recognition receptor signaling pathway_0002221	111.048	24.9086	12.3878	150.36	62.78	2201.33	1940.05	85.2133	221.282	70.0723	37.675	43.7343	1037.45	1100.45	1741.72	46.75	63.6288	22.0217	38.7245	75.8399	95.7603	82.5876	158.872	30.8522	80.3528	216.769
ENSCPOG00000035732	PLIN3	ENSG00000105355	PLIN3	ortholog_one2one	lipid	4963.51	7219.44	7422.56	6074.05	7471.08	2684.33	2865.9	5899.06	11257.6	10804.1	12274	9007.47	3646.06	3598.97	1647.56	5864.24	11645	8884.73	9709.87	9407.95	1404.04	1201.78	1069.51	1422.58	1034.71	768.847
ENSCPOG00000036174	SLC30A6	ENSG00000152683	SLC30A6	ortholog_one2one	metal_ion	155.051	53.2598	70.9405	200.333	113.42	569.666	660.7	219.093	136.807	153.839	124.488	163.88	550.404	659.348	758.149	99.5328	129.24	96.3929	202.009	124.03	300.293	279.738	328.093	209.57	205.636	311.029
ENSCPOG00000036501	TIFA	ENSG00000145365	TIFA	ortholog_one2one	pattern recognition receptor signaling pathway_0002221	161.282	25.2567	11.0531	120.514	67.8542	968.755	213.487	118.906	43.6472	29.5228	32.7854	79.0627	653.243	789.444	678.31	17.3243	12.8681	6.04095	39.7273	31.2272	148.066	76.8466	102.582	72.1058	114.994	102.864
ENSCPOG00000036710	SLC25A28	ENSG00000155287	SLC25A28	ortholog_one2one	metal_ion	885.128	883.347	961.73	806.467	899.354	2066.87	2215.02	825.248	902.082	909.224	770.372	952.716	1364.13	1901.42	1188.21	808.289	942.166	1103.35	1025.05	1006	815.838	840.599	844.383	1059.55	959.935	882.439
ENSCPOG00000036908	AQP9	ENSG00000103569	AQP9	ortholog_one2one	water_quickGO	0	0	0	0	0	9.15667	1.00656	1.00483	1.00031	0	0	0	9.22069	3.06241	7.96073	0	0	3.03134	0	1.01862	3.05705	0	5.05616	2.02063	1.00678	1.99147
ENSCPOG00000036993	ACOT4	ENSG00000177465	ACOT4	ortholog_one2one	SCFA_catabolic process	25.1277	8.07388	3.97481	40.9126	22.1416	259.045	98.4172	22.0721	85.2986	19.6698	20.7525	19.8517	154.532	248.285	496.802	10.1578	48.3034	13.0387	24.7138	20.1774	46.8815	66.3533	52.9588	43.4218	52.3583	75.2025
ENSCPOG00000037062	OAS1	ENSG00000089127	OAS1	ortholog_one2one	pattern recognition receptor signaling pathway_0002221	3767.31	3073.81	3078.45	5942.62	3684.92	14582	24775.9	3641.88	9385.36	8656.4	5002.72	6531.09	12154	17945	14417.7	4500.9	11865.1	9155.74	9499.3	5834.15	4618.73	4375.77	4303.6	4014.39	3815.26	4938.46
ENSCPOG00000037155	MAL2	ENSG00000147676	MAL2	ortholog_one2one	Response_to_bacterium	1256.24	393.423	277.589	1800.2	558.702	3891.27	5137.32	1035.34	908.814	710.782	526.626	1064.8	2253.68	2825.43	4959.17	366.33	895.414	343.277	951.517	677.746	2333.02	2637.27	2507.18	2104.77	2609.9	3636.77
ENSCPOG00000037260	MALL	ENSG00000144063	MALL	ortholog_one2one	Defense_response_to_fungus	9865.17	12671.7	7196.03	10859.3	12397.6	19319.8	33527.6	9624.12	14353	10763	10923.1	10036	28544.8	32488.2	50029.1	7662.25	14952.4	5523.28	10489.6	9974.65	4333.73	4343.56	4293.53	3082.94	3305.14	4030.3
ENSCPOG00000037409	HAS2	ENSG00000170961	HAS2	ortholog_one2one	water_quickGO	24.1014	3.02536	0	6.92573	2.04606	48.46	32.384	1.97887	6.89368	3.89995	4.9427	7.91379	73.2883	71.7528	39.8001	4.01032	5.91155	0	5.90915	6.05882	19.0389	17.7242	28.0636	21.8337	14.7859	35.8228
ENSCPOG00000037563	IL1R2	ENSG00000115590	IL1R2	ortholog_one2one	Response_to_bacterium	274.818	156.86	162.874	276.843	272.901	1193.4	658.482	289.33	196.156	163.216	194.118	204.246	812.027	656.488	1058.47	181.994	160.984	188.257	282.421	197.429	199.601	333.959	338.014	501.48	339.427	428.078
ENSCPOG00000037766	SLC50A1	ENSG00000169241	SLC50A1	ortholog_one2one	sugar	2463.48	2189.15	2249.78	2159.3	2327.78	9367.22	15199	2347.44	2757.27	2365.89	2175.96	2392.46	7168.75	9255.37	7698.11	3195.67	3049.56	2767.16	2945.02	3200.3	3815.5	3545.46	3394.09	3595.41	3699.17	3936.87
ENSCPOG00000038012	COLEC10	ENSG00000184374	COLEC10	ortholog_one2one	pattern recognition receptor signaling pathway_0002221	10.979	5.02767	0	18.7454	2.02443	221.807	146.438	6.88866	11.7973	2.90556	6.85527	7.89483	9.21866	16.3098	11.8784	2.97279	13.699	1.99774	4.88284	14.0015	12.9911	11.7853	13.8991	5.9371	5.9164	17.383
ENSCPOG00000038096	SCIMP	ENSG00000161929	SCIMP	ortholog_one2one	pattern recognition receptor signaling pathway_0002221	157.919	120.193	265.921	129.633	105.459	612.734	271.119	320.997	103.38	99.2401	79.232	135.17	613.18	800.947	230.409	86.1838	125.725	123.817	126.445	160.758	85.4948	113.295	184.901	76.7729	105.778	52.7485
ENSCPOG00000038281	IL4R	ENSG00000077238	IL4R	ortholog_one2one	Response_to_bacterium	4148.74	6062.18	3207.17	3066.39	4887.22	9831.86	10192.2	4414.5	2953.45	3050.75	2849.36	3903.18	10252.5	13835.2	4635.25	3031.03	2958.37	2630.34	3001.25	4216.82	4018.35	3934.17	4264.16	3660.81	2832.81	2898.46
ENSCPOG00000038414	VAMP3	ENSG00000049245	VAMP3	ortholog_one2one	mucus secretion	1963.76	1725.01	1050.04	2335.44	2038.95	7240.51	11240	2017.88	2008.33	1801.96	1558.74	1591.98	5391.72	6561.3	8570.03	1131.55	1810.01	949.973	1694.03	1275.45	2608.6	2875.44	2328.75	2234.16	2066.95	2425.09
ENSCPOG00000038655	SAR1B	ENSG00000152700	SAR1B	ortholog_one2one	lipid	946.076	448.061	300.615	1015.35	564.002	1799.96	1388.86	864.656	943.749	637.299	635.412	872.548	2622.4	2873.87	3306.8	300.263	780.384	235.794	830.504	596.948	349.595	387.527	484.156	202.664	248.327	367.332
ENSCPOG00000038743	SLC39A9	ENSG00000029364	SLC39A9	ortholog_one2one	metal_ion	776.189	291.3	265.178	728.643	461.435	2289.75	2980.93	686.065	591.775	410.088	351.248	563.46	2302.07	2322.21	3367.01	408.561	461.434	235.772	554.337	504.069	1147.46	1455.95	1092.07	921.656	992.184	1810.3
ENSCPOG00000038746	TLR7	ENSG00000196664	TLR7	ortholog_one2one	pattern recognition receptor signaling pathway_0002221	182.882	75.583	61.2284	125.197	70.2806	379.693	218.603	156.113	65.4758	67.8642	75.7799	105.394	659.135	539.689	241.542	53.4517	72.5536	42.9563	76.4429	62.914	80.2843	91.6417	222.93	69.1283	65.746	68.1788
ENSCPOG00000039151	IRAK1	ENSG00000184216	IRAK1	ortholog_one2one	pattern recognition receptor signaling pathway_0002221	1699.08	1486.4	1808.67	1501.71	1982.88	3911.63	4967.06	1658.88	1247.67	1704.41	1702.54	2025.73	3049.4	5040.19	4373.99	1784.13	1378.02	2294.86	1781.78	2467.2	1764.68	1804.23	2085.36	1781.27	1902.8	1671.93
ENSCPOG00000039313	AQP10	ENSG00000143595	AQP10	ortholog_one2one	water_quickGO	0	0	0.971837	0	0.986406	1.87368	0.946839	4.13451	274.151	3.01898	44.6251	7.02278	0	0	0.977038	33.6175	554.695	16.671	475.126	84.3603	0	0	0	0	0	2.0506
ENSCPOG00000040090	TRAF3	ENSG00000131323	TRAF3	ortholog_one2one	pattern recognition receptor signaling pathway_0002221	536.049	298.075	250.179	340.652	384.763	1548.62	1006.26	656.989	299.589	241.678	297.416	332.934	1172.38	1558.64	692.134	294.428	296.802	248.988	389.874	357.033	309.719	508.541	650.655	311.088	319.587	336.198
ENSCPOG00000040539	SLC30A4	ENSG00000104154	SLC30A4	ortholog_one2one	metal_ion	1691.24	1672.9	1248.7	1760.76	1893.63	1543.69	1823.49	1946.41	1648.91	1702.21	1567.66	1768.11	1876.75	2216.87	2505.69	1171.26	1596.17	1065.85	1278.55	1271.35	786.437	769.617	808.256	618.266	652.927	790.446
ENSCPOG00000040588	CLEC4E	ENSG00000166523	CLEC4E	ortholog_one2one	pattern recognition receptor signaling pathway_0002221	277.368	182.331	140.485	99.8103	197.074	573.164	271.896	261.681	146.547	116.123	214.404	225.539	1861.89	809.966	141.44	305.433	130.42	141.41	148.26	165.512	77.3449	104.873	320.351	128.943	63.237	72.9019

## Sheet: TPM
Guinea.pig.gene.stable.ID	Guinea.pig.gene.name	Human.gene.stable.ID	Human.gene.name	homology.type	gene.set	GP_3H_1	GP_3H_2	GP_3H_3	GP_3H_4	GP_3H_5	GP_5J_1	GP_5J_7	GP_2K_1	GP_2K_2	GP_2K_4	GP_2K_5	GP_2K_6	GP_4M_11	GP_4M_12	GP_4M_8	GP_1S_1	GP_1S_2	GP_1S_3	GP_1S_5	GP_1S_6	GP_6Z_1	GP_6Z_2	GP_6Z_3	GP_6Z_4	GP_6Z_5	GP_6Z_6
ENSCPOG00000000018	AGR2	ENSG00000106541	AGR2	ortholog_one2one	mucus secretion	429.589	205.476	173.694	376.773	288.743	1472.43	1763.99	328.316	273.935	352.721	218.378	277.47	318.969	328.573	223.67	562.618	257.302	353.92	306.184	305.606	653.454	637.741	828.659	298.382	349.951	557.395
ENSCPOG00000000319	SLC16A9	ENSG00000165449	SLC16A9	ortholog_one2one	organic_solutes	1.47097	0.506866	0.268887	1.36453	0.488492	3.40582	1.33877	1.10191	1.28736	0.439268	0.853105	1.39113	0.856958	1.0373	1.20338	0.0922759	0.834517	0.0214586	1.00308	0.51776	4.68618	12.5783	6.22258	2.04361	3.6063	16.2352
ENSCPOG00000000374	SLC30A9	ENSG00000014824	SLC30A9	ortholog_one2one	metal_ion	1.17833	0.532885	0.315906	1.6755	0.374303	3.83293	0.941782	1.41857	1.1134	0.650577	0.514493	1.02495	3.62701	2.13861	5.78666	0.953534	0.618577	0.344642	0.60449	0.881642	1.91326	2.48627	2.90151	1.48451	1.27443	3.9533
ENSCPOG00000000430	PHB	ENSG00000167085	PHB	ortholog_one2one	pattern recognition receptor signaling pathway_0002221	159.046	233.043	179.17	105.229	166.842	165.927	150.68	170.658	157.994	157.601	193.394	141.762	143.288	157.857	108.284	220.405	151.017	262.399	141.683	186.808	139.178	103.607	90.4651	83.4799	96.5434	79.9031
ENSCPOG00000000453	RAB11FIP2	ENSG00000107560	RAB11FIP2	ortholog_one2one	pattern recognition receptor signaling pathway_0002221	0.264337	0.0952119	0	0.305813	0.0925369	0.357187	0.167389	0.401939	0.225912	0.0944307	0.0381526	0.131927	0.306277	0.305349	0.431303	0.139126	0.0600879	0.0113466	0.156122	0.0574372	0.301624	0.574676	0.498858	0.413197	0.440592	0.828014
ENSCPOG00000000479	AP3B1	ENSG00000132842	AP3B1	ortholog_one2one	pattern recognition receptor signaling pathway_0002221	2.98361	0.329303	0.19293	2.37434	0.711007	5.78891	1.94456	2.12907	1.14323	0.657323	0.503454	1.37528	6.22531	5.19335	8.41022	0.475352	0.687365	0.122122	1.30511	0.610174	4.067	5.72298	6.56271	2.17681	3.64753	6.87876
ENSCPOG00000000549	BTK	ENSG00000010671	BTK	ortholog_one2one	pattern recognition receptor signaling pathway_0002221	2.39354	0.791593	1.44979	1.52844	0.832934	3.92442	1.06502	3.66176	1.19991	0.785051	0.78352	1.40896	3.16007	2.51956	1.76088	1.41341	1.16339	0.922743	1.00228	1.47215	1.53293	1.80906	4.46509	0.907521	1.45332	1.52869
ENSCPOG00000000795	CD300LF	ENSG00000186074	CD300LF	ortholog_one2one	pattern recognition receptor signaling pathway_0002221	2.90336	1.49855	0.856115	0.854355	1.16298	2.14483	0.840953	2.82177	0.901687	0.363082	0.472388	0.785199	6.19346	2.53669	1.7719	0.793058	0.379482	0.267804	0.740206	1.41694	0.776134	1.70067	2.56987	0.976645	1.45948	1.15064
ENSCPOG00000001082	SLC17A9	ENSG00000101194	SLC17A9	ortholog_one2one	Nucleotide	6.15267	4.4544	2.68995	6.57673	5.86251	24.8636	26.1759	6.00727	4.27606	5.55925	3.41462	4.06072	16.5397	15.8012	23.2679	9.61997	3.81011	6.31965	4.71883	4.76485	83.267	105.755	69.353	114.015	112.936	126.14
ENSCPOG00000001094	NT5E	ENSG00000135318	NT5E	ortholog_one2one	Nucleotide	0.0634623	0.0540947	0.157565	0.103895	0.0519982	1.2043	0.163635	0.0305513	0.439349	0.107585	0.0260738	0.0282234	2.47071	0.804157	2.68804	0.116642	0.508159	0.0820452	0.810857	0.381062	1.76205	3.655	1.26966	1.39761	1.40388	6.74346
ENSCPOG00000001184	IRAK2	ENSG00000134070	IRAK2	ortholog_one2one	pattern recognition receptor signaling pathway_0002221	6.46308	2.85854	1.27936	3.99609	3.98472	10.8737	4.94832	6.76677	4.06062	2.88104	2.76452	3.55812	7.15861	6.7799	4.56695	3.54996	3.43997	2.2921	3.91529	3.28137	6.68126	7.29687	7.46082	4.81873	6.17716	7.09952
ENSCPOG00000001207	SLC10A2	ENSG00000125255	SLC10A2	ortholog_one2one	bile_salt	1.75129	0.94741	0.527989	1.93829	0.946941	0	0	0.822068	0	0.204691	0	0.633372	0	0	0	0	0	0	0	0	0	0	0	0	0	0
ENSCPOG00000001207	SLC10A2	ENSG00000125255	SLC10A2	ortholog_one2one	organic_solutes	1.75129	0.94741	0.527989	1.93829	0.946941	0	0	0.822068	0	0.204691	0	0.633372	0	0	0	0	0	0	0	0	0	0	0	0	0	0
ENSCPOG00000001277	SLC4A11	ENSG00000088836	SLC4A11	ortholog_one2one	water_quickGO	1.30206	1.22378	1.26351	0.765333	1.387	0.580885	0.479451	1.39291	0.848071	0.975948	0.998391	1.52716	0.299435	0.244675	0.144754	0.766134	0.507699	1.26696	0.686523	1.31624	0.684424	0.664971	0.814658	0.937939	1.08623	0.927261
ENSCPOG00000001409	VAMP8	ENSG00000118640	VAMP8	ortholog_one2one	mucus secretion	1710.78	2685.78	2098.69	1964.34	2477.01	3349.01	3395.04	2048.16	2254.45	2238.49	2259.46	2048.58	2242.63	2398.3	2556.14	2001.79	2168.41	1922.01	2365.08	2067.95	1596.86	1507.62	1954.17	1520.87	1488.89	1436.86
ENSCPOG00000001427	APP	ENSG00000142192	APP	ortholog_one2one	Response_to_bacterium	37.8633	9.44133	8.48441	32.3319	13.254	128.811	78.1185	27.2759	19.8902	19.3769	13.9426	24.6388	63.9364	61.6715	75.0206	17.2522	14.8634	9.42768	18.7035	17.3575	100.105	127.763	156.926	85.2991	103.495	209.064
ENSCPOG00000001672	ACAT2	ENSG00000120437	ACAT2	ortholog_one2one	lipid	5.33712	0.48232	0.473295	6.37762	0.884788	11.9946	2.53477	3.49386	5.72855	1.99136	1.0509	2.75626	16.034	10.0097	9.27103	2.64967	4.88992	1.09737	6.59866	2.5212	10.831	7.45697	14.9467	2.54935	3.74416	13.5192
ENSCPOG00000001771	IRAK4	ENSG00000198001	IRAK4	ortholog_one2one	pattern recognition receptor signaling pathway_0002221	5.72354	3.66157	3.33841	4.86869	4.64908	6.56398	4.9896	5.25311	4.33711	4.36921	4.29569	5.72457	5.57125	5.16882	5.38856	3.88881	3.67854	3.76708	4.46781	5.00763	5.9306	7.00496	7.91108	6.37896	5.90735	8.6389
ENSCPOG00000001810	INAVA	ENSG00000163362	INAVA	ortholog_one2one	pattern recognition receptor signaling pathway_0002221	10.874	11.1413	7.95975	9.28602	13.5206	13.6828	13.0626	10.1684	10.7835	11.2163	12.1609	10.0089	13.0471	16.3182	20.8254	9.74668	11.526	8.51436	14.0177	10.1873	7.53866	6.44249	9.63711	7.65385	7.54637	8.47342
ENSCPOG00000001856	MAPKAPK3	ENSG00000114738	MAPKAPK3	ortholog_one2one	pattern recognition receptor signaling pathway_0002221	10.3545	5.53246	3.94892	9.52095	8.0516	11.3749	4.6589	11.0852	11.5174	7.49502	7.41291	6.72475	7.12704	8.20007	6.16408	8.69601	10.6351	6.44754	11.3738	7.46924	12.425	15.8879	13.1557	7.55099	10.4489	12.1506
ENSCPOG00000002132	FFAR4	ENSG00000186188	FFAR4	ortholog_one2one	lipid	2.32467	4.64162	6.15619	1.73451	2.71932	2.68723	2.23964	2.5204	1.93296	2.83101	3.48206	3.09073	1.34152	1.5061	0.887723	2.68756	1.95123	4.03634	2.21687	4.08196	2.56413	2.60738	2.80852	3.16662	3.42802	2.65344
ENSCPOG00000002168	NR1H4	ENSG00000012504	NR1H4	ortholog_one2one	pattern recognition receptor signaling pathway_0002221	30.0533	22.1908	11.0158	21.3815	26.6866	2.90854	1.41444	20.6255	1.34724	10.9445	4.51928	17.326	1.03536	0.957461	1.01377	1.48278	0.869561	0.956586	1.10733	1.41417	0.99149	1.1603	1.12457	1.83669	1.61114	1.5685
ENSCPOG00000002213	PLCG2	ENSG00000197943	PLCG2	ortholog_one2one	pattern recognition receptor signaling pathway_0002221	16.7805	15.6144	17.0954	14.8548	17.4226	13.1216	8.38874	22.0998	15.977	16.4179	15.4005	15.6613	12.4988	12.8608	13.6135	14.0877	16.7439	12.8235	16.6021	15.4757	5.57686	9.07265	10.3879	5.64734	7.51921	6.64639
ENSCPOG00000002343	TNF	ENSG00000232810	TNF	ortholog_one2one	pattern recognition receptor signaling pathway_0002221	2.94046	3.01479	2.09722	1.39812	2.57586	4.70549	1.15504	2.61527	1.31897	0.787314	1.07608	2.10639	3.73354	4.20375	0.656169	1.12423	0.653808	1.07912	1.22448	2.22965	0.910171	1.46746	5.74594	1.58305	1.35842	1.1856
ENSCPOG00000002347	MIP	ENSG00000135517	MIP	ortholog_one2one	water_quickGO	0	0	0	0	0	0	0.02729	0.0586435	0	0	0	0.0526646	0	0	0	0	0.047434	0	0	0	0.0597501	0	0.0576505	0	0	0
ENSCPOG00000002383	MBL2	ENSG00000165471	MBL2	ortholog_one2one	pattern recognition receptor signaling pathway_0002221	0	0	0	0	0	0	0	0	0	0.0434426	0	0	0	0	0	0	0	0	0	0	0	0	0	0	0	0
ENSCPOG00000002588	HSPD1	ENSG00000144381	HSPD1	ortholog_one2one	pattern recognition receptor signaling pathway_0002221	97.6809	17.055	6.23499	70.7921	26.5874	250.495	58.7335	110.517	63.3574	31.7194	25.1519	51.4447	212.825	241.483	267.702	41.4654	37.5815	11.7058	60.8828	31.5933	113.054	103.251	112.975	29.1246	49.4375	85.3633
ENSCPOG00000003179	IL18	ENSG00000150782	IL18	ortholog_one2one	Response_to_bacterium	11.0339	4.78952	4.87554	11.233	10.6371	32.5208	30.823	13.5601	9.19759	8.80835	10.3243	5.11153	37.9047	35.4262	22.9959	13.5861	6.52337	7.32729	14.1077	16.2477	166.464	152.537	136.854	180.21	167.809	238.995
ENSCPOG00000003746	SLC38A2	ENSG00000134294	SLC38A2	ortholog_one2one	amino_acid	3.59709	1.86798	1.83136	4.60928	1.74047	11.2003	6.53157	2.93813	1.9449	2.58199	2.01826	3.92411	3.42192	5.41148	5.19588	2.20244	1.53699	1.77574	2.94035	3.25596	6.23031	9.88328	13.5796	10.3408	11.4681	14.4607
ENSCPOG00000003813	TNIP3	ENSG00000050730	TNIP3	ortholog_one2one	pattern recognition receptor signaling pathway_0002221	3.71663	1.01251	1.16912	2.0406	1.48559	25.9707	9.55664	3.31222	1.42567	1.03471	0.775117	1.8151	17.2632	16.6101	8.01366	1.58972	0.953252	0.554663	1.5704	1.43044	20.8034	16.9935	26.5767	10.6859	12.4699	36.1478
ENSCPOG00000003883	SLC39A8	ENSG00000138821	SLC39A8	ortholog_one2one	metal_ion	5.47578	4.12763	3.08553	3.22033	1.7254	8.64396	7.71802	4.32637	4.02445	2.65572	2.43486	3.24749	1.11999	1.45703	0.945024	4.64781	2.86236	2.27398	2.03791	3.24411	8.06386	7.5661	6.9555	2.82131	4.19492	11.1235
ENSCPOG00000003972	SLC30A5	ENSG00000145740	SLC30A5	ortholog_one2one	metal_ion	4.35271	1.47294	1.16974	4.21416	1.79297	6.95385	4.1308	3.33282	2.01804	1.85778	1.48719	3.08681	7.40739	6.37374	9.89423	1.17155	1.57852	1.06083	1.58984	2.06546	4.37328	6.52815	7.7646	3.97032	5.33269	9.16055
ENSCPOG00000004024	SLC16A5	ENSG00000170190	SLC16A5	ortholog_one2one	organic_solutes	0.735604	0.283228	0.715293	0.578046	0.267015	15.7349	3.12844	0.792689	0.573693	0.231378	0.153981	0.282692	26.8731	30.8706	57.3728	0.244365	0.214953	0.489979	0.532723	0.533767	5.11865	7.06133	5.42297	1.44882	2.44322	6.95484
ENSCPOG00000004054	LPL	ENSG00000175445	LPL	ortholog_one2one	lipid	10.2297	2.40399	1.75975	4.93448	3.85443	9.20175	2.14868	6.55101	1.46122	1.49482	1.79388	8.65632	5.91841	4.13936	2.60394	3.53567	0.932104	0.755931	2.1279	3.21923	3.78562	4.03016	2.2684	4.14272	2.364	3.35819
ENSCPOG00000004069	SLC17A5	ENSG00000119899	SLC17A5	ortholog_one2one	Nucleotide	3.34014	0.814537	0.595317	2.68504	1.12793	6.61954	3.83763	3.07158	2.48047	1.474	1.25017	2.3962	4.01565	3.86473	3.77002	1.90614	1.85056	0.944149	2.44086	1.51451	6.41409	8.05561	7.59527	5.51554	6.20922	10.3959
ENSCPOG00000004129	RBP2	ENSG00000114113	RBP2	ortholog_one2one	vitamin_absorption	82.2361	34.6944	41.3587	94.9477	57.9662	5.51564	3.05672	138.958	776.057	153.769	353.434	215.711	21.4692	25.4089	48.9185	76.4657	505.388	86.5087	255.626	254.355	0.631859	5.18623	0.247786	0.541599	0.249573	2.86769
ENSCPOG00000004153	OAS3	ENSG00000111331	OAS3	ortholog_one2one	pattern recognition receptor signaling pathway_0002221	4.36179	3.68866	3.79925	5.62969	5.25099	15.9773	9.76857	4.66781	11.8171	8.94804	4.00608	5.61701	7.80519	13.8982	8.79446	3.01122	12.9897	7.24611	9.7369	3.55574	3.45867	5.68444	6.92604	2.36921	4.90884	6.82858
ENSCPOG00000004250	ACSL3	ENSG00000123983	ACSL3	ortholog_one2one	lipid	11.8662	2.49947	1.42522	14.3931	6.58922	6.13201	2.31972	12.9783	44.4517	10.9691	11.7466	12.495	11.1347	8.24244	7.10204	4.80819	35.1736	2.66107	22.4293	9.41119	7.12968	3.85461	7.10711	2.06093	3.13819	7.64551
ENSCPOG00000004276	HMGCR	ENSG00000113161	HMGCR	ortholog_one2one	lipid	12.6483	6.30211	4.22187	13.186	6.80394	19.6738	13.7848	11.6292	9.96424	7.66687	7.36212	9.07668	25.6407	23.5185	27.634	6.72266	7.95527	4.88433	9.2302	7.36422	15.3181	9.34328	16.1575	8.1277	8.32499	15.5191
ENSCPOG00000004326	SLC1A5	ENSG00000105281	SLC1A5	ortholog_one2one	amino_acid	5.60618	0.75058	0.642659	5.07814	1.60088	24.9325	5.92873	4.18371	2.06147	1.84842	0.695455	3.95682	8.3393	12.5149	6.55876	1.67439	0.776769	0.958948	1.62952	3.88165	7.87977	12.1961	14.4745	7.13742	7.21921	15.3383
ENSCPOG00000004378	AQP6	ENSG00000086159	AQP6	ortholog_one2one	water_quickGO	0	0	0.0763774	0.0149631	0	0.0415427	0.148074	0.0172733	0.0315856	0.0310789	0.0298554	0	0	0	0.0207004	0.0501851	0	0.0160107	0.0738184	0.0312607	0.107897	0.111018	0	0	0.0179136	0.0538151
ENSCPOG00000004446	AQP4	ENSG00000171885	AQP4	ortholog_one2one	water_quickGO	0.0685037	0	0.0160973	0.0556299	0.0159687	0.0855888	0.0184458	0.036745	0.016666	0.0587442	0	0	0.0473826	0.0146262	0.0253195	0	0	0	0.0630925	0	0.0580094	0.0393217	0.0761083	0.0917561	0.0379417	0.123037
ENSCPOG00000004493	SLC31A2	ENSG00000136867	SLC31A2	ortholog_one2one	metal_ion	3.19366	1.1225	0.298078	3.32983	0.612068	9.65149	2.11989	3.09966	1.94212	1.40954	0.331078	1.41693	6.80138	6.21266	6.34349	0.530838	0.659364	0.631833	1.93124	2.14241	10.003	15.456	11.9231	4.90229	11.8003	22.9241
ENSCPOG00000004507	TRAF6	ENSG00000175104	TRAF6	ortholog_one2one	pattern recognition receptor signaling pathway_0002221	0.419569	0.02241	0.0657968	0.214416	0.141499	0.275242	0.1351	0.227091	0	0.118062	0	0.215846	0.329414	0.40966	0.583674	0.0641188	0.166677	0.137006	0.0284663	0.0592819	0.208889	0.482107	0.409235	0.273554	0.284666	0.420348
ENSCPOG00000004570	SLC27A4	ENSG00000167114	SLC27A4	ortholog_one2one	lipid	44.4269	42.0992	57.5826	46.9721	49.1823	22.4438	20.8626	52.3434	99.0917	68.3787	72.7139	79.9145	23.8224	23.365	23.4155	31.7885	97.351	28.831	57.7613	56.683	21.2084	22.0164	23.4772	17.3035	17.7208	17.5006
ENSCPOG00000004761	TLR8	ENSG00000101916	TLR8	ortholog_one2one	pattern recognition receptor signaling pathway_0002221	0.721681	0.129671	0.0638123	0.655506	0.199113	2.27603	0.283123	0.422445	0.206762	0.170251	0.113386	0.392626	2.67371	2.52289	0.681902	0.151787	0.201386	0.032712	0.279534	0.219747	0.139737	0.361047	1.3486	0.153847	0.211437	0.298312
ENSCPOG00000004880	RNF135	ENSG00000181481	RNF135	ortholog_one2one	pattern recognition receptor signaling pathway_0002221	3.69632	1.11388	0.576359	2.21757	1.97102	6.64623	2.41274	5.02853	2.25195	1.65025	0.708421	2.29683	3.77227	3.27851	2.03589	1.64249	1.91878	1.0716	2.4153	1.14236	3.71856	3.35115	4.16403	2.5503	3.02613	3.98994
ENSCPOG00000004905	CD68	ENSG00000129226	CD68	ortholog_one2one	Defense_response_to_fungus	300.294	354.929	268.139	197.476	223.99	238.859	100.769	296.236	229.779	240.595	205.391	238.173	292.067	242.647	88.53	255.212	264.069	234.842	166.968	261.085	92.1693	91.2887	186.468	79.3193	49.7882	53.4745
ENSCPOG00000004913	SLC22A4	ENSG00000197208	SLC22A4	ortholog_one2one	vitamin_absorption	5.79531	2.3861	0.423109	5.7937	3.75	0.056055	0.0379878	5.08022	5.1127	3.25959	2.1331	4.16892	0.100705	0.0487757	0.102513	0.0588605	1.63114	0.0550173	0.868636	0.490275	0.0947951	0	0	0.0276812	0	0
ENSCPOG00000004929	TLR3	ENSG00000164342	TLR3	ortholog_one2one	pattern recognition receptor signaling pathway_0002221	0.872309	0.126051	0.160753	0.91184	0.224996	2.17979	1.06053	0.601292	0.80239	0.406092	0.178561	0.43076	4.7672	3.31652	4.56689	0.215988	0.539307	0.0520674	0.345262	0.191631	2.04547	1.99446	2.49469	0.937717	1.46461	4.17524
ENSCPOG00000004931	APOB	ENSG00000084674	APOB	ortholog_one2one	lipid	14.8627	3.42458	4.9036	18.7825	9.10487	0.100679	0.0712367	16.8994	22.6688	15.6738	13.7208	17.593	1.62279	0.860991	0.583135	4.21934	22.3321	1.55726	18.5609	7.71812	0.185191	0.257446	0.155867	0.324281	0.246875	0.641614
ENSCPOG00000005020	IRAK3	ENSG00000090376	IRAK3	ortholog_one2one	pattern recognition receptor signaling pathway_0002221	0.0571675	0.0244966	0.0473516	0.0233848	0.117081	0.165113	0.00666799	0.110207	0.0246043	0.04845	0	0	0.0379336	0.147836	0.102254	0	0.0680423	0.024446	0.04726	0.0244633	0.0574213	0.0880514	0.281406	0	0.112861	0.14366
ENSCPOG00000005088	TLR6	ENSG00000174130	TLR6	ortholog_one2one	pattern recognition receptor signaling pathway_0002221	0.113683	0.101736	0.0559676	0.11099	0.0186211	0.914832	0.17389	0.108273	0.0587741	0.0756839	0.0182981	0.159792	0.49398	0.228707	1.46093	0.083992	0.0903604	0	0.0747209	0.117444	0.482869	1.31602	0.766498	0.570689	0.693897	2.12073
ENSCPOG00000005137	SLC29A1	ENSG00000112759	SLC29A1	ortholog_one2one	Nucleotide	97.8842	78.3723	55.6381	53.0673	66.0034	85.8842	43.0836	124.26	71.3466	67.2898	67.7513	62.1857	67.816	61.2305	30.8276	134.914	68.6349	92.7278	68.6897	64.3683	78.3	79.8067	70.7366	49.0092	53.9139	79.1389
ENSCPOG00000005219	AQP8	ENSG00000103375	AQP8	ortholog_one2one	water_quickGO	0.128462	0.317845	0.303748	0.622237	0.200011	143.36	24.4387	0.188553	1.5311	0.716204	0.103706	0.8501	335.639	336.788	1335.56	0.597752	2.72197	0.267812	1.7847	0.963325	2403.92	2205.13	197.01	476.741	1744.25	2222.93
ENSCPOG00000005249	HYAL2	ENSG00000068001	HYAL2	ortholog_one2one	water_quickGO	2.24408	1.27134	1.04285	1.92563	1.9696	6.32017	3.67797	2.35524	2.31763	1.6254	1.79153	1.24814	3.88287	3.77853	2.56745	2.85239	1.95141	1.6361	2.44514	1.93411	4.87993	5.70535	4.81158	3.27436	4.40829	5.19867
ENSCPOG00000005258	AQP11	ENSG00000178301	AQP11	ortholog_one2one	water_quickGO	19.8691	3.21451	2.82623	17.3694	7.14962	11.4974	3.64253	14.4835	28.9299	14.0654	13.0872	14.375	8.97961	10.0238	17.2811	12.531	25.5442	9.4307	25.9179	14.8673	5.92459	4.8034	6.73857	7.18632	4.43619	7.10648
ENSCPOG00000005300	SLC28A2	ENSG00000137860	SLC28A2	ortholog_one2one	Nucleotide	9.95492	3.54613	1.10754	10.6748	4.34878	0.0116716	0	9.08953	6.07879	4.36348	3.06189	4.05887	0	0	0	1.20166	4.10882	0.245828	2.95086	1.09468	0	0.0265681	0.0757003	0	0	0.0259919
ENSCPOG00000005455	NFKBIA	ENSG00000100906	NFKBIA	ortholog_one2one	pattern recognition receptor signaling pathway_0002221	43.74	14.2652	10.1949	27.7139	18.5105	89.0031	52.2814	33.2617	20.8547	13.4752	17.0611	18.19	55.1434	57.9773	46.1036	13.6462	14.9268	6.89539	26.879	18.5288	56.2869	67.0724	71.4818	45.428	40.1584	52.3782
ENSCPOG00000005730	SLC7A7	ENSG00000155465	SLC7A7	ortholog_one2one	amino_acid	66.4473	39.6967	35.1243	60.264	46.4533	13.9963	5.8247	79.8676	67.6143	67.069	67.9297	82.5004	15.8613	15.9332	8.40884	22.0734	50.1926	16.1566	35.1484	39.5623	5.71717	5.9688	10.6689	6.34936	4.30807	5.44705
ENSCPOG00000005741	SLC39A4	ENSG00000147804	SLC39A4	ortholog_one2one	metal_ion	114.676	177.056	113.339	109.455	123.604	54.4091	53.8542	132.529	132.585	168.866	131.642	105.688	52.3583	58.723	59.6861	99.9759	149.637	91.0349	101.784	108.016	76.905	77.1769	48.6457	53.2956	54.7871	55.2099
ENSCPOG00000005834	TIRAP	ENSG00000150455	TIRAP	ortholog_one2one	pattern recognition receptor signaling pathway_0002221	0.671563	0.14226	0.0918245	0.543749	0.396266	1.55596	0.237438	0.438846	0.24013	0.291444	0.184642	0.35018	1.05786	0.687032	1.77373	1.26001	0.223141	0.439196	0.369217	0.426952	1.7032	1.52984	1.22774	0.712145	0.921147	1.13457
ENSCPOG00000005835	ILF2	ENSG00000143621	ILF2	ortholog_one2one	Response_to_bacterium	15.9033	5.27253	3.10673	11.2417	7.26698	22.5455	12.146	14.8394	8.72548	7.13771	5.39144	9.69597	16.1917	18.1536	12.5375	7.93104	6.01948	4.34816	8.46789	9.28863	16.3027	13.7593	14.2149	8.68817	10.6405	13.9432
ENSCPOG00000005865	CLPB	ENSG00000162129	CLPB	ortholog_one2one	pattern recognition receptor signaling pathway_0002221	16.1491	13.4939	11.6906	13.2284	13.8473	18.8172	15.3216	17.6029	17.7373	13.9107	13.8776	18.5959	14.5113	17.0745	13.5755	16.5356	15.124	13.1247	17.961	23.0308	13.0338	13.1711	15.2512	10.3478	10.3265	13.5745
ENSCPOG00000005946	DHRS9	ENSG00000073737	DHRS9	ortholog_one2one	vitamin_absorption	0.34251	0.711797	0.101448	0.160663	0.220245	1.40738	0.404706	0.0939478	0.699104	0.06206	0.120534	0.304057	0.0933591	3.04301	0.855282	0.113001	0.334833	0.274683	0.0202371	0.464644	0.0245575	0.0748561	0.214958	0.212305	0.0241349	0
ENSCPOG00000006049	SLC43A1	ENSG00000149150	SLC43A1	ortholog_one2one	amino_acid	3.85883	7.29397	9.43616	2.81215	5.49413	5.50105	6.44157	5.14128	3.58779	4.339	6.58036	4.11431	2.19022	2.29757	1.39052	9.09292	4.41309	15.8171	4.60463	6.82855	9.30664	12.6857	10.6442	11.6319	11.6148	14.5821
ENSCPOG00000006185	SCNN1A	ENSG00000111319	SCNN1A	ortholog_one2one	metal_ion	2.54252	2.13162	1.86029	1.96162	2.22353	45.9269	56.2652	1.50293	1.28048	1.84963	1.42842	1.97268	3.75618	4.98988	4.88849	2.01667	1.09554	1.6474	1.35967	1.71895	135.451	149.16	72.4103	113.109	116.108	115.413
ENSCPOG00000006303	KCTD17	ENSG00000100379	KCTD17	ortholog_one2one	metal_ion	14.3875	8.77725	14.4261	7.82934	12.097	19.6603	10.0325	15.0742	9.39128	8.26681	8.22967	12.4281	13.6301	10.7374	3.73032	9.52492	7.64381	11.8425	9.13216	15.0414	27.5465	24.9157	32.1976	24.6642	24.8182	30.6072
ENSCPOG00000006415	RIPK2	ENSG00000104312	RIPK2	ortholog_one2one	pattern recognition receptor signaling pathway_0002221	3.08042	0.461981	0.361547	1.40179	1.05761	4.29059	1.1813	1.79202	0.54667	0.465859	0.503461	1.13584	3.30077	3.51462	1.73502	0.471337	0.567429	0.292325	1.21506	1.04248	2.51917	3.45144	4.57665	2.00358	2.65047	4.18797
ENSCPOG00000006486	TICAM1	ENSG00000127666	TICAM1	ortholog_one2one	pattern recognition receptor signaling pathway_0002221	28.0224	36.5236	37.2821	23.7138	47.0336	29.2368	17.0458	25.9983	24.0303	38.0499	35.0379	34.4637	36.1084	47.1474	28.7734	20.216	31.6525	21.3309	40.8056	36.3573	18.7619	15.462	37.055	15.865	21.416	16.8634
ENSCPOG00000006561	MLLT6	ENSG00000275023	MLLT6	ortholog_one2one	water_quickGO	0.891986	0.713123	0.382632	0.927651	0.45251	2.17829	0.647582	0.99858	0.564627	0.369266	0.198949	0.37826	1.44454	1.41318	1.71156	0.71416	0.38565	0.701408	0.405572	0.276448	2.35114	3.82964	1.67673	1.43883	2.72596	3.88605
ENSCPOG00000006584	PCK1	ENSG00000124253	PCK1	ortholog_one2one	SCFA_catabolic process	28.2063	6.56863	2.69311	48.1583	11.568	25.5503	20.1837	27.1459	17.2908	18.2753	4.70473	23.3943	70.5532	42.3192	116.905	2.12592	11.701	0.27239	3.40976	1.44046	24.176	34.5282	4.84462	7.7244	14.1194	112.97
ENSCPOG00000006613	TNIP1	ENSG00000145901	TNIP1	ortholog_one2one	pattern recognition receptor signaling pathway_0002221	122.793	148.862	139.768	90.4573	113.92	138.061	91.122	125.562	163.815	133.222	137.325	154.649	121.659	142.503	80.1978	118.345	162.508	104.496	113.509	172.403	102.253	113.376	119.001	99.0853	82.6306	99.8927
ENSCPOG00000006690	IL17RC	ENSG00000163702	IL17RC	ortholog_one2one	Defense_response_to_fungus	44.0252	75.7894	32.7758	31.9902	64.7958	38.4697	22.4241	48.9209	48.8746	41.426	37.6559	39.4418	22.563	25.8199	20.5834	44.1337	44.8155	43.3285	34.6935	42.9028	42.8705	44.5775	36.0445	32.8914	39.5198	32.246
ENSCPOG00000006826	THNSL2	ENSG00000144115	THNSL2	ortholog_one2one	SCFA_catabolic process	8.21938	9.39707	4.39739	7.55401	6.37527	4.71611	4.94849	9.98671	16.467	9.92376	11.4413	7.6686	6.41135	5.29107	5.11852	9.72931	12.1137	6.93032	7.92113	7.24347	5.41728	5.58709	3.46655	4.45456	3.81155	4.41988
ENSCPOG00000007154	IFIH1	ENSG00000115267	IFIH1	ortholog_one2one	pattern recognition receptor signaling pathway_0002221	4.13152	1.27132	0.47621	3.6052	1.93101	3.52885	2.23962	3.60852	3.16759	2.426	1.69768	2.79438	4.2699	4.57541	3.99754	0.828227	2.93485	0.65296	2.8635	1.76253	1.87331	2.21061	2.91718	1.0769	1.51176	3.78057
ENSCPOG00000007281	SLC5A1	ENSG00000100170	SLC5A1	ortholog_one2one	sugar	205.125	148.673	67.2063	205.292	189.923	9.14501	4.85443	200.432	139.141	133.799	106.852	144.941	6.57261	7.83136	5.43057	45.7282	117.513	30.6617	89.1357	69.6453	8.41242	6.86917	12.251	3.66672	10.5471	14.8552
ENSCPOG00000007281	SLC5A1	ENSG00000100170	SLC5A1	ortholog_one2one	water_quickGO	205.125	148.673	67.2063	205.292	189.923	9.14501	4.85443	200.432	139.141	133.799	106.852	144.941	6.57261	7.83136	5.43057	45.7282	117.513	30.6617	89.1357	69.6453	8.41242	6.86917	12.251	3.66672	10.5471	14.8552
ENSCPOG00000007399	SLC27A2	ENSG00000140284	SLC27A2	ortholog_one2one	bile_salt	0	0	0	0.0163831	0	0	0	0	0.0344177	0	0	0.0179548	0	0.00638433	0	0.0368983	0.0159191	0.035405	0	0	0.0198646	0.0202256	0	0.017384	0.05917	0
ENSCPOG00000007460	ATP2A3	ENSG00000074370	ATP2A3	ortholog_one2one	metal_ion	13.3703	4.35306	2.35559	12.0191	6.3838	47.1602	32.9115	16.2904	7.28333	6.34569	3.18368	7.61313	10.304	9.3419	8.85013	8.33126	4.77543	4.26885	5.53957	5.81516	38.038	47.7976	38.5429	22.9134	25.0001	65.2478
ENSCPOG00000007582	PHYH	ENSG00000107537	PHYH	ortholog_one2one	SCFA_catabolic process	53.4203	6.74701	5.11068	64.0295	24.0008	52.0688	46.6127	57.6044	128.612	34.3253	31.1187	43.0381	82.6525	69.1162	194.049	17.702	113.386	7.87957	78.1216	21.7215	51.2348	87.4328	40.9287	36.9173	62.9763	81.7834
ENSCPOG00000007613	SLC9A2	ENSG00000115616	SLC9A2	ortholog_one2one	metal_ion	1.65582	0.583955	0.574452	1.42909	0.854396	13.8522	6.75573	1.14583	1.37668	1.10123	0.901817	1.04307	16.7981	14.7159	21.5677	2.26899	1.62681	1.54121	2.112	1.35752	10.356	13.3837	8.10124	8.36298	9.76468	15.7026
ENSCPOG00000007616	RFTN1	ENSG00000131378	RFTN1	ortholog_one2one	pattern recognition receptor signaling pathway_0002221	1.41332	0.299417	0.385803	1.20624	0.505802	2.5278	0.822488	1.83904	0.77269	0.673762	0.509092	1.66783	1.64427	1.44982	1.113	1.03918	0.561872	0.445559	0.662256	1.26876	0.951184	1.63112	1.87662	1.37339	1.85297	2.7892
ENSCPOG00000007639	SLC25A33	ENSG00000171612	SLC25A33	ortholog_one2one	Nucleotide	6.72516	3.27471	3.48049	4.07267	3.96287	10.1328	10.4146	6.00059	4.35628	4.11795	4.92703	7.3011	3.82783	5.48105	4.37142	4.13258	3.64365	4.43473	4.78043	6.18183	40.7432	32.0294	26.9965	20.2273	34.5378	61.0657
ENSCPOG00000007681	NLRP3	ENSG00000162711	NLRP3	ortholog_one2one	pattern recognition receptor signaling pathway_0002221	2.40388	2.78724	1.59453	1.94485	1.79379	3.98586	1.3305	3.34191	2.22302	1.76496	1.7245	1.93379	3.38114	3.06254	1.24047	2.78458	2.07856	1.90749	1.44956	2.38381	1.78001	2.08569	2.65265	1.9022	1.38548	1.83991
ENSCPOG00000007979	SLC14A1	ENSG00000141469	SLC14A1	ortholog_one2one	water_quickGO	0.0989585	0.164054	0	0	0	0	0	0.0476749	0.0851583	0.042216	0.120861	0.0436628	0.607664	0.601705	0.142199	0.0457909	0.0789256	0.127081	0.121503	0.0834544	0	0	0	0	0	0
ENSCPOG00000008148	NLRC4	ENSG00000091106	NLRC4	ortholog_one2one	pattern recognition receptor signaling pathway_0002221	1.37525	0.766435	0.365383	0.6687	0.780466	1.17839	0.295168	1.05835	1.03228	0.45445	0.476804	0.831519	0.775949	0.893113	0.186163	0.625941	0.729426	0.426461	0.446397	0.605972	0.345617	0.422325	0.64375	0.288145	0.477168	0.320067
ENSCPOG00000008242	MAP3K7	ENSG00000135341	MAP3K7	ortholog_one2one	pattern recognition receptor signaling pathway_0002221	0.724449	0.170472	0.164519	0.437856	0.17561	1.14991	0.460904	0.59962	0.423189	0.282107	0.312493	0.331426	0.876568	0.820477	0.815506	0.22432	0.239369	0.192366	0.308264	0.326053	0.946091	1.22019	1.24733	0.651121	1.21234	1.55105
ENSCPOG00000008412	ALPK1	ENSG00000073331	ALPK1	ortholog_one2one	pattern recognition receptor signaling pathway_0002221	0.320832	0.214793	0.138873	0.50231	0.111837	0.532126	0.207707	0.307655	0.203412	0.233308	0.144863	0.19548	0.364005	0.240929	0.386597	0.136792	0.22637	0.088177	0.121291	0.178349	0.744466	0.647272	0.298921	0.713613	0.60954	0.63468
ENSCPOG00000008594	SLC28A1	ENSG00000156222	SLC28A1	ortholog_one2one	Nucleotide	0	0	0	0	0	0.0325823	0.0118672	0.0226057	0	0	0	0	0.00905578	0	0	0	0.0188123	0	0	0	0	0.0240008	0	0.0205899	0	0
ENSCPOG00000008719	RPS6KA3	ENSG00000177189	RPS6KA3	ortholog_one2one	pattern recognition receptor signaling pathway_0002221	1.19469	0.0717329	0.0564503	0.715904	0.208104	1.44122	0.406131	0.484673	0.238347	0.135139	0.112404	0.263472	1.33079	1.1419	1.77819	0.0452096	0.1842	0.0196616	0.381254	0.159204	1.1069	1.05444	2.26571	0.515873	0.878471	1.66198
ENSCPOG00000008750	FABP2	ENSG00000145384	FABP2	ortholog_one2one	lipid	2087.17	494.68	750.108	4286.53	1213.51	259.283	271.663	2444.09	11468.1	5637.54	5519.78	7070.11	2674.86	1905.99	10687.8	780.655	7101.35	556.441	3248.1	1703.89	17.4241	15.136	34.9648	22.8624	6.76092	38.1601
ENSCPOG00000008754	SLC1A4	ENSG00000115902	SLC1A4	ortholog_one2one	amino_acid	1.63143	1.07577	1.62923	1.69182	1.28366	2.45883	1.29312	2.09213	1.06896	1.39528	1.15117	2.42954	1.52637	2.39796	0.839286	1.64715	1.16076	1.46113	1.18788	2.77866	0.852559	1.02317	2.41278	1.27985	0.514659	1.01812
ENSCPOG00000009156	SLC35A3	ENSG00000117620	SLC35A3	ortholog_one2one	Nucleotide	2.90065	0.533524	0.33354	3.32175	0.428089	4.7589	0.785201	1.32992	1.8563	0.853345	0.520184	1.41157	4.13943	3.40273	11.5679	0.0831849	1.49688	0	2.63666	0.814518	6.86244	12.8319	15.8738	3.97912	6.594	17.3525
ENSCPOG00000009232	KCNS3	ENSG00000170745	KCNS3	ortholog_one2one	metal_ion	0.774419	0.170708	0.142914	0.413026	0.384666	1.93038	0.74546	0.506834	0.341786	0.324341	0.150909	0.369697	1.23812	1.16078	0.651382	0.309619	0.181639	0.215214	0.297233	0.223759	1.49611	1.73858	1.86843	0.955865	0.840685	1.575
ENSCPOG00000009340	SLC5A11	ENSG00000158865	SLC5A11	ortholog_one2one	sugar	35.6843	19.8005	13.8198	36.4973	28.4638	0.545838	1.68627	33.5051	34.4283	30.6063	26.596	27.0889	1.34974	0.645909	1.30576	12.7038	30.66	11.8826	23.7258	17.2729	0.227377	0.255196	0.420255	0.138564	0.0676208	0.521369
ENSCPOG00000009505	SLC3A1	ENSG00000138079	SLC3A1	ortholog_one2one	amino_acid	6.64248	1.24691	0.340553	8.00694	3.48443	0.26332	0.10305	7.10645	6.92436	3.37198	2.29611	4.17396	0.0773808	0.0427852	0.149438	0.66137	6.32048	0.140546	4.24566	1.72089	12.042	17.5738	4.96591	5.37567	10.2199	12.1109
ENSCPOG00000009769		ENSG00000103313	MEFV	ortholog_one2one	pattern recognition receptor signaling pathway_0002221	0.0212844	0.0181153	0	0	0	0.0954952	0.0205368	0	0	0	0	0	0.0934998	0.0270815	0.0353291	0	0	0	0	0	0.0212481	0.0218133	0.0413236	0.0186956	0.0211688	0.0425845
ENSCPOG00000009792	SLC13A2	ENSG00000007216	SLC13A2	ortholog_one2one	organic_solutes	177.683	143.517	178.882	140.636	169.104	12.008	8.54816	162.455	181.432	197.228	207.083	111.015	2.94926	3.05289	2.71491	164.504	311.812	154.484	234.153	162.563	5.64877	2.50491	4.2153	2.04504	3.28164	6.34461
ENSCPOG00000009905	BCO2	ENSG00000197580	BCO2	ortholog_one2one	vitamin_absorption	40.8591	18.7482	11.5993	31.1312	25.8786	35.432	22.6823	35.8745	38.5329	26.5548	24.9	24.5413	44.0377	36.2729	27.3046	27.3401	29.2526	18.8036	35.9207	34.183	48.0426	44.6156	35.2488	26.2157	35.8219	43.8796
ENSCPOG00000010054	NOD2	ENSG00000167207	NOD2	ortholog_one2one	pattern recognition receptor signaling pathway_0002221	0.226138	0.0761597	0.110333	0.166559	0.145873	1.02973	0.207364	0.260782	0.0911602	0.103128	0.0133093	0.0873409	0.521745	0.389171	0.235156	0.0667064	0.0579845	0.0782179	0.138204	0.126215	0.298759	0.479129	0.770186	0.353743	0.280943	0.505419
ENSCPOG00000010061	CYLD	ENSG00000083799	CYLD	ortholog_one2one	pattern recognition receptor signaling pathway_0002221	4.70178	1.32638	0.890623	2.8379	2.2292	4.29565	1.6148	4.01731	2.3332	1.70485	1.71306	2.50544	3.70162	3.48443	2.67017	1.75763	1.83246	0.819353	2.13455	1.87593	2.9155	3.59086	4.99147	2.56348	3.10892	4.48342
ENSCPOG00000010241	CD81	ENSG00000110651	CD81	ortholog_one2one	Response_to_bacterium	148.433	84.9278	54.1367	76.0872	85.3517	262.582	163.618	143.247	73.4154	64.4139	66.9255	89.3682	141.487	142.345	70.2617	164.617	65.7785	85.9773	74.9981	96.9898	224.159	244.861	186.503	165.731	150.353	288.987
ENSCPOG00000010248	IFNAR1	ENSG00000142166	IFNAR1	ortholog_one2one	Response_to_bacterium	12.5463	9.44194	5.44059	10.2032	9.0954	16.3491	11.0282	12.7676	8.63701	8.77792	8.70543	9.74433	12.9512	12.1382	9.35655	7.05767	9.20683	7.15572	9.90005	9.30668	10.1027	13.4645	14.6586	10.9739	11.6839	15.39
ENSCPOG00000010287	TNFRSF21	ENSG00000146072	TNFRSF21	ortholog_one2one	Response_to_bacterium	4.82388	2.66092	2.36726	4.25731	2.57014	21.5912	6.64156	4.4379	3.47358	2.12304	1.99615	4.41147	15.6927	18.2432	13.0377	3.11487	3.22076	1.52336	3.17023	3.34093	7.56779	11.9049	16.1318	7.20221	9.73216	16.5873
ENSCPOG00000010313	SLC35B3	ENSG00000124786	SLC35B3	ortholog_one2one	Nucleotide	28.0372	4.6684	2.85059	27.8316	8.70212	19.6844	9.57208	21.1009	18.3901	13.8094	10.6443	22.4414	12.6146	11.3299	21.215	7.25675	14.7693	3.77496	18.6746	13.1682	16.4699	23.5697	20.4211	20.3781	20.6895	30.1776
ENSCPOG00000010331	NAF1	ENSG00000145414	NAF1	ortholog_one2one	pattern recognition receptor signaling pathway_0002221	0.480138	0.0825269	0.0534055	0.494691	0.104583	1.02294	0.23813	0.339803	0.221187	0.218528	0.291602	0.283262	0.530678	0.395167	0.782611	0.270207	0.154664	0.11038	0.373684	0.194501	0.766427	1.56422	0.913517	0.44163	0.658031	1.60385
ENSCPOG00000010361	SLC43A2	ENSG00000167703	SLC43A2	ortholog_one2one	amino_acid	22.076	11.7602	9.86703	21.9219	12.1277	10.7553	2.59292	25.7525	27.5433	17.3125	19.189	27.9503	8.22625	10.4722	2.55565	7.15914	17.8454	6.9999	11.1517	12.5348	6.71732	10.6249	16.4762	3.78975	6.49168	8.68578
ENSCPOG00000010470	SLC22A23	ENSG00000137266	SLC22A23	ortholog_one2one	organic_solutes	7.44001	8.60807	6.37103	6.42487	6.79845	10.1666	6.70171	7.54655	7.21746	8.66157	9.22355	7.98356	9.47164	12.7173	10.263	9.13545	7.39708	9.31062	8.75522	7.50232	7.93705	11.1578	7.78053	6.54747	6.83478	11.0937
ENSCPOG00000010531	RARRES2	ENSG00000106538	RARRES2	ortholog_one2one	Response_to_bacterium	144.656	118.496	132.501	86.4896	112.353	102.886	79.3302	174.857	86.5366	96.5496	98.3402	107.649	94.8399	100.485	40.6614	233.479	87.8092	167.57	109.836	143.254	101.27	76.085	122.912	79.3693	69.9524	87.5261
ENSCPOG00000010563	SLC6A19	ENSG00000174358	SLC6A19	ortholog_one2one	amino_acid	42.522	14.3074	5.74367	63.2513	22.8776	0.121678	0.0388564	46.4232	15.6041	22.8462	8.42234	25.6454	0.059482	0.111265	0.283466	2.90838	8.11941	1.22445	10.0515	4.80241	0.37492	0.203666	2.11702	0.408625	0.132331	0.598695
ENSCPOG00000010629	CTSS	ENSG00000163131	CTSS	ortholog_one2one	pattern recognition receptor signaling pathway_0002221	90.5926	11.7062	4.48046	76.9378	19.0178	149.501	37.6929	56.8317	34.4162	23.9427	14.6823	37.8299	125.043	91.9188	108.196	12.6287	26.2698	4.19008	38.9273	15.4297	32.9673	47.5663	96.0251	29.2601	32.0216	64.8965
ENSCPOG00000010758	SLCO3A1	ENSG00000176463	SLCO3A1	ortholog_one2one	organic_solutes	2.27076	0.413576	0.328101	1.33054	0.837325	4.20449	0.922501	1.96925	0.80764	0.682931	0.482902	0.951202	3.17125	1.93555	2.00214	1.08663	0.540216	0.337157	0.865345	0.914238	2.88248	3.85548	2.95505	2.80512	3.44758	4.95517
ENSCPOG00000010771	TNFAIP3	ENSG00000118503	TNFAIP3	ortholog_one2one	pattern recognition receptor signaling pathway_0002221	5.38543	2.08115	1.22218	3.07405	2.56207	8.85896	2.97605	4.35579	1.95406	1.86352	1.64111	1.9213	5.99385	6.53761	2.59544	1.87813	1.48418	0.664057	2.90084	1.93578	2.78678	4.72151	6.38325	2.26671	2.16293	2.95577
ENSCPOG00000010782	APOM	ENSG00000204444	APOM	ortholog_one2one	lipid	76.8322	89.476	125.713	49.8013	72.029	38.583	37.1818	82.7868	84.7457	70.8366	84.7003	79.8889	26.8791	27.6838	29.5774	86.1375	82.6978	137.236	76.5903	94.1624	80.1515	81.8184	67.0848	68.2975	89.7489	75.0212
ENSCPOG00000010911	PCK2	ENSG00000100889	PCK2	ortholog_one2one	SCFA_catabolic process	11.2106	6.35512	6.30468	10.5474	7.18884	30.0857	19.3006	10.012	10.8819	8.80223	6.22467	20.2409	35.3778	37.0459	37.8169	12.2823	11.4287	9.27919	9.43285	24.0551	25.6909	22.782	21.4662	19.3493	22.514	31.8124
ENSCPOG00000010983	COLEC12	ENSG00000158270	COLEC12	ortholog_one2one	pattern recognition receptor signaling pathway_0002221	5.36634	0.760266	0.476506	4.76445	1.41355	8.06089	2.21497	3.57948	2.11454	1.91619	1.33414	2.97625	12.011	9.69316	5.81739	1.56254	1.4141	1.02905	2.00767	1.84933	5.97305	6.88775	6.72836	4.07478	4.36633	7.39538
ENSCPOG00000011050	IL13RA1	ENSG00000131724	IL13RA1	ortholog_one2one	Response_to_bacterium	4.70622	0.860535	0.445141	4.11517	1.74246	13.6312	6.58636	3.37405	3.43185	1.59812	1.32155	2.8567	12.3699	10.2143	13.2376	1.36645	3.01149	0.66819	3.52132	2.12992	8.18014	10.9888	10.9469	7.99263	9.07537	12.5174
ENSCPOG00000011151	SLC1A1	ENSG00000106688	SLC1A1	ortholog_one2one	amino_acid	10.0242	1.58	2.32744	15.7257	5.10214	0.191321	0.240293	10.1062	6.70705	7.89177	6.39038	12.7399	0.0292747	0.119793	0.00953055	1.27353	3.56323	0.908965	2.33432	1.74051	0.22271	0.286586	0.797465	0.488659	0.335438	1.05484
ENSCPOG00000011274	PCCA	ENSG00000175198	PCCA	ortholog_one2one	SCFA_catabolic process	9.47676	4.97046	3.71738	10.5365	5.94645	17.5824	19.4815	8.43238	12.5217	8.38858	6.66322	7.54601	21.7506	19.4237	46.6955	10.4644	12.4076	6.96826	11.4594	8.47799	17.917	19.7494	11.4911	12.3137	14.9081	23.3282
ENSCPOG00000011622		ENSG00000009724	MASP2	ortholog_one2one	pattern recognition receptor signaling pathway_0002221	1.07864	1.20225	2.80114	1.55468	1.28965	6.29056	0.207137	1.83635	0.988088	0.827822	1.39615	1.32385	0.72093	2.3754	0.613228	1.17817	1.54057	1.03924	1.64597	4.32321	0.556731	2.03604	4.91504	1.6375	0.379727	0.423641
ENSCPOG00000011693	LYN	ENSG00000254087	LYN	ortholog_one2one	pattern recognition receptor signaling pathway_0002221	21.8718	16.2344	15.7351	20.5722	20.0753	21.3561	12.0883	21.5041	21.8822	21.0562	22.9209	20.1031	12.9514	16.2863	9.45358	17.4221	22.3371	15.7209	24.4459	19.7782	11.4525	14.3402	19.2601	12.6237	11.8159	13.2943
ENSCPOG00000011920	PCCB	ENSG00000114054	PCCB	ortholog_one2one	SCFA_catabolic process	11.796	3.24642	2.61564	10.9678	4.44827	24.5445	17.2419	11.4742	10.7304	6.57891	6.30728	9.0334	30.8556	27.109	42.7336	6.06046	8.9525	3.74305	8.80767	6.77618	21.6122	18.8431	22.9578	14.6053	18.9628	26.8489
ENSCPOG00000012055	SLC2A2	ENSG00000163581	SLC2A2	ortholog_one2one	sugar	2.06052	0.394507	0.198763	2.49656	0.528996	0	0	2.30178	2.80319	1.48315	0.949604	2.24769	0	0	0	0.0935198	1.38204	0.0522225	0.744575	1.26935	0.0202881	0	0	0	0	0
ENSCPOG00000012107	VNN1	ENSG00000112299	VNN1	ortholog_one2one	vitamin_absorption	19.2803	9.35878	6.26643	25.9002	16.6421	8.74515	7.26197	21.4433	28.6193	18.0721	16.1142	12.2881	7.02755	4.39762	8.74162	10.99	24.0119	6.54444	20.3074	10.1481	4.5955	6.8634	5.36963	4.65707	5.39932	9.57673
ENSCPOG00000012114	EPG5	ENSG00000152223	EPG5	ortholog_one2one	pattern recognition receptor signaling pathway_0002221	0.756672	0.219764	0.0866647	0.781302	0.29769	1.2035	0.729005	0.613199	0.435404	0.263577	0.241261	0.450209	1.02308	0.772563	0.984965	0.228138	0.375332	0.130627	0.398799	0.30112	0.826098	1.34257	0.978534	0.841842	0.866151	1.54566
ENSCPOG00000012126	OTULIN	ENSG00000154124	OTULIN	ortholog_one2one	pattern recognition receptor signaling pathway_0002221	20.0431	19.9722	15.9661	15.7037	18.8199	11.1768	8.70978	21.1509	19.9675	21.9059	18.8948	19.5964	9.2466	10.6985	5.15103	20.008	18.8988	18.6476	17.6781	20.5052	9.50668	8.73901	8.82602	8.42536	7.38833	7.79664
ENSCPOG00000012205	TLR1	ENSG00000174125	TLR1	ortholog_one2one	pattern recognition receptor signaling pathway_0002221	0.850724	0.213284	0.174555	0.473033	0.465064	4.97352	3.32995	0.621583	0.258244	0.26765	0.197141	0.487537	3.45011	3.29635	5.88438	0.204631	0.150129	0.104911	0.245216	0.451482	5.30933	5.70182	7.15177	3.40343	8.35349	13.5858
ENSCPOG00000012277	AQP3	ENSG00000165272	AQP3	ortholog_one2one	water_quickGO	0.143752	0.0243948	0	0	0.0463328	0.288367	0.0845566	0.109274	0.0246886	0.024547	0.0234972	0.128585	0.130508	0.103832	0.0490266	0	0.0225471	0	0	0.048455	0	0.0587579	0.0829874	0.0744067	0	0.171683
ENSCPOG00000012767	CFTR	ENSG00000001626	CFTR	ortholog_one2one	water_quickGO	0.0802887	0.0195516	0.0189144	0.0937282	0.018875	1.51312	0.13729	0.0875826	0.0296773	0.0382453	0	0.0202156	0.691392	0.484081	1.59977	0.085199	0.0458951	0.00990476	0.122668	0	0.230222	0.559657	0.361513	0.189235	0.124386	1.11584
ENSCPOG00000012814	TRAF3IP2	ENSG00000056972	TRAF3IP2	ortholog_one2one	mucus secretion	4.94358	2.60235	3.32328	3.96921	3.68783	6.82098	3.74083	3.46579	4.17206	3.13651	3.72999	4.40415	3.43883	3.95193	3.77269	2.95398	4.19778	2.54817	5.54854	4.64421	6.2711	7.29411	9.47585	5.81336	8.32483	8.07339
ENSCPOG00000012888	PIK3AP1	ENSG00000155629	PIK3AP1	ortholog_one2one	pattern recognition receptor signaling pathway_0002221	3.92624	4.53006	6.98746	2.18979	3.6097	3.22875	1.14181	4.73703	2.21005	2.41998	2.90259	4.4268	2.57185	2.16168	0.785144	2.20741	2.43278	3.11849	2.19313	4.60877	1.00788	1.79644	5.03753	1.52222	1.56869	1.1867
ENSCPOG00000012981	LRRC19	ENSG00000184434	LRRC19	ortholog_one2one	pattern recognition receptor signaling pathway_0002221	1.47708	0.346649	0.261603	1.49789	0.369733	3.71338	3.23954	1.27192	1.93137	0.577771	0.558846	0.821043	5.08131	5.48451	13.5753	0.114017	1.43626	0.272773	2.01951	0.559193	2.89799	3.52743	5.60057	1.05511	2.44684	4.67363
ENSCPOG00000013053	NMI	ENSG00000123609	NMI	ortholog_one2one	pattern recognition receptor signaling pathway_0002221	36.6955	21.7547	9.54131	28.7035	25.1537	44.6625	20.7305	35.7866	28.8987	22.2603	19.3422	26.1958	36.7724	39.676	20.6896	15.2437	24.226	9.79907	23.6249	21.1992	14.8675	15.1066	23.5472	12.0389	14.3891	17.4579
ENSCPOG00000013152	SLC3A2	ENSG00000168003	SLC3A2	ortholog_one2one	amino_acid	78.4053	80.2957	52.0286	74.9795	81.0395	35.7851	26.1902	99.9932	109.663	91.6238	83.4292	95.2477	29.236	37.9755	32.1945	64.4551	120.865	58.8323	68.5195	81.6304	27.8658	28.4188	24.0787	28.8871	22.4553	22.8759
ENSCPOG00000013200	SLC25A13	ENSG00000004864	SLC25A13	ortholog_one2one	amino_acid	5.41466	1.12818	0.66425	5.54967	1.71366	9.01697	4.62572	3.70643	2.66036	2.83117	2.32776	3.11361	4.63125	5.0515	8.70775	1.8593	2.02646	1.21216	3.12057	2.17444	7.38732	8.88766	10.1602	4.99185	7.92194	11.3502
ENSCPOG00000013452	TRIM25	ENSG00000121060	TRIM25	ortholog_one2one	pattern recognition receptor signaling pathway_0002221	24.6888	11.3767	3.31115	24.9298	18.1424	7.09371	2.37354	29.2678	28.1591	24.5053	17.7608	22.0819	7.45978	6.74324	15.476	10.9871	25.2975	3.80206	19.4347	11.1378	10.1722	8.6845	2.24102	4.21272	7.4715	13.2918
ENSCPOG00000013503	Scnn1b	ENSG00000168447	SCNN1B	ortholog_one2one	mucus secretion	0.279064	0.174301	0.193131	0.104147	0.122449	2.31929	2.4353	0.146105	0.0439508	0.108717	0.0629224	0.136794	0.400094	0.324068	0.396507	0.234961	0	0.0670167	0.0622455	0.174071	18.1896	18.6316	11.8655	11.8019	30.3144	10.0401
ENSCPOG00000013503	Scnn1b	ENSG00000168447	SCNN1B	ortholog_one2one	metal_ion	0.279064	0.174301	0.193131	0.104147	0.122449	2.31929	2.4353	0.146105	0.0439508	0.108717	0.0629224	0.136794	0.400094	0.324068	0.396507	0.234961	0	0.0670167	0.0622455	0.174071	18.1896	18.6316	11.8655	11.8019	30.3144	10.0401
ENSCPOG00000013726	ILF3	ENSG00000129351	ILF3	ortholog_one2one	Response_to_bacterium	8.49703	1.93617	1.8403	6.12904	3.28077	16.4075	4.83278	7.06322	4.08437	3.15922	3.29494	5.79661	8.6947	9.17793	8.29323	3.6217	2.68305	2.42242	4.9981	4.36931	10.1286	14.1064	11.1978	9.92283	10.6763	14.8382
ENSCPOG00000013787	ITCH	ENSG00000078747	ITCH	ortholog_one2one	pattern recognition receptor signaling pathway_0002221	1.75133	0.334121	0.194825	1.46424	0.644715	2.94824	1.5188	1.37404	0.74968	0.679724	0.568703	1.05122	2.4633	2.24116	3.13619	0.376287	0.567133	0.187143	0.996166	0.695263	2.34814	3.2815	3.79551	1.68577	2.43741	4.66414
ENSCPOG00000013796	S100A14	ENSG00000189334	S100A14	ortholog_one2one	pattern recognition receptor signaling pathway_0002221	3.2936	2.75891	1.37702	2.04894	5.33018	27.5309	25.8001	2.66169	2.92341	3.04433	2.71479	1.73358	113.975	61.5768	60.6938	4.5935	0.987026	2.17474	2.51982	1.67918	37.5796	20.8647	14.2024	8.73151	9.80281	14.8333
ENSCPOG00000013876		ENSG00000085265	FCN1	ortholog_one2one	pattern recognition receptor signaling pathway_0002221	2.75267	2.87296	6.28702	1.49205	1.0504	13.5334	1.26436	1.66999	1.13146	2.47111	1.88033	0.836558	2.12251	30.2151	0.265173	2.31879	1.13714	3.07634	1.20499	1.74963	0.337189	0.607632	1.10284	0.110365	0.673515	0.556633
ENSCPOG00000014078	TYRP1	ENSG00000107165	TYRP1	ortholog_one2one	SCFA_catabolic process	0	0	0	0	0	0	0	0	0	0	0	0	0	0	0	0	0	0	0	0	0	0	0	0	0	0
ENSCPOG00000014082	SLC23A1	ENSG00000170482	SLC23A1	ortholog_one2one	vitamin_absorption	32.5119	14.6052	7.44282	43.2743	18.0657	11.0017	3.42278	34.4054	26.5859	29.2094	16.358	20.1519	7.6372	5.50212	10.0698	12.4204	21.5643	6.43366	15.6323	11.5434	1.27908	1.31107	4.35213	1.00782	0.468971	1.80999
ENSCPOG00000014360	NOD1	ENSG00000106100	NOD1	ortholog_one2one	pattern recognition receptor signaling pathway_0002221	0.291542	0.178654	0.104564	0.17549	0.160521	0.85793	0.144994	0.535965	0.138351	0.0772209	0.13483	0.108529	0.557997	0.384763	0.845979	0.160261	0.0843137	0.119754	0.125478	0.110795	1.09274	0.529326	0.409555	0.208843	1.12051	0.980157
ENSCPOG00000014610	SLC2A5	ENSG00000142583	SLC2A5	ortholog_one2one	sugar	120.982	103.67	79.483	138.196	167.114	4.02122	8.94193	168.59	195.743	171.008	226.632	197.473	0.271057	0.839957	0.600741	61.8529	165.068	50.4866	113.486	94.9948	4.79621	8.88444	4.62096	5.07517	6.07678	3.32316
ENSCPOG00000014818	SLC25A12	ENSG00000115840	SLC25A12	ortholog_one2one	amino_acid	3.00451	0.676487	1.33735	1.78585	1.37234	9.87708	5.72554	3.02396	1.33725	1.06885	0.858906	1.92344	2.8184	2.3931	1.88786	1.42817	0.846129	0.867684	1.2316	1.29334	10.4649	12.3424	10.6485	9.06688	11.0454	15.1851
ENSCPOG00000014838	BCO1	ENSG00000135697	BCO1	ortholog_one2one	vitamin_absorption	29.796	15.7397	4.54082	33.2372	20.8882	2.67702	2.181	37.8565	43.3648	27.9927	17.0282	24.6486	3.06128	1.58278	4.02464	13.4745	27.5626	6.04188	22.401	14.4647	2.93811	3.59174	2.05822	1.70099	2.2349	2.23463
ENSCPOG00000014967	SLC6A6	ENSG00000131389	SLC6A6	ortholog_one2one	amino_acid	10.6344	3.76013	2.09888	13.1861	4.23283	6.43569	3.84771	9.47129	7.96213	7.66809	4.25097	8.53156	5.85264	5.20369	9.00982	2.94847	5.71435	1.73086	6.21762	5.23098	1.4445	2.25872	3.14287	3.27404	2.18779	2.8604
ENSCPOG00000015159	TLR4	ENSG00000136869	TLR4	ortholog_one2one	pattern recognition receptor signaling pathway_0002221	0.762016	0.313426	0.121634	0.547512	0.410927	2.13556	0.616088	0.338089	0.382643	0.232744	0.225567	0.327137	1.80056	1.73002	1.73685	0.118824	0.338634	0.124676	0.197772	0.253706	0.859333	1.06785	1.97962	0.452301	0.808242	1.05338
ENSCPOG00000015283	TLR10	ENSG00000174123	TLR10	ortholog_one2one	pattern recognition receptor signaling pathway_0002221	0.0706722	0	0	0.0191478	0.0193196	0.34463	0.0483279	0.179872	0.040576	0	0	0	0.185489	0.0932771	0.0695813	0	0.0187779	0	0.0194444	0	0.0471955	0.312611	0.255349	0.0614227	0.208426	0.209404
ENSCPOG00000015289	SLC44A1	ENSG00000070214	SLC44A1	ortholog_one2one	organic_solutes	1.23946	0.616481	0.28242	0.919832	0.774621	6.28574	3.6411	1.31708	0.878257	0.721909	0.812334	1.18686	4.8365	3.16991	8.48626	0.581112	0.70383	0.210421	0.81303	0.588425	3.14838	4.57829	3.81255	2.74966	3.07677	8.46893
ENSCPOG00000015333	SLC51A	ENSG00000163959	SLC51A	ortholog_one2one	bile_salt	280.784	228.783	222.934	360.13	283.413	3.73999	1.65605	424.312	147.667	305.531	267.466	480.657	1.17739	1.39681	0.67991	62.0055	149.848	53.8971	139.989	121.771	1.18804	0.887573	1.11231	1.42754	1.2203	1.46362
ENSCPOG00000015333	SLC51A	ENSG00000163959	SLC51A	ortholog_one2one	organic_solutes	280.784	228.783	222.934	360.13	283.413	3.73999	1.65605	424.312	147.667	305.531	267.466	480.657	1.17739	1.39681	0.67991	62.0055	149.848	53.8971	139.989	121.771	1.18804	0.887573	1.11231	1.42754	1.2203	1.46362
ENSCPOG00000015395	ILKAP	ENSG00000132323	ILKAP	ortholog_one2one	Response_to_bacterium	23.7195	21.7534	19.3397	17.8591	19.8558	27.82	20.013	25.7945	17.9649	18.3397	19.8339	20.451	16.5894	19.7572	13.9854	20.2022	14.9866	25.0951	17.4278	22.3982	25.2387	25.8086	21.6561	25.45	21.7113	23.6926
ENSCPOG00000015423	ACADS	ENSG00000122971	ACADS	ortholog_one2one	SCFA_catabolic process	55.8914	69.8421	46.7492	46.9233	63.5671	87.826	104.958	62.353	74.209	60.8531	65.3852	53.0808	140.016	128.146	181.995	75.6755	81.3043	75.5206	71.2241	55.8971	147.375	127.445	73.79	84.8474	93.9344	111.477
ENSCPOG00000015723	MASP1	ENSG00000127241	MASP1	ortholog_one2one	pattern recognition receptor signaling pathway_0002221	1.80918	0.634354	0.583748	0.817846	0.838319	2.9612	1.58623	1.40727	0.618098	0.613286	0.573511	1.17221	0.583051	0.444189	0.428204	1.95415	0.415715	1.00067	0.757089	0.965227	2.14058	2.41572	1.80327	2.17748	2.02194	5.39955
ENSCPOG00000019548	TNFRSF25	ENSG00000215788	TNFRSF25	ortholog_one2one	Response_to_bacterium	6.26041	4.78091	2.15854	2.14443	5.25512	5.34298	1.21514	8.47401	5.52687	2.45261	3.25246	2.95112	3.18548	2.17928	1.0289	6.93309	2.81888	4.20671	4.30563	4.67324	5.09389	5.34489	9.21316	4.07777	4.63021	3.76753
ENSCPOG00000019810	SLC25A36	ENSG00000114120	SLC25A36	ortholog_one2one	Nucleotide	2.55649	0.446948	0.180744	1.81299	0.367691	3.74762	0.867344	1.43819	0.464071	0.323905	0.429583	0.940522	2.19896	1.65751	7.06385	0.349787	0.304807	0.191364	0.632582	0.513588	2.99685	3.62932	5.17748	2.29912	3.75035	5.8775
ENSCPOG00000020236	SLC35A2	ENSG00000102100	SLC35A2	ortholog_one2one	Nucleotide	1.67083	0.641395	0.344118	1.02527	0.486189	10.3719	2.34524	1.84214	1.03918	0.450577	0.548621	1.15519	7.04978	7.19311	9.25699	0.583139	0.482909	0.602961	0.343109	0.627528	3.63223	5.17488	5.10121	1.11755	2.91921	8.47072
ENSCPOG00000020511	APOA1	ENSG00000118137	APOA1	ortholog_one2one	lipid	11499.4	10404.1	10729.6	13312.7	17605.1	6.23813	0.949196	22922.1	55042	32100.3	47570.7	19559.7	0	0	0.0864017	10901.3	62869.6	5954.46	34913.2	13440.4	30.0782	36.8896	3.96288	18.1477	35.7905	2.80071
ENSCPOG00000020575	MAPKAPK2	ENSG00000162889	MAPKAPK2	ortholog_one2one	pattern recognition receptor signaling pathway_0002221	15.3714	6.53236	3.12975	11.896	6.98703	28.918	9.67005	17.5253	10.685	9.44313	6.08254	11.0559	18.0665	18.1602	15.6179	6.62563	6.86973	3.78873	9.85412	7.85133	16.7766	17.9686	18.635	8.8789	11.0292	19.3592
ENSCPOG00000020593	RELA	ENSG00000173039	RELA	ortholog_one2one	pattern recognition receptor signaling pathway_0002221	35.3661	21.9362	26.443	21.544	25.4784	42.4275	27.9445	30.8057	19.1689	21.4655	21.6587	28.2035	25.5896	27.8726	18.1195	21.6036	19.4198	20.6027	22.5478	23.6921	30.042	31.2099	37.9417	27.5557	33.117	32.472
ENSCPOG00000021070	OXSM	ENSG00000151093	OXSM	ortholog_one2one	SCFA_catabolic process	2.31647	0.161405	0.15775	1.90533	0.372625	3.46995	1.1178	1.86132	0.82482	0.584886	0.776203	1.63248	3.11317	2.75112	4.22997	0.599064	0.857177	0.227555	1.41778	1.11108	3.36492	3.54143	3.47782	1.45511	2.37477	4.5786
ENSCPOG00000021704	ACSS1	ENSG00000154930	ACSS1	ortholog_one2one	SCFA_catabolic process	37.1423	10.1757	2.77572	38.3553	23.5946	10.1583	5.19163	37.176	23.0273	17.1564	9.54207	20.2384	4.01692	2.60158	2.16199	5.0035	11.7876	2.50302	7.74921	2.74614	41.5165	42.66	26.7457	12.4518	18.3987	35.2691
ENSCPOG00000021740	SLC25A39	ENSG00000013306	SLC25A39	ortholog_one2one	amino_acid	221.208	345.957	376.516	157.985	267.429	120.198	107.671	239.371	206.247	257.268	277.947	243.911	78.831	95.8386	64.2326	313.835	216.628	451.92	212.688	339.617	155.831	154.066	130.449	152.049	155.631	121.197
ENSCPOG00000021763	APOA4	ENSG00000110244	APOA4	ortholog_one2one	lipid	448.271	95.8883	464.729	631.149	235.667	0.445422	0.0529242	843.31	6914.67	2261.6	3724.29	1918.72	0	0.00888065	0.00776712	1319.01	8050.21	518.4	3760.16	1581.53	0.428353	0.165025	0.103898	0.258188	0.160341	0.108644
ENSCPOG00000022039	AQP2	ENSG00000167580	AQP2	ortholog_one2one	water_quickGO	0	0	0	0	0	0	0.0426002	0	0	0	0	0	0	0	0	0	0	0	0	0	0	0	0.0330261	0	0.0339296	0
ENSCPOG00000022891	PDZD3	ENSG00000172367	PDZD3	ortholog_one2one	water_quickGO	56.2753	100.268	58.5924	69.598	83.3658	12.85	19.0065	82.6651	99.3565	92.5583	72.1737	101.437	16.7931	14.3394	64.277	29.7991	88.8262	38.1187	62.7655	48.4403	15.6862	25.6366	5.53966	17.7522	19.8685	14.6089
ENSCPOG00000022989	SLC16A1	ENSG00000155380	SLC16A1	ortholog_one2one	organic_solutes	2.01713	0.276122	0.150565	1.67611	0.504008	7.73836	3.83567	1.05444	1.0952	0.708802	0.594371	0.844319	21.199	9.97864	62.7027	0.968678	1.06895	0.550095	1.29065	0.621039	2.28387	4.76552	4.3488	0.822497	2.55227	4.28186
ENSCPOG00000023325	SLC35A1	ENSG00000164414	SLC35A1	ortholog_one2one	Nucleotide	3.74075	0.686695	0.646166	3.37002	1.57081	14.0215	9.18791	3.10714	1.90939	1.61246	1.19994	2.19031	6.72715	6.99767	8.80794	1.51424	1.52719	0.898983	2.10034	1.80394	8.45428	12.6954	14.2476	8.18932	10.4989	15.6417
ENSCPOG00000023592	AVP	ENSG00000101200	AVP	ortholog_one2one	water_quickGO	0	0	0	0	0	0	0	0	0	0.192695	0	0	0	0	0	0	0	0	0	0	0	0	0.223288	0.580133	0	0
ENSCPOG00000023730	SLC39A5	ENSG00000139540	SLC39A5	ortholog_one2one	metal_ion	28.0755	21.5154	19.5457	26.539	23.5967	8.75807	6.05073	29.6915	34.3354	31.9459	31.4885	21.7919	5.35672	5.80276	3.71063	22.3669	30.6379	25.5797	26.2582	18.8947	11.2043	13.6542	7.56614	8.65918	11.1397	8.8963
ENSCPOG00000023790	SLC39A7	ENSG00000112473	SLC39A7	ortholog_one2one	metal_ion	39.2693	18.3838	10.6232	31.2001	16.9844	87.6759	55.9442	39.8608	31.8776	25.664	15.5065	27.1185	67.106	75.4385	53.804	33.3226	25.6061	15.5021	29.4526	25.2432	45.5033	52.9808	48.8559	26.1919	32.7339	60.5133
ENSCPOG00000024176	PHB2	ENSG00000215021	PHB2	ortholog_one2one	pattern recognition receptor signaling pathway_0002221	441.466	283.554	276.402	373.899	311.628	365.988	211.607	465.863	378.568	403.9	339.48	459.708	314.058	344.966	285.314	404.495	326.57	295.887	360.255	478.289	303.265	280.475	310.809	206.066	238.633	270.655
ENSCPOG00000024569	BTD	ENSG00000169814	BTD	ortholog_one2one	vitamin_absorption	7.2491	3.96129	3.55048	6.18712	6.74824	9.23064	7.9396	7.78213	7.26696	6.00826	7.43753	6.10602	6.33406	5.63143	8.70175	4.98338	6.00438	4.17909	5.81906	4.43481	11.9677	14.9247	8.6315	9.76001	12.8554	14.7684
ENSCPOG00000024604	TRIL	ENSG00000255690	TRIL	ortholog_one2one	pattern recognition receptor signaling pathway_0002221	0.0328362	0.0874787	0.0144109	0.094995	0.0135051	0.109628	0.0222213	0.0471177	0.0570733	0.0143774	0.0280981	0.0300164	0.142389	0.0963242	0.0817611	0.0150591	0.0655536	0	0.0270752	0.0285256	0.065257	0.150346	0.160116	0.0290415	0	0.232192
ENSCPOG00000024627	PRKCE	ENSG00000171132	PRKCE	ortholog_one2one	pattern recognition receptor signaling pathway_0002221	0.474298	0.173566	0.136581	0.445584	0.21286	1.27936	0.546495	0.306343	0.327748	0.204227	0.199006	0.353593	0.949204	0.745866	1.21233	0.125395	0.25021	0.0986838	0.354923	0.195147	0.604921	0.978576	0.702874	0.537092	0.785939	1.49903
ENSCPOG00000024884	MYD88	ENSG00000172936	MYD88	ortholog_one2one	pattern recognition receptor signaling pathway_0002221	20.303	8.41886	5.21983	14.314	11.509	25.7698	12.2822	17.68	14.078	10.8423	9.44425	14.2008	22.5962	23.7758	20.8274	8.73153	12.2445	6.53478	13.4935	10.7186	15.4946	19.5784	21.1285	11.5133	14.2798	17.5291
ENSCPOG00000025027	ABCG5	ENSG00000138075	ABCG5	ortholog_one2one	bile_salt	16.2369	2.95746	5.19986	21.4812	6.2281	0.201394	0.274837	14.2761	21.7853	12.2382	12.755	20.0932	0.0518083	0.0788278	0.0988826	4.55142	15.8929	1.68697	14.9122	11.1174	4.34177	3.96954	4.17345	5.68879	4.34401	5.68068
ENSCPOG00000025056	SLC51B	ENSG00000186198	SLC51B	ortholog_one2one	bile_salt	163.474	124.929	99.8341	194.57	161.433	66.9392	73.4236	175.953	77.8868	147.016	110.594	162.601	22.779	21.0134	27.5266	53.9901	68.547	43.3068	78.0555	75.327	85.2242	73.2447	55.1854	62.3963	60.8133	75.1261
ENSCPOG00000025056	SLC51B	ENSG00000186198	SLC51B	ortholog_one2one	organic_solutes	163.474	124.929	99.8341	194.57	161.433	66.9392	73.4236	175.953	77.8868	147.016	110.594	162.601	22.779	21.0134	27.5266	53.9901	68.547	43.3068	78.0555	75.327	85.2242	73.2447	55.1854	62.3963	60.8133	75.1261
ENSCPOG00000025098	SLC5A3	ENSG00000198743	SLC5A3	ortholog_one2one	organic_solutes	0.0418444	0.0267992	0.00874409	0.0344503	0.0346193	0.140905	0.132679	0.0597989	0.00908729	0.0175125	0.00853017	0.018611	0.0590455	0.0160127	0.110906	0.0671812	0.0167961	0.00903455	0.0171533	0.0181496	0.114991	0.170723	0.113057	0.0728224	0.196224	0.174772
ENSCPOG00000025223	CD14	ENSG00000170458	CD14	ortholog_one2one	pattern recognition receptor signaling pathway_0002221	119.827	154.786	120.399	61.1712	119.065	96.8108	51.3661	104.684	108.831	89.1623	113.7	71.0944	101.955	99.0333	24.6295	184.399	153.981	140.012	160.037	164.115	64.5868	73.2573	129.151	58.8765	68.5901	61.9809
ENSCPOG00000025374	TLR2	ENSG00000137462	TLR2	ortholog_one2one	pattern recognition receptor signaling pathway_0002221	9.03345	3.60543	0.927061	6.2235	4.02135	12.5065	4.53233	8.42541	4.4655	4.24284	1.71949	3.29049	7.0181	6.38084	4.21029	3.33388	2.54671	1.31063	3.05395	2.11513	7.4459	8.45528	9.54078	3.8822	5.77275	8.66238
ENSCPOG00000025481	SLC16A3	ENSG00000141526	SLC16A3	ortholog_one2one	organic_solutes	4.05576	6.54431	5.31257	2.81085	4.01912	6.32514	3.02955	4.23425	4.92808	3.97606	3.43059	4.73606	7.02673	9.20183	1.70546	3.77666	4.41759	5.31185	4.09264	4.71337	3.10906	2.6739	5.5166	2.45796	3.05068	2.84198
ENSCPOG00000025483	UPK3A	ENSG00000100373	UPK3A	ortholog_one2one	water_quickGO	3.77836	8.03326	8.00814	3.56308	5.71146	4.04677	5.98353	5.48026	6.93506	6.91766	7.91812	5.23962	3.15543	5.23823	1.51284	7.75834	6.13465	9.05939	6.40034	6.80513	5.1893	5.5713	5.4181	5.08994	3.90526	3.93035
ENSCPOG00000025637	REG4	ENSG00000134193	REG4	ortholog_one2one	Defense_response_to_fungus	1391.51	559.545	276.958	1614.32	810.217	1451.41	290.507	1317.28	967.026	1142.95	668.648	892.32	588.881	799.431	1272.68	1224.8	915.561	520.832	1336.01	567.85	0	0	0	0	0.282355	0.303486
ENSCPOG00000025667	SLC2A10	ENSG00000197496	SLC2A10	ortholog_one2one	sugar	1.201	0.90198	0.75528	1.07161	0.981681	3.52284	3.11147	1.38504	0.903699	1.03294	0.972546	1.35644	0.838268	0.892483	0.543084	2.52969	1.27274	1.59572	1.24154	1.27793	3.74256	4.93682	5.29282	3.99618	4.59827	8.55888
ENSCPOG00000025803	LSM14A	ENSG00000257103	LSM14A	ortholog_one2one	pattern recognition receptor signaling pathway_0002221	8.23336	3.01466	2.95975	7.78801	4.5293	14.2111	6.29902	7.35663	4.16971	4.05474	4.45579	6.44284	11.5737	10.5265	12.9629	4.22148	3.11683	2.75329	5.80212	5.03757	10.5939	13.6314	15.8456	10.7589	12.9166	18.6718
ENSCPOG00000025902	FABP6	ENSG00000170231	FABP6	ortholog_one2one	lipid	13741.9	20736.9	16513.1	29265.7	16964	33.9505	55.4988	31818	14.7446	23487	4570.38	33527.2	6.67689	12.3221	3.13811	44.614	7.30798	15.5372	11.372	5.41287	14.4943	5.29621	4.85039	5.88548	3.62325	7.4838
ENSCPOG00000026132	CRAT	ENSG00000095321	CRAT	ortholog_one2one	SCFA_catabolic process	22.9199	13.6367	14.5739	21.3999	20.2295	9.23127	7.0674	24.4251	39.1289	28.4729	29.1743	34.1879	14.3415	13.3062	18.162	33.6631	43.8851	27.3913	33.0936	37.9017	9.78314	9.6241	10.066	9.98649	9.68981	10.3431
ENSCPOG00000026146		ENSG00000126456	IRF3	ortholog_one2one	pattern recognition receptor signaling pathway_0002221	111.216	182.945	210.313	86.1078	125.936	63.9615	72.834	135.503	103.644	127.85	145.502	123.672	35.5646	38.6553	55.8087	161.037	91.7011	224.857	132.468	172.283	134.135	124.849	104.365	169.377	180.618	141.571
ENSCPOG00000026333	CASP1	ENSG00000137752	CASP1	ortholog_one2one	pattern recognition receptor signaling pathway_0002221	1.71156	0.352124	0.0974693	0.541029	0.193108	3.01531	0.13128	0.890713	0.578409	0.308461	0.296652	0.532634	2.42361	1.85101	0.728904	0.342893	0.342919	0	0.354981	0.310385	0.786821	0.992012	2.36539	0.417179	0.77173	1.15525
ENSCPOG00000026415	CD82	ENSG00000085117	CD82	ortholog_one2one	Defense_response_to_fungus	131.887	184.605	186.659	132.999	194.688	118.445	113.795	124.615	132.213	157.011	176.253	151.346	111.771	122.023	85.4697	135.379	146.357	182.608	146.726	177.47	83.6391	94.4939	111.025	110.493	102.327	92.1135
ENSCPOG00000026431	UNC93B1	ENSG00000110057	UNC93B1	ortholog_one2one	pattern recognition receptor signaling pathway_0002221	57.9768	100.634	66.1073	45.2098	58.0208	56.6251	31.3975	72.6629	80.2331	78.8465	55.0335	49.2689	42.0422	56.2609	19.5329	80.6573	86.969	112.54	56.8261	63.316	37.1673	43.4527	37.1238	30.7677	31.3804	27.9781
ENSCPOG00000026796	RDH5	ENSG00000135437	RDH5	ortholog_one2one	vitamin_absorption	105.639	92.1116	56.8615	92.0063	92.4593	161.212	118.465	117.769	110.777	100.738	77.3799	102.129	118.37	130.925	90.9642	111.446	96.9675	92.085	94.3217	106.512	138.694	145.675	129.503	123.257	108.899	133.699
ENSCPOG00000026821	TCN2	ENSG00000185339	TCN2	ortholog_one2one	vitamin_absorption	43.8908	40.1222	26.9724	51.7226	49.1589	12.7193	8.28003	54.5904	69.2042	63.7941	52.2151	45.0818	10.7153	11.0602	6.08712	14.5524	53.8769	16.1999	28.0281	17.7111	17.438	20.7295	11.3364	12.7561	15.3816	18.0524
ENSCPOG00000027598	AQP5	ENSG00000161798	AQP5	ortholog_one2one	water_quickGO	0.326261	0.0618179	0.0303923	0.118556	0.231303	19.072	60.2653	0.174059	0.87821	0	0.0301422	0.0325878	0	0.321038	0.0101884	8.50832	0.868816	3.61714	0.803798	2.98841	0.500071	0.813155	0.313734	0.597353	1.17731	0.291385
ENSCPOG00000030203	SLC31A1	ENSG00000136868	SLC31A1	ortholog_one2one	metal_ion	2.4135	0.793335	0.55091	2.30789	1.23072	1.13983	0.472935	2.84761	3.24171	1.97931	2.31781	2.25853	1.42518	1.1301	2.22567	0.819687	2.43609	0.475743	3.18433	1.5773	0.874953	1.65483	0.804424	0.808015	1.15383	2.4407
ENSCPOG00000030207	CD40	ENSG00000101017	CD40	ortholog_one2one	pattern recognition receptor signaling pathway_0002221	4.72639	1.33081	0.877904	2.19507	1.54674	7.36534	1.08288	4.27423	1.31968	1.12448	0.899653	2.07865	4.6553	4.04971	1.13665	1.31724	0.997552	0.440431	1.67638	1.3453	1.52311	1.82466	5.49376	1.38398	1.88969	1.97321
ENSCPOG00000030853	SLC35D1	ENSG00000116704	SLC35D1	ortholog_one2one	Nucleotide	22.3281	10.5774	4.68758	24.3668	14.1901	26.3655	13.9544	25.9245	21.9154	17.5125	14.3635	16.2947	21.2029	23.7171	40.9667	12.1889	16.2835	6.75651	19.3009	12.6153	15.7603	20.4805	14.2961	13.1521	15.1468	20.4195
ENSCPOG00000031573	CD320	ENSG00000167775	CD320	ortholog_one2one	vitamin_absorption	5.2866	5.09005	4.00426	3.55239	5.00224	17.0204	14.4538	4.73477	6.56458	4.36467	6.14012	3.72051	17.9446	16.8524	18.5	12.5925	7.15982	15.5787	9.46494	10.8331	16.0998	13.9541	12.2594	8.42063	10.0712	12.0508
ENSCPOG00000032240	SLC35B2	ENSG00000157593	SLC35B2	ortholog_one2one	Nucleotide	2.3043	0.859287	0.984465	1.97021	1.47836	5.07822	2.76247	2.39046	1.34724	1.50952	0.914359	1.49696	3.39174	2.54676	3.12584	1.3266	1.06933	1.36808	1.42636	1.35411	4.53262	6.1687	3.71071	3.37832	3.44558	6.01333
ENSCPOG00000032734	PYCARD	ENSG00000103490	PYCARD	ortholog_one2one	pattern recognition receptor signaling pathway_0002221	23.173	27.1069	19.1685	21.1636	23.252	13.7115	8.13194	31.4491	16.7851	22.6089	19.7121	22.2789	14.5619	21.0423	4.35217	15.0411	11.8839	13.1652	10.7941	12.3497	10.2879	7.78678	13.5609	7.6052	8.011	6.92966
ENSCPOG00000032858	COLEC11	ENSG00000118004	COLEC11	ortholog_one2one	pattern recognition receptor signaling pathway_0002221	0.130765	0.0562765	0.093194	0.214668	0.0535191	0.269947	0.11462	0.20709	0.0568939	0.0563104	0.0548006	0.0589282	0.155924	0.0857666	0.277475	0.180313	0.0523317	0.17292	0.018052	0.0189401	0.0214682	0.220773	0.274044	0.132977	0.172405	0.19431
ENSCPOG00000033283	LY96	ENSG00000154589	LY96	ortholog_one2one	pattern recognition receptor signaling pathway_0002221	10.9475	5.0343	3.92695	7.95953	6.60297	10.0108	9.01012	9.25033	6.12542	5.80813	4.89976	5.26463	11.3099	8.46522	7.39609	6.23255	4.428	4.38289	6.59876	6.17669	11.1478	7.88816	12.3452	9.61851	9.54463	10.1337
ENSCPOG00000033375	BCL10	ENSG00000142867	BCL10	ortholog_one2one	pattern recognition receptor signaling pathway_0002221	2.71507	0.578187	0.398002	3.76303	1.40917	7.91279	2.86647	2.8695	1.66889	1.2178	0.723202	1.77606	5.53643	5.5305	5.77135	0.592135	1.10423	0.353642	1.88159	0.998646	4.36396	5.30019	6.99543	3.12273	3.76568	5.97835
ENSCPOG00000033409	SLC26A6	ENSG00000225697	SLC26A6	ortholog_one2one	organic_solutes	45.0983	37.4556	40.4666	45.2394	42.9758	6.46675	4.16542	48.5275	74.6359	62.866	62.0585	52.6888	4.05986	4.21329	3.82803	64.3382	105.431	72.4838	90.5535	80.524	7.14966	7.66677	7.84859	7.92489	8.52747	10.2175
ENSCPOG00000033507	FFAR2	ENSG00000126262	FFAR2	ortholog_one2one	pattern recognition receptor signaling pathway_0002221	0.768758	0.477986	0.205094	0.47404	0.370322	3.16045	3.62409	0.452285	0.196714	0.432036	0.272501	0.187719	0.348811	0.235429	0.345373	0.451672	0.40455	0.471468	0.21456	0.23996	1.60479	2.73936	2.23051	1.71406	1.36191	2.50985
ENSCPOG00000034371	CD74	ENSG00000019582	CD74	ortholog_one2one	Defense_response_to_fungus	1673.24	1417.55	1764.77	906.165	1423.79	1485.83	691.887	1583.77	933.099	888.795	1073.26	1278.62	992.461	969.173	450.82	1366.89	1075.47	1305.78	1241.13	1358.59	491.021	581.416	1134.65	583.796	618.871	411.374
ENSCPOG00000034371	CD74	ENSG00000019582	CD74	ortholog_one2one	Response_to_bacterium	1673.24	1417.55	1764.77	906.165	1423.79	1485.83	691.887	1583.77	933.099	888.795	1073.26	1278.62	992.461	969.173	450.82	1366.89	1075.47	1305.78	1241.13	1358.59	491.021	581.416	1134.65	583.796	618.871	411.374
ENSCPOG00000034452	IRF7	ENSG00000185507	IRF7	ortholog_one2one	pattern recognition receptor signaling pathway_0002221	37.6236	26.4386	18.5481	57.4939	34.8761	107.584	52.8624	42.7385	100.526	97.2489	35.9587	54.3901	26.5338	81.8421	16.569	19.5542	121.098	51.9895	72.9415	35.5368	22.083	30.7095	25.3506	18.8589	22.148	43.558
ENSCPOG00000034540	SCARA3	ENSG00000168077	SCARA3	ortholog_one2one	pattern recognition receptor signaling pathway_0002221	1.07368	0.493351	1.16098	0.819502	0.535722	2.53627	1.80667	1.72741	0.981808	0.810081	0.9196	0.843617	2.0266	1.89024	1.59326	1.43497	1.01865	1.26075	1.20308	0.962413	1.97109	2.15175	2.75731	2.244	2.13914	1.92511
ENSCPOG00000034556	CD9	ENSG00000010278	CD9	ortholog_one2one	Response_to_bacterium	26.4275	4.92774	1.96833	20.4166	11.2992	146.971	87.9725	22.7562	12.3826	9.78997	5.23291	11.6609	104.837	107.128	108.615	8.7284	7.72385	2.65788	9.60702	6.62505	119.512	156.225	109.181	68.8818	90.3403	134.103
ENSCPOG00000035359	ACSM1	ENSG00000166743	ACSM1	ortholog_one2one	SCFA_catabolic process	0	0	0	0.0216824	0	0.0587456	0.00633134	0	0	0	0	0	0.0190219	0.0496606	0	0	0	0	0	0.0226228	0	0.0269185	0.128009	0.206937	0.0260989	0
ENSCPOG00000035396	SLC37A4	ENSG00000137700	SLC37A4	ortholog_one2one	sugar	15.8482	7.77091	5.22034	16.1115	9.42484	4.21526	3.38611	23.5069	24.4078	14.1866	14.9357	15.5239	1.48893	1.77052	2.4826	12.6608	21.2309	11.0628	12.1339	10.3079	6.25075	7.22108	4.71487	5.5204	7.0056	6.42362
ENSCPOG00000035430	MCEE	ENSG00000124370	MCEE	ortholog_one2one	SCFA_catabolic process	6.59186	3.55609	4.06666	6.91094	4.42122	8.13025	7.35237	6.63111	9.01367	4.03313	4.90821	5.79961	8.16148	6.86325	8.59614	5.90127	7.99191	5.58718	8.53714	5.62851	10.4209	9.63615	8.10273	7.00551	8.91401	11.444
ENSCPOG00000035439	MAP2K6	ENSG00000108984	MAP2K6	ortholog_one2one	pattern recognition receptor signaling pathway_0002221	1.22028	0.233949	0.113924	1.37915	0.560931	10.992	5.16048	0.905456	2.1413	0.669353	0.346108	0.435441	4.08122	3.77126	5.29525	0.472882	0.569079	0.209995	0.355991	0.719376	1.05432	0.941572	1.72309	0.298968	0.888388	2.43474
ENSCPOG00000035732	PLIN3	ENSG00000105355	PLIN3	ortholog_one2one	lipid	41.4991	51.5916	51.9373	42.3897	50.7895	10.1984	5.80018	47.692	82.8855	78.5235	85.792	68.2359	10.9131	9.38421	3.8111	45.1322	79.2429	64.4622	67.9156	67.8978	11.7617	10.4248	8.8257	10.4886	8.70407	6.5705
ENSCPOG00000036174	SLC30A6	ENSG00000152683	SLC30A6	ortholog_one2one	metal_ion	1.21651	0.357162	0.465811	1.31197	0.723552	2.03098	1.2548	1.66219	0.945222	1.04923	0.816542	1.165	1.54596	1.61333	1.64571	0.718837	0.825294	0.65629	1.32592	0.839998	2.36062	2.27711	2.54069	1.44997	1.62328	2.4943
ENSCPOG00000036501	TIFA	ENSG00000145365	TIFA	ortholog_one2one	pattern recognition receptor signaling pathway_0002221	2.99696	0.401141	0.171892	1.86924	1.02521	8.18001	0.960276	2.13653	0.714226	0.476885	0.509314	1.33115	4.34556	4.57494	3.48724	0.296329	0.194616	0.0974115	0.617574	0.500885	2.75671	1.48153	1.88139	1.18156	2.14993	1.95373
ENSCPOG00000036710	SLC25A28	ENSG00000155287	SLC25A28	ortholog_one2one	metal_ion	9.22706	7.87071	8.39045	7.01739	7.62305	9.79075	5.58939	8.31868	8.28108	8.23928	6.7138	8.99872	5.09083	6.18166	3.42696	7.75618	7.99384	9.98116	8.93938	9.05246	8.52121	9.09155	8.68784	9.74022	10.0682	9.40264
ENSCPOG00000036908	AQP9	ENSG00000103569	AQP9	ortholog_one2one	water_quickGO	0	0	0	0	0	0.0698831	0.0040922	0.0163191	0.0147947	0	0	0	0.0554407	0.0160406	0.0369915	0	0	0.0441808	0	0.0147677	0.0514437	0	0.0838158	0.0299273	0.0170129	0.0341877
ENSCPOG00000036993	ACOT4	ENSG00000177465	ACOT4	ortholog_one2one	SCFA_catabolic process	0.57339	0.157472	0.0759082	0.779264	0.410815	2.68607	0.543622	0.487028	1.71405	0.390173	0.395893	0.410443	1.26239	1.76692	3.13646	0.213363	0.897108	0.258191	0.471783	0.39744	1.07186	1.57091	1.19275	0.873766	1.20209	1.75403
ENSCPOG00000037062	OAS1	ENSG00000089127	OAS1	ortholog_one2one	pattern recognition receptor signaling pathway_0002221	83.0695	57.9312	56.8091	109.375	66.0661	146.107	132.242	77.6512	182.241	165.924	92.2206	130.483	95.9414	123.402	87.9561	91.3553	212.937	175.192	175.23	111.045	102.041	100.105	93.6607	78.0585	84.6425	111.304
ENSCPOG00000037155	MAL2	ENSG00000147676	MAL2	ortholog_one2one	Response_to_bacterium	22.6726	6.06897	4.19284	27.1195	8.19883	31.913	22.4438	18.0687	14.4441	11.1514	7.94593	17.4124	14.5613	15.9032	24.7628	6.08594	13.153	5.37633	14.3666	10.5586	42.1879	49.3828	44.6614	33.4985	47.3924	67.0895
ENSCPOG00000037260	MALL	ENSG00000144063	MALL	ortholog_one2one	Defense_response_to_fungus	166.153	182.416	101.431	152.664	169.778	147.86	136.69	156.739	212.878	157.579	153.801	153.152	172.11	170.647	233.123	118.791	204.968	80.7255	147.797	145.015	73.1316	75.8999	71.3729	45.7887	56.0076	69.3824
ENSCPOG00000037409	HAS2	ENSG00000170961	HAS2	ortholog_one2one	water_quickGO	0.291866	0.0313143	0	0.0700065	0.0201465	0.266668	0.0949295	0.0231724	0.0735151	0.0410545	0.0500399	0.0868331	0.317725	0.270987	0.133347	0.0447037	0.0582657	0	0.0598648	0.0633344	0.231005	0.222689	0.335428	0.233163	0.180154	0.443413
ENSCPOG00000037563	IL1R2	ENSG00000115590	IL1R2	ortholog_one2one	Response_to_bacterium	1.9192	0.936298	0.951922	1.61377	1.54961	3.78709	1.11314	1.95381	1.20631	0.990829	1.13332	1.29237	2.03012	1.42979	2.0451	1.16992	0.915017	1.14087	1.64998	1.19013	1.39662	2.41969	2.32983	3.0883	2.38493	3.05567
ENSCPOG00000037766	SLC50A1	ENSG00000169241	SLC50A1	ortholog_one2one	sugar	78.0366	59.272	59.6435	57.0945	59.9559	134.836	116.545	71.9045	76.9151	65.1486	57.6249	68.6678	81.296	91.4349	67.4672	93.1827	78.6243	76.0666	78.0445	87.5087	121.099	116.524	106.118	100.436	117.898	127.47
ENSCPOG00000038012	COLEC10	ENSG00000184374	COLEC10	ortholog_one2one	pattern recognition receptor signaling pathway_0002221	0.092794	0.0363202	0	0.132246	0.0139123	0.851879	0.299598	0.0562994	0.0878058	0.0213475	0.0484386	0.0604587	0.0278933	0.0429906	0.0277763	0.0231284	0.0942361	0.0146523	0.034525	0.10215	0.110012	0.103345	0.115946	0.0442509	0.0503116	0.150172
ENSCPOG00000038096	SCIMP	ENSG00000161929	SCIMP	ortholog_one2one	pattern recognition receptor signaling pathway_0002221	1.77252	1.15308	2.49795	1.21451	0.962452	3.12516	0.736621	3.48392	1.02182	0.968285	0.743475	1.37466	2.46387	2.80367	0.715505	0.890439	1.14854	1.206	1.1873	1.55754	0.961466	1.31934	2.04837	0.759894	1.19455	0.605164
ENSCPOG00000038281	IL4R	ENSG00000077238	IL4R	ortholog_one2one	Response_to_bacterium	49.0524	61.2629	31.7352	30.2623	46.9836	52.8233	29.1704	50.4706	30.7509	31.3554	28.1645	41.8141	43.396	51.015	15.1627	32.9882	28.4687	26.9877	29.686	43.0368	47.6027	48.2601	49.7615	38.1691	33.6989	35.0283
ENSCPOG00000038414	VAMP3	ENSG00000049245	VAMP3	ortholog_one2one	mucus secretion	49.7204	37.3304	22.2499	49.3567	41.9753	83.3031	68.8878	49.4031	44.778	39.66	32.9938	36.5211	48.871	51.809	60.0328	26.372	37.2992	20.8722	35.8818	27.8753	66.175	75.5341	58.1948	49.8828	52.6538	62.7598
ENSCPOG00000038655	SAR1B	ENSG00000152700	SAR1B	ortholog_one2one	lipid	22.7554	9.21128	6.05123	20.3847	11.0301	19.6728	8.08621	20.1101	19.9893	13.3248	12.7769	19.0155	22.5805	21.5573	22.0052	6.64788	15.277	4.92154	16.7111	12.3938	8.42485	9.67056	11.4937	4.29858	6.00946	9.03076
ENSCPOG00000038743	SLC39A9	ENSG00000029364	SLC39A9	ortholog_one2one	metal_ion	6.12261	1.96397	1.75058	4.79751	2.95952	8.20736	5.69181	5.23296	4.11064	2.81195	2.3163	4.02709	6.50077	5.71268	7.34807	2.96654	2.96244	1.61388	3.65804	3.43218	9.06871	11.9153	8.50228	6.41104	7.87436	14.5958
ENSCPOG00000038746	TLR7	ENSG00000196664	TLR7	ortholog_one2one	pattern recognition receptor signaling pathway_0002221	1.36892	0.483565	0.383561	0.782222	0.427742	1.29147	0.396087	1.12994	0.431589	0.441579	0.47421	0.714794	1.76627	1.25985	0.500217	0.368291	0.442014	0.279025	0.478684	0.406503	0.60211	0.71169	1.64698	0.456302	0.495141	0.521631
ENSCPOG00000039151	IRAK1	ENSG00000184216	IRAK1	ortholog_one2one	pattern recognition receptor signaling pathway_0002221	17.0343	12.7371	15.1756	12.5669	16.164	17.8203	12.0542	16.082	11.0153	14.8541	14.2698	18.4015	10.9446	15.7589	12.1324	16.465	11.2444	19.9654	14.9441	21.3514	17.7263	18.767	20.6351	15.7482	19.1937	17.1332
ENSCPOG00000039313	AQP10	ENSG00000143595	AQP10	ortholog_one2one	water_quickGO	0	0	0.0562874	0	0.0555059	0.0589228	0.0158616	0.276681	16.7077	0.18162	2.58186	0.440364	0	0	0.0187074	2.14157	31.2441	1.00118	27.5079	5.03955	0	0	0	0	0	0.145055
ENSCPOG00000040090	TRAF3	ENSG00000131323	TRAF3	ortholog_one2one	pattern recognition receptor signaling pathway_0002221	3.15858	1.5012	1.23371	1.67544	1.84341	4.14647	1.43525	3.74333	1.55453	1.2379	1.46509	1.77749	2.47304	2.86419	1.12833	1.59695	1.42339	1.27314	1.92184	1.81596	1.82851	3.10889	3.78402	1.61645	1.89466	2.02484
ENSCPOG00000040539	SLC30A4	ENSG00000104154	SLC30A4	ortholog_one2one	metal_ion	11.674	9.86981	7.21348	10.1448	10.6279	4.84193	3.04681	12.9915	10.0229	10.2138	9.04641	11.0582	4.63763	4.77223	4.78519	7.44201	8.96735	6.38441	7.38309	7.5751	5.43897	5.51162	5.50652	3.76339	4.53453	5.57691
ENSCPOG00000040588	CLEC4E	ENSG00000166523	CLEC4E	ortholog_one2one	pattern recognition receptor signaling pathway_0002221	7.25646	4.07712	3.07591	2.17959	4.19217	6.81385	1.72187	6.61993	3.37621	2.64088	4.68936	5.34627	17.438	6.60853	1.02376	7.35543	2.77705	3.21039	3.24487	3.73775	2.0274	2.84658	8.27198	2.9748	1.66454	1.94946
