# Supplementary material for: The Analysis of Transcriptomes and Microorganisms Reveals Differences between the Intestinal Segments of Guinea Pigs
Source: Animals (Basel). 2022 Oct 25;12(21):2925. doi: 10.3390/ani12212925 (PMC9658385; doi:10.3390/ani12212925)
Supplement: Supplementary file 1 [file animals-12-02925-s001.zip › Table S4 gene modules.xlsx]

## Sheet: ME1
GroupID	Category	Term	Description	LogP	Log(q-value)	InTerm_InList	Genes	Symbols
1_Summary	GO Biological Processes	GO:0006334	nucleosome assembly	-3.00804	0	3/125	3024,8349,8368,3112	H1-1,H2BC21,H4C13,HLA-DOB
1_Member	GO Biological Processes	GO:0006334	nucleosome assembly	-3.00804	0	3/125	3024,8349,8368	H1-1,H2BC21,H4C13
1_Member	GO Cellular Components	GO:0000786	nucleosome	-2.97831	0	3/128	3024,8349,8368	H1-1,H2BC21,H4C13
1_Member	GO Cellular Components	GO:0044815	DNA packaging complex	-2.90249	0	3/136	3024,8349,8368	H1-1,H2BC21,H4C13
1_Member	KEGG Pathway	hsa05322	Systemic lupus erythematosus	-2.90249	0	3/136	3112,8349,8368	HLA-DOB,H2BC21,H4C13
1_Member	GO Biological Processes	GO:0031497	chromatin assembly	-2.59021	0	3/175	3024,8349,8368	H1-1,H2BC21,H4C13
1_Member	GO Biological Processes	GO:0034728	nucleosome organization	-2.57627	0	3/177	3024,8349,8368	H1-1,H2BC21,H4C13
1_Member	GO Biological Processes	GO:0065004	protein-DNA complex assembly	-2.50897	0	3/187	3024,8349,8368	H1-1,H2BC21,H4C13
1_Member	GO Biological Processes	GO:0006333	chromatin assembly or disassembly	-2.45786	0	3/195	3024,8349,8368	H1-1,H2BC21,H4C13
1_Member	GO Biological Processes	GO:0006323	DNA packaging	-2.3227	0	3/218	3024,8349,8368	H1-1,H2BC21,H4C13
1_Member	GO Cellular Components	GO:0032993	protein-DNA complex	-2.31718	0	3/219	3024,8349,8368	H1-1,H2BC21,H4C13
1_Member	GO Biological Processes	GO:0071824	protein-DNA complex subunit organization	-2.20721	0	3/240	3024,8349,8368	H1-1,H2BC21,H4C13
1_Member	GO Biological Processes	GO:0006338	chromatin remodeling	-2.08041	0	3/267	3024,8349,8368	H1-1,H2BC21,H4C13
2_Summary	GO Biological Processes	GO:0010035	response to inorganic substance	-2.92813	0	5/513	1543,4541,80149,140576,140606	CYP1A1,ND6,ZC3H12A,S100A16,SELENOM
2_Member	GO Biological Processes	GO:0010035	response to inorganic substance	-2.92813	0	5/513	1543,4541,80149,140576,140606	CYP1A1,ND6,ZC3H12A,S100A16,SELENOM
3_Summary	GO Biological Processes	GO:0046700	heterocycle catabolic process	-2.85805	0	4/311	1543,8882,80149,377841	CYP1A1,ZPR1,ZC3H12A,ENTPD8
3_Member	GO Biological Processes	GO:0046700	heterocycle catabolic process	-2.85805	0	4/311	1543,8882,80149,377841	CYP1A1,ZPR1,ZC3H12A,ENTPD8
3_Member	GO Biological Processes	GO:0019439	aromatic compound catabolic process	-2.74483	0	4/334	1543,8882,80149,377841	CYP1A1,ZPR1,ZC3H12A,ENTPD8
3_Member	GO Biological Processes	GO:1901361	organic cyclic compound catabolic process	-2.61812	0	4/362	1543,8882,80149,377841	CYP1A1,ZPR1,ZC3H12A,ENTPD8
3_Member	GO Biological Processes	GO:0034655	nucleobase-containing compound catabolic process	-2.05416	0	3/273	8882,80149,377841	ZPR1,ZC3H12A,ENTPD8
4_Summary	GO Biological Processes	GO:0055001	muscle cell development	-2.72401	0	3/157	1466,3792,3880	CSRP2,KEL,KRT19
4_Member	GO Biological Processes	GO:0055001	muscle cell development	-2.72401	0	3/157	1466,3792,3880	CSRP2,KEL,KRT19
4_Member	GO Biological Processes	GO:0051146	striated muscle cell differentiation	-2.45786	0	3/195	1466,3792,3880	CSRP2,KEL,KRT19
4_Member	GO Biological Processes	GO:0042692	muscle cell differentiation	-2.11645	0	3/259	1466,3792,3880	CSRP2,KEL,KRT19
5_Summary	GO Biological Processes	GO:0009615	response to virus	-2.70745	0	4/342	1543,4343,4938,80149,400961	CYP1A1,MOV10,OAS1,ZC3H12A,PAIP2B
5_Member	GO Biological Processes	GO:0009615	response to virus	-2.70745	0	4/342	1543,4343,4938,80149	CYP1A1,MOV10,OAS1,ZC3H12A
5_Member	GO Biological Processes	GO:0051607	defense response to virus	-2.23241	0	3/235	4343,4938,80149	MOV10,OAS1,ZC3H12A
5_Member	GO Biological Processes	GO:0140546	defense response to symbiont	-2.22732	0	3/236	4343,4938,80149	MOV10,OAS1,ZC3H12A
5_Member	GO Biological Processes	GO:0017148	negative regulation of translation	-2.20721	0	3/240	4343,80149,400961	MOV10,ZC3H12A,PAIP2B
5_Member	GO Biological Processes	GO:0034249	negative regulation of cellular amide metabolic process	-2.07599	0	3/268	4343,80149,400961	MOV10,ZC3H12A,PAIP2B
6_Summary	KEGG Pathway	hsa05169	Epstein-Barr virus infection	-2.41497	0	3/202	3112,4938,377841	HLA-DOB,OAS1,ENTPD8
6_Member	KEGG Pathway	hsa05169	Epstein-Barr virus infection	-2.41497	0	3/202	3112,4938,377841	HLA-DOB,OAS1,ENTPD8
7_Summary	GO Cellular Components	GO:0005743	mitochondrial inner membrane	-2.88888	0	4/491	1543,4541,84303,157378,29914,6821	CYP1A1,ND6,CHCHD6,TMEM65,UBIAD1,SUOX
7_Member	GO Cellular Components	GO:0005743	mitochondrial inner membrane	-2.14992	0	4/491	1543,4541,84303,157378	CYP1A1,ND6,CHCHD6,TMEM65
7_Member	GO Cellular Components	GO:0031966	mitochondrial membrane	-2.25836	0	5/734	1543,4541,29914,84303,157378	CYP1A1,ND6,UBIAD1,CHCHD6,TMEM65
7_Member	GO Cellular Components	GO:0005740	mitochondrial envelope	-2.88888	0	6/783	1543,4541,6821,29914,84303,157378	CYP1A1,ND6,SUOX,UBIAD1,CHCHD6,TMEM65

## Sheet: ME2
GroupID	Category	Term	Description	LogP	Log(q-value)	InTerm_InList	Genes	Symbols
1_Summary	GO Biological Processes	GO:0015849	organic acid transport	-23.6954	-19.3495	38/265	215,948,2181,5826,5948,6505,6513,6520,6583,8402,8431,8714,9016,9056,9058,9368,9963,10166,10999,23428,23539,57030,59272,65010,79751,83758,84647,84879,94081,117247,123264,124935,153328,159963,200931,255189,283130,340024,2542,2570,4547,6549,10864,23516,55129,113278,119395,142680,266675,6531	ABCD1,CD36,ACSL3,ABCD4,RBP2,SLC1A1,SLC2A1,SLC3A2,SLC22A4,SLC25A11,NR0B2,ABCC3,SLC25A14,SLC7A7,SLC13A2,SLC9A3R1,SLC23A1,SLC25A15,SLC27A4,SLC7A8,SLC16A8,SLC17A7,ACE2,SLC26A6,SLC25A22,RBP5,PLA2G12B,MFSD2A,SFXN1,SLC16A10,SLC51B,SLC43A2,SLC25A48,SLC5A12,SLC51A,PLA2G4F,SLC25A45,SLC6A19,SLC37A4,GABRR2,MTTP,SLC9A2,SLC22A7,SLC39A14,ANO10,SLC52A3,CALHM3,SLC34A3,BEST4,SLC6A3
1_Member	GO Biological Processes	GO:0015849	organic acid transport	-23.6954	-19.3495	38/265	215,948,2181,5826,5948,6505,6513,6520,6583,8402,8431,8714,9016,9056,9058,9368,9963,10166,10999,23428,23539,57030,59272,65010,79751,83758,84647,84879,94081,117247,123264,124935,153328,159963,200931,255189,283130,340024	ABCD1,CD36,ACSL3,ABCD4,RBP2,SLC1A1,SLC2A1,SLC3A2,SLC22A4,SLC25A11,NR0B2,ABCC3,SLC25A14,SLC7A7,SLC13A2,SLC9A3R1,SLC23A1,SLC25A15,SLC27A4,SLC7A8,SLC16A8,SLC17A7,ACE2,SLC26A6,SLC25A22,RBP5,PLA2G12B,MFSD2A,SFXN1,SLC16A10,SLC51B,SLC43A2,SLC25A48,SLC5A12,SLC51A,PLA2G4F,SLC25A45,SLC6A19
1_Member	GO Molecular Functions	GO:0046943	carboxylic acid transmembrane transporter activity	-17.4787	-13.9109	26/164	948,6505,6520,6583,8402,8714,9016,9056,9058,9368,9963,10166,10999,23428,23539,57030,65010,79751,84879,94081,117247,123264,124935,159963,200931,340024	CD36,SLC1A1,SLC3A2,SLC22A4,SLC25A11,ABCC3,SLC25A14,SLC7A7,SLC13A2,SLC9A3R1,SLC23A1,SLC25A15,SLC27A4,SLC7A8,SLC16A8,SLC17A7,SLC26A6,SLC25A22,MFSD2A,SFXN1,SLC16A10,SLC51B,SLC43A2,SLC5A12,SLC51A,SLC6A19
1_Member	GO Molecular Functions	GO:0005342	organic acid transmembrane transporter activity	-17.4109	-13.91	26/165	948,6505,6520,6583,8402,8714,9016,9056,9058,9368,9963,10166,10999,23428,23539,57030,65010,79751,84879,94081,117247,123264,124935,159963,200931,340024	CD36,SLC1A1,SLC3A2,SLC22A4,SLC25A11,ABCC3,SLC25A14,SLC7A7,SLC13A2,SLC9A3R1,SLC23A1,SLC25A15,SLC27A4,SLC7A8,SLC16A8,SLC17A7,SLC26A6,SLC25A22,MFSD2A,SFXN1,SLC16A10,SLC51B,SLC43A2,SLC5A12,SLC51A,SLC6A19
1_Member	GO Biological Processes	GO:0006820	anion transport	-16.5363	-13.1446	39/447	948,2542,2570,4547,6505,6513,6520,6549,8402,8431,8714,9016,9056,9058,9368,9963,10166,10864,10999,23428,23516,23539,55129,57030,59272,65010,79751,84647,84879,94081,113278,119395,123264,124935,142680,159963,200931,255189,266675	CD36,SLC37A4,GABRR2,MTTP,SLC1A1,SLC2A1,SLC3A2,SLC9A2,SLC25A11,NR0B2,ABCC3,SLC25A14,SLC7A7,SLC13A2,SLC9A3R1,SLC23A1,SLC25A15,SLC22A7,SLC27A4,SLC7A8,SLC39A14,SLC16A8,ANO10,SLC17A7,ACE2,SLC26A6,SLC25A22,PLA2G12B,MFSD2A,SFXN1,SLC52A3,CALHM3,SLC51B,SLC43A2,SLC34A3,SLC5A12,SLC51A,PLA2G4F,BEST4
1_Member	GO Biological Processes	GO:0015711	organic anion transport	-15.6096	-12.3776	32/313	948,4547,6505,6513,6520,8402,8431,8714,9016,9056,9058,9368,9963,10166,10864,10999,23428,23539,57030,59272,65010,79751,84647,84879,94081,113278,119395,123264,124935,159963,200931,255189	CD36,MTTP,SLC1A1,SLC2A1,SLC3A2,SLC25A11,NR0B2,ABCC3,SLC25A14,SLC7A7,SLC13A2,SLC9A3R1,SLC23A1,SLC25A15,SLC22A7,SLC27A4,SLC7A8,SLC16A8,SLC17A7,ACE2,SLC26A6,SLC25A22,PLA2G12B,MFSD2A,SFXN1,SLC52A3,CALHM3,SLC51B,SLC43A2,SLC5A12,SLC51A,PLA2G4F
1_Member	GO Biological Processes	GO:1905039	carboxylic acid transmembrane transport	-15.071	-11.9291	22/136	215,948,5826,6505,6513,6520,6583,8402,9016,9056,9058,9963,10166,23428,23539,57030,79751,94081,117247,124935,159963,340024	ABCD1,CD36,ABCD4,SLC1A1,SLC2A1,SLC3A2,SLC22A4,SLC25A11,SLC25A14,SLC7A7,SLC13A2,SLC23A1,SLC25A15,SLC7A8,SLC16A8,SLC17A7,SLC25A22,SFXN1,SLC16A10,SLC43A2,SLC5A12,SLC6A19
1_Member	GO Biological Processes	GO:1903825	organic acid transmembrane transport	-15.0015	-11.886	22/137	215,948,5826,6505,6513,6520,6583,8402,9016,9056,9058,9963,10166,23428,23539,57030,79751,94081,117247,124935,159963,340024	ABCD1,CD36,ABCD4,SLC1A1,SLC2A1,SLC3A2,SLC22A4,SLC25A11,SLC25A14,SLC7A7,SLC13A2,SLC23A1,SLC25A15,SLC7A8,SLC16A8,SLC17A7,SLC25A22,SFXN1,SLC16A10,SLC43A2,SLC5A12,SLC6A19
1_Member	GO Biological Processes	GO:0046942	carboxylic acid transport	-13.7787	-10.7751	26/231	948,6505,6520,8402,8431,8714,9016,9056,9058,9368,9963,10166,10999,23428,23539,57030,59272,65010,79751,84647,94081,123264,124935,159963,200931,255189	CD36,SLC1A1,SLC3A2,SLC25A11,NR0B2,ABCC3,SLC25A14,SLC7A7,SLC13A2,SLC9A3R1,SLC23A1,SLC25A15,SLC27A4,SLC7A8,SLC16A8,SLC17A7,ACE2,SLC26A6,SLC25A22,PLA2G12B,SFXN1,SLC51B,SLC43A2,SLC5A12,SLC51A,PLA2G4F
1_Member	GO Molecular Functions	GO:0008509	anion transmembrane transporter activity	-13.0168	-10.1332	29/315	948,2542,2570,6505,6513,6520,6531,6549,8402,8714,9016,9058,9368,9963,10166,10864,10999,23428,23516,23539,55129,57030,65010,79751,84879,94081,113278,159963,266675	CD36,SLC37A4,GABRR2,SLC1A1,SLC2A1,SLC3A2,SLC6A3,SLC9A2,SLC25A11,ABCC3,SLC25A14,SLC13A2,SLC9A3R1,SLC23A1,SLC25A15,SLC22A7,SLC27A4,SLC7A8,SLC39A14,SLC16A8,ANO10,SLC17A7,SLC26A6,SLC25A22,MFSD2A,SFXN1,SLC52A3,SLC5A12,BEST4
1_Member	GO Molecular Functions	GO:0008514	organic anion transmembrane transporter activity	-11.2711	-8.53291	21/186	948,6505,6513,6520,8402,9016,9058,9368,9963,10166,10864,10999,23428,23539,57030,65010,79751,84879,94081,113278,159963	CD36,SLC1A1,SLC2A1,SLC3A2,SLC25A11,SLC25A14,SLC13A2,SLC9A3R1,SLC23A1,SLC25A15,SLC22A7,SLC27A4,SLC7A8,SLC16A8,SLC17A7,SLC26A6,SLC25A22,MFSD2A,SFXN1,SLC52A3,SLC5A12
1_Member	GO Biological Processes	GO:0006865	amino acid transport	-9.99034	-7.38476	16/117	6505,6520,6583,9056,9368,10166,23428,57030,59272,79751,94081,117247,124935,153328,283130,340024	SLC1A1,SLC3A2,SLC22A4,SLC7A7,SLC9A3R1,SLC25A15,SLC7A8,SLC17A7,ACE2,SLC25A22,SFXN1,SLC16A10,SLC43A2,SLC25A48,SLC25A45,SLC6A19
1_Member	GO Molecular Functions	GO:0015171	amino acid transmembrane transporter activity	-8.9117	-6.40461	13/84	6505,6520,6583,9056,9368,10166,23428,57030,79751,94081,117247,124935,340024	SLC1A1,SLC3A2,SLC22A4,SLC7A7,SLC9A3R1,SLC25A15,SLC7A8,SLC17A7,SLC25A22,SFXN1,SLC16A10,SLC43A2,SLC6A19
1_Member	GO Biological Processes	GO:0003333	amino acid transmembrane transport	-7.52044	-5.13657	12/90	6505,6520,6583,9056,10166,23428,57030,79751,94081,117247,124935,340024	SLC1A1,SLC3A2,SLC22A4,SLC7A7,SLC25A15,SLC7A8,SLC17A7,SLC25A22,SFXN1,SLC16A10,SLC43A2,SLC6A19
1_Member	GO Biological Processes	GO:0098656	anion transmembrane transport	-7.29923	-4.94892	18/227	2542,2570,6505,6520,6549,8402,9016,9058,9963,10166,10864,23428,23539,57030,65010,79751,94081,159963	SLC37A4,GABRR2,SLC1A1,SLC3A2,SLC9A2,SLC25A11,SLC25A14,SLC13A2,SLC23A1,SLC25A15,SLC22A7,SLC7A8,SLC16A8,SLC17A7,SLC26A6,SLC25A22,SFXN1,SLC5A12
1_Member	GO Molecular Functions	GO:0015179	L-amino acid transmembrane transporter activity	-6.16882	-3.99607	9/61	6505,6520,9056,10166,23428,57030,79751,94081,124935	SLC1A1,SLC3A2,SLC7A7,SLC25A15,SLC7A8,SLC17A7,SLC25A22,SFXN1,SLC43A2
1_Member	GO Biological Processes	GO:0015807	L-amino acid transport	-6.16882	-3.99607	9/61	6505,6520,9056,10166,23428,57030,79751,94081,124935	SLC1A1,SLC3A2,SLC7A7,SLC25A15,SLC7A8,SLC17A7,SLC25A22,SFXN1,SLC43A2
1_Member	GO Biological Processes	GO:1902475	L-alpha-amino acid transmembrane transport	-5.37743	-3.31024	8/57	6505,6520,9056,10166,23428,57030,79751,124935	SLC1A1,SLC3A2,SLC7A7,SLC25A15,SLC7A8,SLC17A7,SLC25A22,SLC43A2
1_Member	GO Molecular Functions	GO:0015175	neutral amino acid transmembrane transporter activity	-4.27038	-2.41157	6/41	6505,6520,23428,94081,124935,340024	SLC1A1,SLC3A2,SLC7A8,SFXN1,SLC43A2,SLC6A19
1_Member	GO Biological Processes	GO:0043090	amino acid import	-4.27038	-2.41157	6/41	6505,6520,6583,9368,23428,94081	SLC1A1,SLC3A2,SLC22A4,SLC9A3R1,SLC7A8,SFXN1
1_Member	GO Biological Processes	GO:0015804	neutral amino acid transport	-3.98186	-2.1775	6/46	6505,6520,23428,94081,124935,340024	SLC1A1,SLC3A2,SLC7A8,SFXN1,SLC43A2,SLC6A19
1_Member	GO Biological Processes	GO:0089718	amino acid import across plasma membrane	-2.68957	-1.12466	4/33	6505,6520,6583,23428	SLC1A1,SLC3A2,SLC22A4,SLC7A8
2_Summary	GO Cellular Components	GO:0016324	apical plasma membrane	-21.7322	-17.6873	41/358	312,948,1803,2028,5002,5169,5174,5337,5593,6476,6505,6513,6518,6520,6523,6564,6583,6584,8972,9368,9854,9963,10004,23428,23516,23539,54825,55630,59272,64240,64241,65010,81693,91703,113278,134549,140803,142680,151056,159963,340024,343,4311,4547,9153,10999,83715,85477,4354,2268,4830,10938,54997,57026,80045,255189	ANXA13,CD36,DPP4,ENPEP,SLC22A18,ENPP3,PDZK1,PLD1,PRKG2,SI,SLC1A1,SLC2A1,SLC2A5,SLC3A2,SLC5A1,SLC15A1,SLC22A4,SLC22A5,MGAM,SLC9A3R1,C2CD2L,SLC23A1,NAALADL1,SLC7A8,SLC39A14,SLC16A8,CDHR2,SLC39A4,ACE2,ABCG5,ABCG8,SLC26A6,AMN,ACY3,SLC52A3,SHROOM1,TRPM6,SLC34A3,PLB1,SLC5A12,SLC6A19,AQP8,MME,MTTP,SLC28A2,SLC27A4,ESPN,SCIN,MPP1,FGR,NME1,EHD1,TESC,PDXP,GPR157,PLA2G4F
2_Member	GO Cellular Components	GO:0016324	apical plasma membrane	-21.7322	-17.6873	41/358	312,948,1803,2028,5002,5169,5174,5337,5593,6476,6505,6513,6518,6520,6523,6564,6583,6584,8972,9368,9854,9963,10004,23428,23516,23539,54825,55630,59272,64240,64241,65010,81693,91703,113278,134549,140803,142680,151056,159963,340024	ANXA13,CD36,DPP4,ENPEP,SLC22A18,ENPP3,PDZK1,PLD1,PRKG2,SI,SLC1A1,SLC2A1,SLC2A5,SLC3A2,SLC5A1,SLC15A1,SLC22A4,SLC22A5,MGAM,SLC9A3R1,C2CD2L,SLC23A1,NAALADL1,SLC7A8,SLC39A14,SLC16A8,CDHR2,SLC39A4,ACE2,ABCG5,ABCG8,SLC26A6,AMN,ACY3,SLC52A3,SHROOM1,TRPM6,SLC34A3,PLB1,SLC5A12,SLC6A19
2_Member	GO Cellular Components	GO:0045177	apical part of cell	-19.8327	-16.0888	42/424	312,343,948,1803,2028,5002,5169,5174,5337,5593,6476,6505,6513,6518,6520,6523,6564,6583,6584,8972,9368,9854,9963,10004,23428,23516,23539,54825,55630,59272,64240,64241,65010,81693,91703,113278,134549,140803,142680,151056,159963,340024	ANXA13,AQP8,CD36,DPP4,ENPEP,SLC22A18,ENPP3,PDZK1,PLD1,PRKG2,SI,SLC1A1,SLC2A1,SLC2A5,SLC3A2,SLC5A1,SLC15A1,SLC22A4,SLC22A5,MGAM,SLC9A3R1,C2CD2L,SLC23A1,NAALADL1,SLC7A8,SLC39A14,SLC16A8,CDHR2,SLC39A4,ACE2,ABCG5,ABCG8,SLC26A6,AMN,ACY3,SLC52A3,SHROOM1,TRPM6,SLC34A3,PLB1,SLC5A12,SLC6A19
2_Member	GO Cellular Components	GO:0005903	brush border	-19.1305	-15.4835	23/102	948,2028,4311,4547,5174,6476,6523,6564,6584,9153,9368,9963,10999,54825,59272,65010,81693,83715,85477,140803,142680,151056,340024	CD36,ENPEP,MME,MTTP,PDZK1,SI,SLC5A1,SLC15A1,SLC22A5,SLC28A2,SLC9A3R1,SLC23A1,SLC27A4,CDHR2,ACE2,SLC26A6,AMN,ESPN,SCIN,TRPM6,SLC34A3,PLB1,SLC6A19
2_Member	GO Cellular Components	GO:0098862	cluster of actin-based cell projections	-15.7396	-12.4728	24/158	948,2028,4311,4354,4547,5174,6476,6523,6564,6584,9153,9368,9963,10999,54825,59272,65010,81693,83715,85477,140803,142680,151056,340024	CD36,ENPEP,MME,MPP1,MTTP,PDZK1,SI,SLC5A1,SLC15A1,SLC22A5,SLC28A2,SLC9A3R1,SLC23A1,SLC27A4,CDHR2,ACE2,SLC26A6,AMN,ESPN,SCIN,TRPM6,SLC34A3,PLB1,SLC6A19
2_Member	GO Cellular Components	GO:0031526	brush border membrane	-15.4138	-12.214	16/55	948,4547,5174,6523,6584,9153,9368,10999,54825,59272,65010,81693,140803,142680,151056,340024	CD36,MTTP,PDZK1,SLC5A1,SLC22A5,SLC28A2,SLC9A3R1,SLC27A4,CDHR2,ACE2,SLC26A6,AMN,TRPM6,SLC34A3,PLB1,SLC6A19
2_Member	GO Cellular Components	GO:0031253	cell projection membrane	-9.23697	-6.69037	25/339	948,1803,2268,4547,4830,5174,6523,6584,9153,9368,10938,10999,23428,54825,54997,57026,59272,65010,80045,81693,140803,142680,151056,255189,340024	CD36,DPP4,FGR,MTTP,NME1,PDZK1,SLC5A1,SLC22A5,SLC28A2,SLC9A3R1,EHD1,SLC27A4,SLC7A8,CDHR2,TESC,PDXP,ACE2,SLC26A6,GPR157,AMN,TRPM6,SLC34A3,PLB1,PLA2G4F,SLC6A19
3_Summary	GO Biological Processes	GO:0044282	small molecule catabolic process	-20.0813	-16.2124	39/354	100,215,221,339,384,642,949,1384,1610,2584,2592,2720,2954,3033,3098,3633,5053,5826,6652,7378,7498,7915,8528,9663,10999,11164,26007,26063,27294,51268,55268,57026,64080,80724,83667,123688,130589,132158,171586,1644,4953,5184,55256,162417,283459,2053,9380	ADA,ABCD1,ALDH3B1,APOBEC1,ARG2,BLMH,SCARB1,CRAT,DAO,GALK1,GALT,GLB1,GSTZ1,HADH,HK1,INPP5B,PAH,ABCD4,SORD,UPP1,XDH,ALDH5A1,DDO,LPIN2,SLC27A4,NUDT5,TKFC,DECR2,DHDH,PIPOX,ECHDC2,PDXP,RBKS,ACAD10,SESN2,HYKK,GALM,GLYCTK,ABHD3,DDC,ODC1,PEPD,ADI1,NAGS,GATC,EPHX2,GRHPR
3_Member	GO Biological Processes	GO:0044282	small molecule catabolic process	-20.0813	-16.2124	39/354	100,215,221,339,384,642,949,1384,1610,2584,2592,2720,2954,3033,3098,3633,5053,5826,6652,7378,7498,7915,8528,9663,10999,11164,26007,26063,27294,51268,55268,57026,64080,80724,83667,123688,130589,132158,171586	ADA,ABCD1,ALDH3B1,APOBEC1,ARG2,BLMH,SCARB1,CRAT,DAO,GALK1,GALT,GLB1,GSTZ1,HADH,HK1,INPP5B,PAH,ABCD4,SORD,UPP1,XDH,ALDH5A1,DDO,LPIN2,SLC27A4,NUDT5,TKFC,DECR2,DHDH,PIPOX,ECHDC2,PDXP,RBKS,ACAD10,SESN2,HYKK,GALM,GLYCTK,ABHD3
3_Member	GO Biological Processes	GO:0046395	carboxylic acid catabolic process	-9.06702	-6.54716	20/220	215,384,642,1384,1610,2954,3033,5053,5826,7915,8528,9663,10999,26063,51268,55268,80724,83667,123688,171586	ABCD1,ARG2,BLMH,CRAT,DAO,GSTZ1,HADH,PAH,ABCD4,ALDH5A1,DDO,LPIN2,SLC27A4,DECR2,PIPOX,ECHDC2,ACAD10,SESN2,HYKK,ABHD3
3_Member	GO Biological Processes	GO:0016054	organic acid catabolic process	-8.92975	-6.41631	20/224	215,384,642,1384,1610,2954,3033,5053,5826,7915,8528,9663,10999,26063,51268,55268,80724,83667,123688,171586	ABCD1,ARG2,BLMH,CRAT,DAO,GSTZ1,HADH,PAH,ABCD4,ALDH5A1,DDO,LPIN2,SLC27A4,DECR2,PIPOX,ECHDC2,ACAD10,SESN2,HYKK,ABHD3
3_Member	GO Biological Processes	GO:0006520	cellular amino acid metabolic process	-4.20999	-2.36413	15/276	384,642,1610,1644,2954,4953,5053,5184,7915,8528,51268,55256,123688,162417,283459	ARG2,BLMH,DAO,DDC,GSTZ1,ODC1,PAH,PEPD,ALDH5A1,DDO,PIPOX,ADI1,HYKK,NAGS,GATC
3_Member	GO Biological Processes	GO:0009063	cellular amino acid catabolic process	-4.05026	-2.23961	9/110	384,642,1610,2954,5053,7915,8528,51268,123688	ARG2,BLMH,DAO,GSTZ1,PAH,ALDH5A1,DDO,PIPOX,HYKK
3_Member	GO Biological Processes	GO:1901605	alpha-amino acid metabolic process	-3.98391	-2.1783	12/195	384,642,1610,2954,4953,5053,7915,8528,51268,55256,123688,162417	ARG2,BLMH,DAO,GSTZ1,ODC1,PAH,ALDH5A1,DDO,PIPOX,ADI1,HYKK,NAGS
3_Member	GO Biological Processes	GO:1901606	alpha-amino acid catabolic process	-3.845	-2.04929	8/92	384,642,1610,2954,5053,8528,51268,123688	ARG2,BLMH,DAO,GSTZ1,PAH,DDO,PIPOX,HYKK
3_Member	GO Cellular Components	GO:0005782	peroxisomal matrix	-3.77644	-1.9987	6/50	1384,1610,2053,8528,9380,51268	CRAT,DAO,EPHX2,DDO,GRHPR,PIPOX
3_Member	GO Cellular Components	GO:0031907	microbody lumen	-3.77644	-1.9987	6/50	1384,1610,2053,8528,9380,51268	CRAT,DAO,EPHX2,DDO,GRHPR,PIPOX
3_Member	GO Biological Processes	GO:0009068	aspartate family amino acid catabolic process	-2.51979	-0.985423	3/18	8528,51268,123688	DDO,PIPOX,HYKK
3_Member	GO Biological Processes	GO:0009066	aspartate family amino acid metabolic process	-2.06507	-0.61233	4/49	8528,51268,55256,123688	DDO,PIPOX,ADI1,HYKK
4_Summary	GO Biological Processes	GO:0016052	carbohydrate catabolic process	-16.6475	-13.2047	21/102	229,2538,2584,2592,2720,3098,4759,5313,5834,6476,6652,8972,11164,11181,26007,27294,57733,64080,80201,130589,132158,2542,3633,3795,4121,4191,5091,5210,5502,6513,6518,6520,8789,9334,9963,23516,84649,92579,127550	ALDOB,G6PC1,GALK1,GALT,GLB1,HK1,NEU2,PKLR,PYGB,SI,SORD,MGAM,NUDT5,TREH,TKFC,DHDH,GBA3,RBKS,HKDC1,GALM,GLYCTK,SLC37A4,INPP5B,KHK,MAN1A1,MDH2,PC,PFKFB4,PPP1R1A,SLC2A1,SLC2A5,SLC3A2,FBP2,B4GALT5,SLC23A1,SLC39A14,DGAT2,G6PC3,A3GALT2
4_Member	GO Biological Processes	GO:0016052	carbohydrate catabolic process	-16.6475	-13.2047	21/102	229,2538,2584,2592,2720,3098,4759,5313,5834,6476,6652,8972,11164,11181,26007,27294,57733,64080,80201,130589,132158	ALDOB,G6PC1,GALK1,GALT,GLB1,HK1,NEU2,PKLR,PYGB,SI,SORD,MGAM,NUDT5,TREH,TKFC,DHDH,GBA3,RBKS,HKDC1,GALM,GLYCTK
4_Member	GO Biological Processes	GO:0005975	carbohydrate metabolic process	-16.0507	-12.7047	39/462	229,2538,2542,2584,2592,2720,3098,3633,3795,4121,4191,4759,5091,5210,5313,5502,5834,6476,6513,6518,6520,6652,8789,8972,9334,9963,11164,11181,23516,26007,27294,57733,64080,80201,84649,92579,127550,130589,132158	ALDOB,G6PC1,SLC37A4,GALK1,GALT,GLB1,HK1,INPP5B,KHK,MAN1A1,MDH2,NEU2,PC,PFKFB4,PKLR,PPP1R1A,PYGB,SI,SLC2A1,SLC2A5,SLC3A2,SORD,FBP2,MGAM,B4GALT5,SLC23A1,NUDT5,TREH,SLC39A14,TKFC,DHDH,GBA3,RBKS,HKDC1,DGAT2,G6PC3,A3GALT2,GALM,GLYCTK
4_Member	GO Biological Processes	GO:0005996	monosaccharide metabolic process	-13.3834	-10.4177	22/163	229,2538,2542,2584,2592,2720,3098,3795,5091,5210,6513,6652,8789,9963,11164,23516,27294,64080,80201,92579,130589,132158	ALDOB,G6PC1,SLC37A4,GALK1,GALT,GLB1,HK1,KHK,PC,PFKFB4,SLC2A1,SORD,FBP2,SLC23A1,NUDT5,SLC39A14,DHDH,RBKS,HKDC1,G6PC3,GALM,GLYCTK
4_Member	GO Biological Processes	GO:0044262	cellular carbohydrate metabolic process	-12.5053	-9.67536	21/161	2538,2584,2720,3098,3633,3795,4759,5210,5502,5834,6476,6652,8789,8972,9334,11181,26007,57733,64080,80201,84649	G6PC1,GALK1,GLB1,HK1,INPP5B,KHK,NEU2,PFKFB4,PPP1R1A,PYGB,SI,SORD,FBP2,MGAM,B4GALT5,TREH,TKFC,GBA3,RBKS,HKDC1,DGAT2
4_Member	GO Biological Processes	GO:0019318	hexose metabolic process	-9.69391	-7.13329	17/141	229,2538,2542,2584,2592,2720,3098,3795,5091,5210,6652,8789,23516,80201,92579,130589,132158	ALDOB,G6PC1,SLC37A4,GALK1,GALT,GLB1,HK1,KHK,PC,PFKFB4,SORD,FBP2,SLC39A14,HKDC1,G6PC3,GALM,GLYCTK
4_Member	GO Biological Processes	GO:0006000	fructose metabolic process	-7.51872	-5.13657	6/13	229,3795,5210,6652,8789,132158	ALDOB,KHK,PFKFB4,SORD,FBP2,GLYCTK
5_Summary	GO Biological Processes	GO:1901615	organic hydroxy compound metabolic process	-15.8932	-12.5887	39/467	221,247,335,337,338,949,1610,1644,2584,3291,3633,4597,5053,5153,5360,5593,6505,6531,6652,6820,8431,8566,8608,8694,8877,9227,9971,11161,26007,53630,56848,57026,80271,84649,114876,117247,123099,151056,285440	ALDH3B1,ALOX15B,APOA1,APOA4,APOB,SCARB1,DAO,DDC,GALK1,HSD11B2,INPP5B,MVD,PAH,PDE1B,PLTP,PRKG2,SLC1A1,SLC6A3,SORD,SULT2B1,NR0B2,PDXK,RDH16,DGAT1,SPHK1,LRAT,NR1H4,ERG28,TKFC,BCO1,SPHK2,PDXP,ITPKC,DGAT2,OSBPL1A,SLC16A10,DEGS2,PLB1,CYP4V2
5_Member	GO Biological Processes	GO:1901615	organic hydroxy compound metabolic process	-15.8932	-12.5887	39/467	221,247,335,337,338,949,1610,1644,2584,3291,3633,4597,5053,5153,5360,5593,6505,6531,6652,6820,8431,8566,8608,8694,8877,9227,9971,11161,26007,53630,56848,57026,80271,84649,114876,117247,123099,151056,285440	ALDH3B1,ALOX15B,APOA1,APOA4,APOB,SCARB1,DAO,DDC,GALK1,HSD11B2,INPP5B,MVD,PAH,PDE1B,PLTP,PRKG2,SLC1A1,SLC6A3,SORD,SULT2B1,NR0B2,PDXK,RDH16,DGAT1,SPHK1,LRAT,NR1H4,ERG28,TKFC,BCO1,SPHK2,PDXP,ITPKC,DGAT2,OSBPL1A,SLC16A10,DEGS2,PLB1,CYP4V2
5_Member	GO Biological Processes	GO:0006066	alcohol metabolic process	-9.87739	-7.28732	25/316	221,335,337,338,949,2584,3291,3633,4597,5593,6652,6820,8431,8608,8694,8877,9227,26007,53630,56848,80271,84649,114876,123099,151056	ALDH3B1,APOA1,APOA4,APOB,SCARB1,GALK1,HSD11B2,INPP5B,MVD,PRKG2,SORD,SULT2B1,NR0B2,RDH16,DGAT1,SPHK1,LRAT,TKFC,BCO1,SPHK2,ITPKC,DGAT2,OSBPL1A,DEGS2,PLB1
6_Summary	GO Molecular Functions	GO:0015291	secondary active transmembrane transporter activity	-15.1992	-12.0294	28/240	2542,5002,6505,6520,6523,6531,6549,6564,6583,6584,8402,9016,9058,9153,9963,10864,23428,23516,23539,57030,65010,79751,84879,115584,117247,142680,159963,340024,215,4537,4539,5826,8714,64240,64241,1317,4509,7780,7782,10166,55129,55630,57181,84102,92736,94081,119395,126969,140803,153328,283130,283375,343,2570,83862,266675,282679,6948,9368	SLC37A4,SLC22A18,SLC1A1,SLC3A2,SLC5A1,SLC6A3,SLC9A2,SLC15A1,SLC22A4,SLC22A5,SLC25A11,SLC25A14,SLC13A2,SLC28A2,SLC23A1,SLC22A7,SLC7A8,SLC39A14,SLC16A8,SLC17A7,SLC26A6,SLC25A22,MFSD2A,SLC5A11,SLC16A10,SLC34A3,SLC5A12,SLC6A19,ABCD1,ND3,ND4L,ABCD4,ABCC3,ABCG5,ABCG8,SLC31A1,ATP8,SLC30A2,SLC30A4,SLC25A15,ANO10,SLC39A4,SLC39A10,SLC41A2,OTOP2,SFXN1,CALHM3,SLC44A3,TRPM6,SLC25A48,SLC25A45,SLC39A5,AQP8,GABR…
6_Member	GO Molecular Functions	GO:0015291	secondary active transmembrane transporter activity	-15.1992	-12.0294	28/240	2542,5002,6505,6520,6523,6531,6549,6564,6583,6584,8402,9016,9058,9153,9963,10864,23428,23516,23539,57030,65010,79751,84879,115584,117247,142680,159963,340024	SLC37A4,SLC22A18,SLC1A1,SLC3A2,SLC5A1,SLC6A3,SLC9A2,SLC15A1,SLC22A4,SLC22A5,SLC25A11,SLC25A14,SLC13A2,SLC28A2,SLC23A1,SLC22A7,SLC7A8,SLC39A14,SLC16A8,SLC17A7,SLC26A6,SLC25A22,MFSD2A,SLC5A11,SLC16A10,SLC34A3,SLC5A12,SLC6A19
6_Member	GO Molecular Functions	GO:0022804	active transmembrane transporter activity	-14.7595	-11.6923	35/405	215,2542,4537,4539,5002,5826,6505,6520,6523,6531,6549,6564,6583,6584,8402,8714,9016,9058,9153,9963,10864,23428,23516,23539,57030,64240,64241,65010,79751,84879,115584,117247,142680,159963,340024	ABCD1,SLC37A4,ND3,ND4L,SLC22A18,ABCD4,SLC1A1,SLC3A2,SLC5A1,SLC6A3,SLC9A2,SLC15A1,SLC22A4,SLC22A5,SLC25A11,ABCC3,SLC25A14,SLC13A2,SLC28A2,SLC23A1,SLC22A7,SLC7A8,SLC39A14,SLC16A8,SLC17A7,ABCG5,ABCG8,SLC26A6,SLC25A22,MFSD2A,SLC5A11,SLC16A10,SLC34A3,SLC5A12,SLC6A19
6_Member	GO Molecular Functions	GO:0015293	symporter activity	-11.4638	-8.6861	19/144	5002,6505,6523,6531,6564,6583,6584,9058,9153,9963,23516,23539,57030,79751,84879,115584,142680,159963,340024	SLC22A18,SLC1A1,SLC5A1,SLC6A3,SLC15A1,SLC22A4,SLC22A5,SLC13A2,SLC28A2,SLC23A1,SLC39A14,SLC16A8,SLC17A7,SLC25A22,MFSD2A,SLC5A11,SLC34A3,SLC5A12,SLC6A19
6_Member	GO Molecular Functions	GO:0008324	cation transmembrane transporter activity	-10.0836	-7.46191	37/650	1317,4509,5002,6505,6520,6523,6531,6549,6564,6583,6584,7780,7782,9058,9153,9963,10166,23428,23516,55129,55630,57030,57181,79751,84102,84879,92736,94081,115584,119395,126969,140803,142680,153328,159963,283130,283375	SLC31A1,ATP8,SLC22A18,SLC1A1,SLC3A2,SLC5A1,SLC6A3,SLC9A2,SLC15A1,SLC22A4,SLC22A5,SLC30A2,SLC30A4,SLC13A2,SLC28A2,SLC23A1,SLC25A15,SLC7A8,SLC39A14,ANO10,SLC39A4,SLC17A7,SLC39A10,SLC25A22,SLC41A2,MFSD2A,OTOP2,SFXN1,SLC5A11,CALHM3,SLC44A3,TRPM6,SLC34A3,SLC25A48,SLC5A12,SLC25A45,SLC39A5
6_Member	GO Molecular Functions	GO:0022853	active ion transmembrane transporter activity	-9.92995	-7.3322	23/265	2542,5002,6505,6520,6523,6531,6549,6564,6583,8402,8714,9058,9153,9963,10864,23516,57030,65010,79751,84879,115584,142680,159963	SLC37A4,SLC22A18,SLC1A1,SLC3A2,SLC5A1,SLC6A3,SLC9A2,SLC15A1,SLC22A4,SLC25A11,ABCC3,SLC13A2,SLC28A2,SLC23A1,SLC22A7,SLC39A14,SLC17A7,SLC26A6,SLC25A22,MFSD2A,SLC5A11,SLC34A3,SLC5A12
6_Member	GO Molecular Functions	GO:0015318	inorganic molecular entity transmembrane transporter activity	-9.75903	-7.17651	39/732	343,1317,2542,2570,4509,5002,6505,6520,6523,6531,6549,6564,7780,7782,8402,8714,9016,9058,9153,9963,23516,55129,55630,57030,57181,65010,79751,83862,84102,84879,92736,115584,119395,140803,142680,159963,266675,282679,283375	AQP8,SLC31A1,SLC37A4,GABRR2,ATP8,SLC22A18,SLC1A1,SLC3A2,SLC5A1,SLC6A3,SLC9A2,SLC15A1,SLC30A2,SLC30A4,SLC25A11,ABCC3,SLC25A14,SLC13A2,SLC28A2,SLC23A1,SLC39A14,ANO10,SLC39A4,SLC17A7,SLC39A10,SLC26A6,SLC25A22,TMEM120A,SLC41A2,MFSD2A,OTOP2,SLC5A11,CALHM3,TRPM6,SLC34A3,SLC5A12,BEST4,AQP11,SLC39A5
6_Member	GO Molecular Functions	GO:0015294	solute:cation symporter activity	-8.72749	-6.23281	14/104	6505,6523,6531,6564,9058,9153,9963,23516,57030,79751,84879,115584,142680,159963	SLC1A1,SLC5A1,SLC6A3,SLC15A1,SLC13A2,SLC28A2,SLC23A1,SLC39A14,SLC17A7,SLC25A22,MFSD2A,SLC5A11,SLC34A3,SLC5A12
6_Member	GO Molecular Functions	GO:0015370	solute:sodium symporter activity	-7.57306	-5.18136	11/72	6505,6523,6531,9058,9153,9963,57030,84879,115584,142680,159963	SLC1A1,SLC5A1,SLC6A3,SLC13A2,SLC28A2,SLC23A1,SLC17A7,MFSD2A,SLC5A11,SLC34A3,SLC5A12
6_Member	GO Biological Processes	GO:0098655	cation transmembrane transport	-6.93397	-4.65622	31/640	1317,4509,5002,6505,6520,6523,6531,6549,6564,6583,6584,6948,7780,7782,9963,10166,23428,23516,55129,55630,57030,57181,79751,84102,92736,94081,119395,140803,142680,283375,340024	SLC31A1,ATP8,SLC22A18,SLC1A1,SLC3A2,SLC5A1,SLC6A3,SLC9A2,SLC15A1,SLC22A4,SLC22A5,TCN2,SLC30A2,SLC30A4,SLC23A1,SLC25A15,SLC7A8,SLC39A14,ANO10,SLC39A4,SLC17A7,SLC39A10,SLC25A22,SLC41A2,OTOP2,SFXN1,CALHM3,TRPM6,SLC34A3,SLC39A5,SLC6A19
6_Member	GO Molecular Functions	GO:0022890	inorganic cation transmembrane transporter activity	-6.56409	-4.342	29/596	1317,4509,5002,6505,6520,6523,6531,6549,6564,7780,7782,9058,9153,9963,23516,55129,55630,57030,57181,79751,84102,84879,92736,115584,119395,140803,142680,159963,283375	SLC31A1,ATP8,SLC22A18,SLC1A1,SLC3A2,SLC5A1,SLC6A3,SLC9A2,SLC15A1,SLC30A2,SLC30A4,SLC13A2,SLC28A2,SLC23A1,SLC39A14,ANO10,SLC39A4,SLC17A7,SLC39A10,SLC25A22,SLC41A2,MFSD2A,OTOP2,SLC5A11,CALHM3,TRPM6,SLC34A3,SLC5A12,SLC39A5
6_Member	GO Biological Processes	GO:0098660	inorganic ion transmembrane transport	-5.97734	-3.82729	29/637	1317,2542,2570,4509,5002,6505,6520,6523,6531,6549,6564,6948,7780,7782,8402,9016,9963,23516,55630,57030,57181,65010,79751,84102,92736,140803,142680,283375,340024	SLC31A1,SLC37A4,GABRR2,ATP8,SLC22A18,SLC1A1,SLC3A2,SLC5A1,SLC6A3,SLC9A2,SLC15A1,TCN2,SLC30A2,SLC30A4,SLC25A11,SLC25A14,SLC23A1,SLC39A14,SLC39A4,SLC17A7,SLC39A10,SLC26A6,SLC25A22,SLC41A2,OTOP2,TRPM6,SLC34A3,SLC39A5,SLC6A19
6_Member	GO Molecular Functions	GO:0015081	sodium ion transmembrane transporter activity	-5.87382	-3.74007	13/150	6505,6520,6523,6531,6549,9058,9153,9963,57030,84879,115584,142680,159963	SLC1A1,SLC3A2,SLC5A1,SLC6A3,SLC9A2,SLC13A2,SLC28A2,SLC23A1,SLC17A7,MFSD2A,SLC5A11,SLC34A3,SLC5A12
6_Member	GO Biological Processes	GO:0006814	sodium ion transport	-5.74304	-3.61982	14/179	6520,6523,6531,6549,6583,6584,9058,9368,9963,57030,115584,142680,159963,340024	SLC3A2,SLC5A1,SLC6A3,SLC9A2,SLC22A4,SLC22A5,SLC13A2,SLC9A3R1,SLC23A1,SLC17A7,SLC5A11,SLC34A3,SLC5A12,SLC6A19
6_Member	GO Molecular Functions	GO:0046873	metal ion transmembrane transporter activity	-5.50079	-3.41967	22/428	1317,6505,6520,6523,6531,6549,7780,7782,9058,9153,9963,23516,55630,57030,57181,84102,84879,115584,140803,142680,159963,283375	SLC31A1,SLC1A1,SLC3A2,SLC5A1,SLC6A3,SLC9A2,SLC30A2,SLC30A4,SLC13A2,SLC28A2,SLC23A1,SLC39A14,SLC39A4,SLC17A7,SLC39A10,SLC41A2,MFSD2A,SLC5A11,TRPM6,SLC34A3,SLC5A12,SLC39A5
6_Member	GO Biological Processes	GO:0030001	metal ion transport	-4.90333	-2.92474	26/611	1317,6505,6520,6523,6531,6549,6583,6584,6948,7780,7782,9058,9368,9963,23516,55630,57030,57181,84102,94081,115584,140803,142680,159963,283375,340024	SLC31A1,SLC1A1,SLC3A2,SLC5A1,SLC6A3,SLC9A2,SLC22A4,SLC22A5,TCN2,SLC30A2,SLC30A4,SLC13A2,SLC9A3R1,SLC23A1,SLC39A14,SLC39A4,SLC17A7,SLC39A10,SLC41A2,SFXN1,SLC5A11,TRPM6,SLC34A3,SLC5A12,SLC39A5,SLC6A19
6_Member	GO Biological Processes	GO:0098662	inorganic cation transmembrane transport	-4.48605	-2.58571	24/571	1317,4509,5002,6505,6520,6523,6531,6549,6564,6948,7780,7782,9963,23516,55630,57030,57181,79751,84102,92736,140803,142680,283375,340024	SLC31A1,ATP8,SLC22A18,SLC1A1,SLC3A2,SLC5A1,SLC6A3,SLC9A2,SLC15A1,TCN2,SLC30A2,SLC30A4,SLC23A1,SLC39A14,SLC39A4,SLC17A7,SLC39A10,SLC25A22,SLC41A2,OTOP2,TRPM6,SLC34A3,SLC39A5,SLC6A19
6_Member	GO Biological Processes	GO:0035725	sodium ion transmembrane transport	-3.03948	-1.40619	8/121	6520,6523,6531,6549,9963,57030,142680,340024	SLC3A2,SLC5A1,SLC6A3,SLC9A2,SLC23A1,SLC17A7,SLC34A3,SLC6A19
7_Summary	GO Biological Processes	GO:0055088	lipid homeostasis	-14.8205	-11.7298	24/173	215,335,337,338,949,2053,2538,2695,4547,6836,8694,9971,10062,10938,51085,51099,51129,53345,63874,64240,64241,83667,84647,84649,32,339,650,824,2181,2268,4067,5447,8877,56848,79143,84879,3795,9056,10776,10999,51293	ABCD1,APOA1,APOA4,APOB,SCARB1,EPHX2,G6PC1,GIP,MTTP,SURF4,DGAT1,NR1H4,NR1H3,EHD1,MLXIPL,ABHD5,ANGPTL4,TM6SF2,ABHD4,ABCG5,ABCG8,SESN2,PLA2G12B,DGAT2,ACACB,APOBEC1,BMP2,CAPN2,ACSL3,FGR,LYN,POR,SPHK1,SPHK2,MBOAT7,MFSD2A,KHK,SLC7A7,ARPP19,SLC27A4,CD320
7_Member	GO Biological Processes	GO:0055088	lipid homeostasis	-14.8205	-11.7298	24/173	215,335,337,338,949,2053,2538,2695,4547,6836,8694,9971,10062,10938,51085,51099,51129,53345,63874,64240,64241,83667,84647,84649	ABCD1,APOA1,APOA4,APOB,SCARB1,EPHX2,G6PC1,GIP,MTTP,SURF4,DGAT1,NR1H4,NR1H3,EHD1,MLXIPL,ABHD5,ANGPTL4,TM6SF2,ABHD4,ABCG5,ABCG8,SESN2,PLA2G12B,DGAT2
7_Member	GO Biological Processes	GO:0055090	acylglycerol homeostasis	-13.0279	-10.1332	13/42	335,337,949,2695,9971,10062,51085,51129,64240,64241,83667,84647,84649	APOA1,APOA4,SCARB1,GIP,NR1H4,NR1H3,MLXIPL,ANGPTL4,ABCG5,ABCG8,SESN2,PLA2G12B,DGAT2
7_Member	GO Biological Processes	GO:0070328	triglyceride homeostasis	-13.0279	-10.1332	13/42	335,337,949,2695,9971,10062,51085,51129,64240,64241,83667,84647,84649	APOA1,APOA4,SCARB1,GIP,NR1H4,NR1H3,MLXIPL,ANGPTL4,ABCG5,ABCG8,SESN2,PLA2G12B,DGAT2
7_Member	GO Biological Processes	GO:0055092	sterol homeostasis	-10.0524	-7.4388	15/99	215,335,337,338,949,2053,2538,4547,9971,10062,10938,64240,64241,84647,84649	ABCD1,APOA1,APOA4,APOB,SCARB1,EPHX2,G6PC1,MTTP,NR1H4,NR1H3,EHD1,ABCG5,ABCG8,PLA2G12B,DGAT2
7_Member	GO Biological Processes	GO:0019216	regulation of lipid metabolic process	-9.23697	-6.69037	25/339	32,215,335,337,338,339,650,824,949,2053,2181,2268,2695,4067,5447,8877,9971,10062,51085,51099,53345,56848,79143,84649,84879	ACACB,ABCD1,APOA1,APOA4,APOB,APOBEC1,BMP2,CAPN2,SCARB1,EPHX2,ACSL3,FGR,GIP,LYN,POR,SPHK1,NR1H4,NR1H3,MLXIPL,ABHD5,TM6SF2,SPHK2,MBOAT7,DGAT2,MFSD2A
7_Member	GO Biological Processes	GO:0042632	cholesterol homeostasis	-9.07523	-6.54884	14/98	335,337,338,949,2053,2538,4547,9971,10062,10938,64240,64241,84647,84649	APOA1,APOA4,APOB,SCARB1,EPHX2,G6PC1,MTTP,NR1H4,NR1H3,EHD1,ABCG5,ABCG8,PLA2G12B,DGAT2
7_Member	GO Biological Processes	GO:0046889	positive regulation of lipid biosynthetic process	-8.84611	-6.34527	13/85	215,335,337,824,949,2181,5447,9971,10062,51085,56848,84649,84879	ABCD1,APOA1,APOA4,CAPN2,SCARB1,ACSL3,POR,NR1H4,NR1H3,MLXIPL,SPHK2,DGAT2,MFSD2A
7_Member	GO Biological Processes	GO:0045834	positive regulation of lipid metabolic process	-8.24838	-5.77167	16/153	215,335,337,824,949,2181,2268,4067,5447,9971,10062,51085,51099,56848,84649,84879	ABCD1,APOA1,APOA4,CAPN2,SCARB1,ACSL3,FGR,LYN,POR,NR1H4,NR1H3,MLXIPL,ABHD5,SPHK2,DGAT2,MFSD2A
7_Member	GO Biological Processes	GO:0046890	regulation of lipid biosynthetic process	-8.23453	-5.76365	17/175	215,335,337,338,650,824,949,2181,2695,5447,8877,9971,10062,51085,56848,84649,84879	ABCD1,APOA1,APOA4,APOB,BMP2,CAPN2,SCARB1,ACSL3,GIP,POR,SPHK1,NR1H4,NR1H3,MLXIPL,SPHK2,DGAT2,MFSD2A
7_Member	GO Biological Processes	GO:0090207	regulation of triglyceride metabolic process	-7.63821	-5.236	9/42	335,337,339,949,10062,51099,79143,84649,84879	APOA1,APOA4,APOBEC1,SCARB1,NR1H3,ABHD5,MBOAT7,DGAT2,MFSD2A
7_Member	GO Biological Processes	GO:0090208	positive regulation of triglyceride metabolic process	-7.20859	-4.87549	7/23	335,337,949,10062,51099,84649,84879	APOA1,APOA4,SCARB1,NR1H3,ABHD5,DGAT2,MFSD2A
7_Member	GO Biological Processes	GO:0062012	regulation of small molecule metabolic process	-6.50703	-4.29462	21/342	32,215,335,337,338,650,2053,2695,3795,5447,9056,9971,10062,10776,10999,51085,51293,56848,83667,84649,84879	ACACB,ABCD1,APOA1,APOA4,APOB,BMP2,EPHX2,GIP,KHK,POR,SLC7A7,NR1H4,NR1H3,ARPP19,SLC27A4,MLXIPL,CD320,SPHK2,SESN2,DGAT2,MFSD2A
7_Member	GO Biological Processes	GO:0010565	regulation of cellular ketone metabolic process	-5.68636	-3.57087	12/132	32,215,335,337,650,2695,9056,9971,10062,51085,84649,84879	ACACB,ABCD1,APOA1,APOA4,BMP2,GIP,SLC7A7,NR1H4,NR1H3,MLXIPL,DGAT2,MFSD2A
7_Member	GO Biological Processes	GO:0019217	regulation of fatty acid metabolic process	-4.66489	-2.72906	9/92	32,215,335,337,2695,10062,51085,84649,84879	ACACB,ABCD1,APOA1,APOA4,GIP,NR1H3,MLXIPL,DGAT2,MFSD2A
7_Member	GO Biological Processes	GO:0045723	positive regulation of fatty acid biosynthetic process	-4.50302	-2.59483	5/23	215,335,337,10062,51085	ABCD1,APOA1,APOA4,NR1H3,MLXIPL
7_Member	GO Biological Processes	GO:0010867	positive regulation of triglyceride biosynthetic process	-4.19352	-2.35354	4/14	949,10062,84649,84879	SCARB1,NR1H3,DGAT2,MFSD2A
7_Member	GO Biological Processes	GO:0042304	regulation of fatty acid biosynthetic process	-3.82593	-2.04228	6/49	215,335,337,2695,10062,51085	ABCD1,APOA1,APOA4,GIP,NR1H3,MLXIPL
7_Member	GO Biological Processes	GO:0019218	regulation of steroid metabolic process	-3.47746	-1.74359	8/104	335,337,338,650,2053,5447,9971,84649	APOA1,APOA4,APOB,BMP2,EPHX2,POR,NR1H4,DGAT2
7_Member	GO Biological Processes	GO:0090181	regulation of cholesterol metabolic process	-3.47309	-1.74205	5/37	338,2053,5447,9971,84649	APOB,EPHX2,POR,NR1H4,DGAT2
7_Member	GO Biological Processes	GO:0010866	regulation of triglyceride biosynthetic process	-3.37517	-1.67169	4/22	949,10062,84649,84879	SCARB1,NR1H3,DGAT2,MFSD2A
7_Member	GO Biological Processes	GO:0045923	positive regulation of fatty acid metabolic process	-3.36398	-1.66248	5/39	215,335,337,10062,51085	ABCD1,APOA1,APOA4,NR1H3,MLXIPL
7_Member	GO Biological Processes	GO:0062013	positive regulation of small molecule metabolic process	-3.13251	-1.48292	9/146	215,335,337,5447,9971,10062,10776,51085,84649	ABCD1,APOA1,APOA4,POR,NR1H4,NR1H3,ARPP19,MLXIPL,DGAT2
8_Summary	GO Biological Processes	GO:0008610	lipid biosynthetic process	-14.4408	-11.401	41/570	32,215,221,247,335,337,1907,4597,5279,5287,5337,5833,8694,8877,9334,9663,10423,10555,11161,26063,51099,51703,53630,54988,56848,63874,64834,79143,79603,80271,84174,84649,84803,84879,114876,123099,126969,127281,127550,171586,255189,338,339,2538,3633,4547,6583,10062,26090,151056,255043,100,271,353,2181,4337,4509,4830,5313,5635,7378,8566,554235,27293,84647	ACACB,ABCD1,ALDH3B1,ALOX15B,APOA1,APOA4,EDN2,MVD,PIGC,PIK3C2B,PLD1,PCYT2,DGAT1,SPHK1,B4GALT5,LPIN2,CDIPT,AGPAT2,ERG28,DECR2,ABHD5,ACSL5,BCO1,ACSM5,SPHK2,ABHD4,ELOVL1,MBOAT7,CERS4,ITPKC,SLA2,DGAT2,GPAT3,MFSD2A,OSBPL1A,DEGS2,SLC44A3,PRXL2B,A3GALT2,ABHD3,PLA2G4F,APOB,APOBEC1,G6PC1,INPP5B,MTTP,SLC22A4,NR1H3,ABHD12,PLB1,TMEM86B,ADA,AMPD2,APRT,ACSL3,MOCS1,ATP8,NME1,PKLR,PRPSAP1,UPP1,PDXK,ASPDH,SMPDL3B,…
8_Member	GO Biological Processes	GO:0008610	lipid biosynthetic process	-14.4408	-11.401	41/570	32,215,221,247,335,337,1907,4597,5279,5287,5337,5833,8694,8877,9334,9663,10423,10555,11161,26063,51099,51703,53630,54988,56848,63874,64834,79143,79603,80271,84174,84649,84803,84879,114876,123099,126969,127281,127550,171586,255189	ACACB,ABCD1,ALDH3B1,ALOX15B,APOA1,APOA4,EDN2,MVD,PIGC,PIK3C2B,PLD1,PCYT2,DGAT1,SPHK1,B4GALT5,LPIN2,CDIPT,AGPAT2,ERG28,DECR2,ABHD5,ACSL5,BCO1,ACSM5,SPHK2,ABHD4,ELOVL1,MBOAT7,CERS4,ITPKC,SLA2,DGAT2,GPAT3,MFSD2A,OSBPL1A,DEGS2,SLC44A3,PRXL2B,A3GALT2,ABHD3,PLA2G4F
8_Member	GO Biological Processes	GO:0046486	glycerolipid metabolic process	-13.187	-10.2561	31/357	335,337,338,339,2538,3633,4547,5279,5287,5337,5833,6583,8694,9663,10062,10423,10555,26090,51099,63874,79143,80271,84174,84649,84803,84879,126969,151056,171586,255043,255189	APOA1,APOA4,APOB,APOBEC1,G6PC1,INPP5B,MTTP,PIGC,PIK3C2B,PLD1,PCYT2,SLC22A4,DGAT1,LPIN2,NR1H3,CDIPT,AGPAT2,ABHD12,ABHD5,ABHD4,MBOAT7,ITPKC,SLA2,DGAT2,GPAT3,MFSD2A,SLC44A3,PLB1,ABHD3,TMEM86B,PLA2G4F
8_Member	GO Biological Processes	GO:0090407	organophosphate biosynthetic process	-10.9908	-8.30759	33/488	32,100,271,335,353,2181,4337,4509,4597,4830,5279,5287,5313,5337,5635,5833,7378,8566,10423,10555,51099,51703,56848,63874,64834,79143,80271,84174,84803,84879,126969,171586,554235	ACACB,ADA,AMPD2,APOA1,APRT,ACSL3,MOCS1,ATP8,MVD,NME1,PIGC,PIK3C2B,PKLR,PLD1,PRPSAP1,PCYT2,UPP1,PDXK,CDIPT,AGPAT2,ABHD5,ACSL5,SPHK2,ABHD4,ELOVL1,MBOAT7,ITPKC,SLA2,GPAT3,MFSD2A,SLC44A3,ABHD3,ASPDH
8_Member	GO Biological Processes	GO:0006644	phospholipid metabolic process	-10.7036	-8.0389	28/364	247,335,337,3633,4597,5279,5287,5337,5833,10062,10423,10555,26090,27293,51099,56848,63874,79143,80271,84174,84647,84803,84879,126969,151056,171586,255043,255189	ALOX15B,APOA1,APOA4,INPP5B,MVD,PIGC,PIK3C2B,PLD1,PCYT2,NR1H3,CDIPT,AGPAT2,ABHD12,SMPDL3B,ABHD5,SPHK2,ABHD4,MBOAT7,ITPKC,SLA2,PLA2G12B,GPAT3,MFSD2A,SLC44A3,PLB1,ABHD3,TMEM86B,PLA2G4F
8_Member	GO Biological Processes	GO:0006650	glycerophospholipid metabolic process	-9.09843	-6.56541	23/292	335,337,3633,5279,5287,5337,5833,10062,10423,10555,26090,51099,63874,79143,80271,84174,84803,84879,126969,151056,171586,255043,255189	APOA1,APOA4,INPP5B,PIGC,PIK3C2B,PLD1,PCYT2,NR1H3,CDIPT,AGPAT2,ABHD12,ABHD5,ABHD4,MBOAT7,ITPKC,SLA2,GPAT3,MFSD2A,SLC44A3,PLB1,ABHD3,TMEM86B,PLA2G4F
8_Member	GO Biological Processes	GO:0045017	glycerolipid biosynthetic process	-8.14631	-5.68686	19/224	335,5279,5287,5337,5833,8694,9663,10423,10555,51099,63874,79143,80271,84174,84649,84803,84879,126969,171586	APOA1,PIGC,PIK3C2B,PLD1,PCYT2,DGAT1,LPIN2,CDIPT,AGPAT2,ABHD5,ABHD4,MBOAT7,ITPKC,SLA2,DGAT2,GPAT3,MFSD2A,SLC44A3,ABHD3
8_Member	GO Biological Processes	GO:0008654	phospholipid biosynthetic process	-6.8515	-4.58474	18/243	335,4597,5279,5287,5337,5833,10423,10555,51099,56848,63874,79143,80271,84174,84803,84879,126969,171586	APOA1,MVD,PIGC,PIK3C2B,PLD1,PCYT2,CDIPT,AGPAT2,ABHD5,SPHK2,ABHD4,MBOAT7,ITPKC,SLA2,GPAT3,MFSD2A,SLC44A3,ABHD3
8_Member	GO Biological Processes	GO:0046474	glycerophospholipid biosynthetic process	-6.49248	-4.28325	16/204	335,5279,5287,5337,5833,10423,10555,51099,63874,79143,80271,84174,84803,84879,126969,171586	APOA1,PIGC,PIK3C2B,PLD1,PCYT2,CDIPT,AGPAT2,ABHD5,ABHD4,MBOAT7,ITPKC,SLA2,GPAT3,MFSD2A,SLC44A3,ABHD3
9_Summary	GO Biological Processes	GO:0032787	monocarboxylic acid metabolic process	-14.4247	-11.401	38/491	32,215,229,247,948,1384,1907,2181,2584,3033,3098,5091,5313,5447,5826,7915,8876,9380,9663,9971,10999,26027,26063,26090,29785,51099,51703,54988,55268,64834,80201,80724,83667,114876,127281,171586,255189,285440,337,338,949,4258,4759,5337,8877,27293,53630,57733,63874,84647,113026,151056,2053,3633,56848,79143,127550	ACACB,ABCD1,ALDOB,ALOX15B,CD36,CRAT,EDN2,ACSL3,GALK1,HADH,HK1,PC,PKLR,POR,ABCD4,ALDH5A1,VNN1,GRHPR,LPIN2,NR1H4,SLC27A4,ACOT11,DECR2,ABHD12,CYP2S1,ABHD5,ACSL5,ACSM5,ECHDC2,ELOVL1,HKDC1,ACAD10,SESN2,OSBPL1A,PRXL2B,ABHD3,PLA2G4F,CYP4V2,APOA4,APOB,SCARB1,MGST2,NEU2,PLD1,SPHK1,SMPDL3B,BCO1,GBA3,ABHD4,PLA2G12B,PLCD3,PLB1,EPHX2,INPP5B,SPHK2,MBOAT7,A3GALT2
9_Member	GO Biological Processes	GO:0032787	monocarboxylic acid metabolic process	-14.4247	-11.401	38/491	32,215,229,247,948,1384,1907,2181,2584,3033,3098,5091,5313,5447,5826,7915,8876,9380,9663,9971,10999,26027,26063,26090,29785,51099,51703,54988,55268,64834,80201,80724,83667,114876,127281,171586,255189,285440	ACACB,ABCD1,ALDOB,ALOX15B,CD36,CRAT,EDN2,ACSL3,GALK1,HADH,HK1,PC,PKLR,POR,ABCD4,ALDH5A1,VNN1,GRHPR,LPIN2,NR1H4,SLC27A4,ACOT11,DECR2,ABHD12,CYP2S1,ABHD5,ACSL5,ACSM5,ECHDC2,ELOVL1,HKDC1,ACAD10,SESN2,OSBPL1A,PRXL2B,ABHD3,PLA2G4F,CYP4V2
9_Member	GO Biological Processes	GO:0016042	lipid catabolic process	-12.5658	-9.71121	27/282	215,337,338,949,1384,3033,4258,4759,5337,5826,8877,9663,10999,26063,26090,27293,53630,55268,57733,63874,80724,83667,84647,113026,151056,171586,255189	ABCD1,APOA4,APOB,SCARB1,CRAT,HADH,MGST2,NEU2,PLD1,ABCD4,SPHK1,LPIN2,SLC27A4,DECR2,ABHD12,SMPDL3B,BCO1,ECHDC2,GBA3,ABHD4,ACAD10,SESN2,PLA2G12B,PLCD3,PLB1,ABHD3,PLA2G4F
9_Member	GO Biological Processes	GO:0044242	cellular lipid catabolic process	-11.1811	-8.45838	21/188	215,338,1384,3033,4258,4759,5826,8877,9663,10999,26063,26090,27293,53630,55268,57733,80724,83667,151056,171586,255189	ABCD1,APOB,CRAT,HADH,MGST2,NEU2,ABCD4,SPHK1,LPIN2,SLC27A4,DECR2,ABHD12,SMPDL3B,BCO1,ECHDC2,GBA3,ACAD10,SESN2,PLB1,ABHD3,PLA2G4F
9_Member	GO Biological Processes	GO:0006631	fatty acid metabolic process	-11.1095	-8.40703	27/325	32,215,247,948,1384,1907,2181,3033,5447,5826,9663,10999,26027,26063,26090,29785,51099,51703,54988,55268,64834,80724,83667,127281,171586,255189,285440	ACACB,ABCD1,ALOX15B,CD36,CRAT,EDN2,ACSL3,HADH,POR,ABCD4,LPIN2,SLC27A4,ACOT11,DECR2,ABHD12,CYP2S1,ABHD5,ACSL5,ACSM5,ECHDC2,ELOVL1,ACAD10,SESN2,PRXL2B,ABHD3,PLA2G4F,CYP4V2
9_Member	GO Biological Processes	GO:0030258	lipid modification	-8.12265	-5.6688	17/178	215,247,1384,2053,3033,3633,5447,5826,8877,26063,55268,56848,79143,80724,83667,127550,285440	ABCD1,ALOX15B,CRAT,EPHX2,HADH,INPP5B,POR,ABCD4,SPHK1,DECR2,ECHDC2,SPHK2,MBOAT7,ACAD10,SESN2,A3GALT2,CYP4V2
9_Member	GO Biological Processes	GO:0009062	fatty acid catabolic process	-6.7549	-4.51617	11/86	215,1384,3033,5826,9663,10999,26063,55268,80724,83667,171586	ABCD1,CRAT,HADH,ABCD4,LPIN2,SLC27A4,DECR2,ECHDC2,ACAD10,SESN2,ABHD3
9_Member	GO Biological Processes	GO:0034440	lipid oxidation	-6.65106	-4.42569	11/88	215,247,1384,3033,5447,5826,26063,55268,80724,83667,285440	ABCD1,ALOX15B,CRAT,HADH,POR,ABCD4,DECR2,ECHDC2,ACAD10,SESN2,CYP4V2
9_Member	GO Biological Processes	GO:0019395	fatty acid oxidation	-5.94963	-3.80509	10/83	215,1384,3033,5447,5826,26063,55268,80724,83667,285440	ABCD1,CRAT,HADH,POR,ABCD4,DECR2,ECHDC2,ACAD10,SESN2,CYP4V2
9_Member	GO Biological Processes	GO:0072329	monocarboxylic acid catabolic process	-5.74689	-3.62106	11/108	215,1384,3033,5826,9663,10999,26063,55268,80724,83667,171586	ABCD1,CRAT,HADH,ABCD4,LPIN2,SLC27A4,DECR2,ECHDC2,ACAD10,SESN2,ABHD3
9_Member	GO Biological Processes	GO:0006635	fatty acid beta-oxidation	-5.20631	-3.16722	8/60	215,1384,3033,5826,26063,55268,80724,83667	ABCD1,CRAT,HADH,ABCD4,DECR2,ECHDC2,ACAD10,SESN2
10_Summary	GO Biological Processes	GO:0044283	small molecule biosynthetic process	-13.4303	-10.4461	34/423	32,100,215,247,335,337,353,1907,2538,2542,4258,4597,5053,5091,5313,5360,6652,8566,8789,8877,23516,26063,53630,54988,55256,56848,64834,80271,92579,114876,127281,162417,171586,255189,26090,29785	ACACB,ADA,ABCD1,ALOX15B,APOA1,APOA4,APRT,EDN2,G6PC1,SLC37A4,MGST2,MVD,PAH,PC,PKLR,PLTP,SORD,PDXK,FBP2,SPHK1,SLC39A14,DECR2,BCO1,ACSM5,ADI1,SPHK2,ELOVL1,ITPKC,G6PC3,OSBPL1A,PRXL2B,NAGS,ABHD3,PLA2G4F,ABHD12,CYP2S1
10_Member	GO Biological Processes	GO:0044283	small molecule biosynthetic process	-13.4303	-10.4461	34/423	32,100,215,247,335,337,353,1907,2538,2542,4258,4597,5053,5091,5313,5360,6652,8566,8789,8877,23516,26063,53630,54988,55256,56848,64834,80271,92579,114876,127281,162417,171586,255189	ACACB,ADA,ABCD1,ALOX15B,APOA1,APOA4,APRT,EDN2,G6PC1,SLC37A4,MGST2,MVD,PAH,PC,PKLR,PLTP,SORD,PDXK,FBP2,SPHK1,SLC39A14,DECR2,BCO1,ACSM5,ADI1,SPHK2,ELOVL1,ITPKC,G6PC3,OSBPL1A,PRXL2B,NAGS,ABHD3,PLA2G4F
10_Member	GO Biological Processes	GO:0046394	carboxylic acid biosynthetic process	-5.11488	-3.09116	16/260	32,215,247,1907,4258,5053,5313,26063,54988,55256,64834,114876,127281,162417,171586,255189	ACACB,ABCD1,ALOX15B,EDN2,MGST2,PAH,PKLR,DECR2,ACSM5,ADI1,ELOVL1,OSBPL1A,PRXL2B,NAGS,ABHD3,PLA2G4F
10_Member	GO Biological Processes	GO:0016053	organic acid biosynthetic process	-5.07308	-3.05957	16/262	32,215,247,1907,4258,5053,5313,26063,54988,55256,64834,114876,127281,162417,171586,255189	ACACB,ABCD1,ALOX15B,EDN2,MGST2,PAH,PKLR,DECR2,ACSM5,ADI1,ELOVL1,OSBPL1A,PRXL2B,NAGS,ABHD3,PLA2G4F
10_Member	GO Biological Processes	GO:0072330	monocarboxylic acid biosynthetic process	-4.79668	-2.84168	12/161	32,215,247,1907,5313,26063,54988,64834,114876,127281,171586,255189	ACACB,ABCD1,ALOX15B,EDN2,PKLR,DECR2,ACSM5,ELOVL1,OSBPL1A,PRXL2B,ABHD3,PLA2G4F
10_Member	GO Biological Processes	GO:0006633	fatty acid biosynthetic process	-4.5696	-2.65341	10/118	32,215,247,1907,26063,54988,64834,127281,171586,255189	ACACB,ABCD1,ALOX15B,EDN2,DECR2,ACSM5,ELOVL1,PRXL2B,ABHD3,PLA2G4F
10_Member	GO Biological Processes	GO:0006636	unsaturated fatty acid biosynthetic process	-4.39758	-2.51253	6/39	247,1907,26063,64834,127281,255189	ALOX15B,EDN2,DECR2,ELOVL1,PRXL2B,PLA2G4F
10_Member	GO Biological Processes	GO:0033559	unsaturated fatty acid metabolic process	-4.27344	-2.4118	9/103	215,247,1907,26063,26090,29785,64834,127281,255189	ABCD1,ALOX15B,EDN2,DECR2,ABHD12,CYP2S1,ELOVL1,PRXL2B,PLA2G4F
10_Member	GO Biological Processes	GO:0006690	icosanoid metabolic process	-2.60726	-1.05511	7/111	247,1907,4258,26090,29785,127281,255189	ALOX15B,EDN2,MGST2,ABHD12,CYP2S1,PRXL2B,PLA2G4F
10_Member	GO Biological Processes	GO:0006692	prostanoid metabolic process	-2.42008	-0.904726	4/39	1907,29785,127281,255189	EDN2,CYP2S1,PRXL2B,PLA2G4F
10_Member	GO Biological Processes	GO:0006693	prostaglandin metabolic process	-2.42008	-0.904726	4/39	1907,29785,127281,255189	EDN2,CYP2S1,PRXL2B,PLA2G4F
10_Member	GO Biological Processes	GO:0001516	prostaglandin biosynthetic process	-2.32353	-0.827004	3/21	1907,127281,255189	EDN2,PRXL2B,PLA2G4F
10_Member	GO Biological Processes	GO:0046457	prostanoid biosynthetic process	-2.32353	-0.827004	3/21	1907,127281,255189	EDN2,PRXL2B,PLA2G4F
10_Member	GO Biological Processes	GO:0046456	icosanoid biosynthetic process	-2.16172	-0.692577	4/46	1907,4258,127281,255189	EDN2,MGST2,PRXL2B,PLA2G4F
11_Summary	GO Molecular Functions	GO:0016491	oxidoreductase activity	-13.2516	-10.3036	45/736	221,247,1384,1610,2329,2954,3033,3291,4191,4258,4537,4539,5034,5053,5351,5447,6390,6652,7498,7915,8528,8608,9380,9973,23474,26063,27035,27294,29785,51268,53630,55256,55349,55711,80724,83667,115817,123099,126133,127281,150209,201140,285440,554235,728294	ALDH3B1,ALOX15B,CRAT,DAO,FMO4,GSTZ1,HADH,HSD11B2,MDH2,MGST2,ND3,ND4L,P4HB,PAH,PLOD1,POR,SDHB,SORD,XDH,ALDH5A1,DDO,RDH16,GRHPR,CCS,ETHE1,DECR2,NOX1,DHDH,CYP2S1,PIPOX,BCO1,ADI1,CHDH,FAR2,ACAD10,SESN2,DHRS1,DEGS2,ALDH16A1,PRXL2B,AIFM3,DHRS7C,CYP4V2,ASPDH,D2HGDH
11_Member	GO Molecular Functions	GO:0016491	oxidoreductase activity	-13.2516	-10.3036	45/736	221,247,1384,1610,2329,2954,3033,3291,4191,4258,4537,4539,5034,5053,5351,5447,6390,6652,7498,7915,8528,8608,9380,9973,23474,26063,27035,27294,29785,51268,53630,55256,55349,55711,80724,83667,115817,123099,126133,127281,150209,201140,285440,554235,728294	ALDH3B1,ALOX15B,CRAT,DAO,FMO4,GSTZ1,HADH,HSD11B2,MDH2,MGST2,ND3,ND4L,P4HB,PAH,PLOD1,POR,SDHB,SORD,XDH,ALDH5A1,DDO,RDH16,GRHPR,CCS,ETHE1,DECR2,NOX1,DHDH,CYP2S1,PIPOX,BCO1,ADI1,CHDH,FAR2,ACAD10,SESN2,DHRS1,DEGS2,ALDH16A1,PRXL2B,AIFM3,DHRS7C,CYP4V2,ASPDH,D2HGDH
12_Summary	GO Biological Processes	GO:0015850	organic hydroxy compound transport	-12.8362	-9.96735	21/155	335,337,338,948,949,4547,5360,6523,6531,8431,8714,23539,64240,64241,65010,114876,115584,123264,159963,200931,282679,9368,10999,84879,84647,255189	APOA1,APOA4,APOB,CD36,SCARB1,MTTP,PLTP,SLC5A1,SLC6A3,NR0B2,ABCC3,SLC16A8,ABCG5,ABCG8,SLC26A6,OSBPL1A,SLC5A11,SLC51B,SLC5A12,SLC51A,AQP11,SLC9A3R1,SLC27A4,MFSD2A,PLA2G12B,PLA2G4F
12_Member	GO Biological Processes	GO:0015850	organic hydroxy compound transport	-12.8362	-9.96735	21/155	335,337,338,948,949,4547,5360,6523,6531,8431,8714,23539,64240,64241,65010,114876,115584,123264,159963,200931,282679	APOA1,APOA4,APOB,CD36,SCARB1,MTTP,PLTP,SLC5A1,SLC6A3,NR0B2,ABCC3,SLC16A8,ABCG5,ABCG8,SLC26A6,OSBPL1A,SLC5A11,SLC51B,SLC5A12,SLC51A,AQP11
12_Member	GO Molecular Functions	GO:0008028	monocarboxylic acid transmembrane transporter activity	-7.38422	-5.0114	10/59	948,8714,9368,10999,23539,65010,84879,123264,159963,200931	CD36,ABCC3,SLC9A3R1,SLC27A4,SLC16A8,SLC26A6,MFSD2A,SLC51B,SLC5A12,SLC51A
12_Member	GO Biological Processes	GO:0015718	monocarboxylic acid transport	-7.15028	-4.82137	12/97	948,8431,8714,9368,10999,23539,65010,84647,123264,159963,200931,255189	CD36,NR0B2,ABCC3,SLC9A3R1,SLC27A4,SLC16A8,SLC26A6,PLA2G12B,SLC51B,SLC5A12,SLC51A,PLA2G4F
12_Member	GO Molecular Functions	GO:1901618	organic hydroxy compound transmembrane transporter activity	-6.78515	-4.53263	9/52	6523,6531,8714,23539,115584,123264,159963,200931,282679	SLC5A1,SLC6A3,ABCC3,SLC16A8,SLC5A11,SLC51B,SLC5A12,SLC51A,AQP11
12_Member	GO Biological Processes	GO:0032782	bile acid secretion	-4.06645	-2.25327	3/6	9368,123264,200931	SLC9A3R1,SLC51B,SLC51A
12_Member	GO Biological Processes	GO:0046717	acid secretion	-3.29786	-1.61561	4/23	9368,65010,123264,200931	SLC9A3R1,SLC26A6,SLC51B,SLC51A
12_Member	GO Biological Processes	GO:0015721	bile acid and bile salt transport	-2.79241	-1.21436	4/31	8431,8714,123264,200931	NR0B2,ABCC3,SLC51B,SLC51A
12_Member	GO Molecular Functions	GO:0015125	bile acid transmembrane transporter activity	-2.32353	-0.827004	3/21	8714,123264,200931	ABCC3,SLC51B,SLC51A
13_Summary	GO Biological Processes	GO:0019693	ribose phosphate metabolic process	-12.5028	-9.67536	29/330	32,100,215,229,271,353,2181,2584,3098,4354,4509,4597,4830,5313,5635,6820,7378,7498,8694,11164,22978,26027,51268,51703,54988,55711,64834,80201,84649,5169,554235,339,2592,4121,5279,9334,79695,127550,282679,374378,1610,1644,2968,3219,5053,6531,8566,8877,10062,51087,57661,4337,5360	ACACB,ADA,ABCD1,ALDOB,AMPD2,APRT,ACSL3,GALK1,HK1,MPP1,ATP8,MVD,NME1,PKLR,PRPSAP1,SULT2B1,UPP1,XDH,DGAT1,NUDT5,NT5C2,ACOT11,PIPOX,ACSL5,ACSM5,FAR2,ELOVL1,HKDC1,DGAT2,ENPP3,ASPDH,APOBEC1,GALT,MAN1A1,PIGC,B4GALT5,GALNT12,A3GALT2,AQP11,GALNT18,DAO,DDC,GTF2H4,HOXB9,PAH,SLC6A3,PDXK,SPHK1,NR1H3,YBX2,PHRF1,MOCS1,PLTP
13_Member	GO Biological Processes	GO:0019693	ribose phosphate metabolic process	-12.5028	-9.67536	29/330	32,100,215,229,271,353,2181,2584,3098,4354,4509,4597,4830,5313,5635,6820,7378,7498,8694,11164,22978,26027,51268,51703,54988,55711,64834,80201,84649	ACACB,ADA,ABCD1,ALDOB,AMPD2,APRT,ACSL3,GALK1,HK1,MPP1,ATP8,MVD,NME1,PKLR,PRPSAP1,SULT2B1,UPP1,XDH,DGAT1,NUDT5,NT5C2,ACOT11,PIPOX,ACSL5,ACSM5,FAR2,ELOVL1,HKDC1,DGAT2
13_Member	GO Biological Processes	GO:0009117	nucleotide metabolic process	-11.6508	-8.86115	31/408	32,100,215,229,271,353,2181,2584,3098,4354,4509,4597,4830,5169,5313,5635,6820,7378,7498,8694,11164,22978,26027,51268,51703,54988,55711,64834,80201,84649,554235	ACACB,ADA,ABCD1,ALDOB,AMPD2,APRT,ACSL3,GALK1,HK1,MPP1,ATP8,MVD,NME1,ENPP3,PKLR,PRPSAP1,SULT2B1,UPP1,XDH,DGAT1,NUDT5,NT5C2,ACOT11,PIPOX,ACSL5,ACSM5,FAR2,ELOVL1,HKDC1,DGAT2,ASPDH
13_Member	GO Biological Processes	GO:0006163	purine nucleotide metabolic process	-11.4257	-8.65957	27/315	32,100,215,229,271,353,2181,2584,3098,4354,4509,4597,4830,5313,5635,6820,7498,8694,22978,26027,51268,51703,54988,55711,64834,80201,84649	ACACB,ADA,ABCD1,ALDOB,AMPD2,APRT,ACSL3,GALK1,HK1,MPP1,ATP8,MVD,NME1,PKLR,PRPSAP1,SULT2B1,XDH,DGAT1,NT5C2,ACOT11,PIPOX,ACSL5,ACSM5,FAR2,ELOVL1,HKDC1,DGAT2
13_Member	GO Biological Processes	GO:0006753	nucleoside phosphate metabolic process	-11.4052	-8.65028	31/417	32,100,215,229,271,353,2181,2584,3098,4354,4509,4597,4830,5169,5313,5635,6820,7378,7498,8694,11164,22978,26027,51268,51703,54988,55711,64834,80201,84649,554235	ACACB,ADA,ABCD1,ALDOB,AMPD2,APRT,ACSL3,GALK1,HK1,MPP1,ATP8,MVD,NME1,ENPP3,PKLR,PRPSAP1,SULT2B1,UPP1,XDH,DGAT1,NUDT5,NT5C2,ACOT11,PIPOX,ACSL5,ACSM5,FAR2,ELOVL1,HKDC1,DGAT2,ASPDH
13_Member	GO Biological Processes	GO:0009259	ribonucleotide metabolic process	-11.2661	-8.53291	27/320	32,100,215,229,271,353,2181,2584,3098,4354,4509,4597,4830,5313,6820,7378,7498,8694,22978,26027,51268,51703,54988,55711,64834,80201,84649	ACACB,ADA,ABCD1,ALDOB,AMPD2,APRT,ACSL3,GALK1,HK1,MPP1,ATP8,MVD,NME1,PKLR,SULT2B1,UPP1,XDH,DGAT1,NT5C2,ACOT11,PIPOX,ACSL5,ACSM5,FAR2,ELOVL1,HKDC1,DGAT2
13_Member	GO Biological Processes	GO:0055086	nucleobase-containing small molecule metabolic process	-11.1105	-8.40703	33/483	32,100,215,229,271,339,353,2181,2584,2592,3098,4354,4509,4597,4830,5169,5313,5635,6820,7378,7498,8694,11164,22978,26027,51268,51703,54988,55711,64834,80201,84649,554235	ACACB,ADA,ABCD1,ALDOB,AMPD2,APOBEC1,APRT,ACSL3,GALK1,GALT,HK1,MPP1,ATP8,MVD,NME1,ENPP3,PKLR,PRPSAP1,SULT2B1,UPP1,XDH,DGAT1,NUDT5,NT5C2,ACOT11,PIPOX,ACSL5,ACSM5,FAR2,ELOVL1,HKDC1,DGAT2,ASPDH
13_Member	GO Biological Processes	GO:0009150	purine ribonucleotide metabolic process	-11.0674	-8.37465	26/302	32,100,215,229,271,353,2181,2584,3098,4354,4509,4597,4830,5313,6820,7498,8694,22978,26027,51268,51703,54988,55711,64834,80201,84649	ACACB,ADA,ABCD1,ALDOB,AMPD2,APRT,ACSL3,GALK1,HK1,MPP1,ATP8,MVD,NME1,PKLR,SULT2B1,XDH,DGAT1,NT5C2,ACOT11,PIPOX,ACSL5,ACSM5,FAR2,ELOVL1,HKDC1,DGAT2
13_Member	GO Biological Processes	GO:0072521	purine-containing compound metabolic process	-10.7756	-8.10176	27/336	32,100,215,229,271,353,2181,2584,3098,4354,4509,4597,4830,5313,5635,6820,7498,8694,22978,26027,51268,51703,54988,55711,64834,80201,84649	ACACB,ADA,ABCD1,ALDOB,AMPD2,APRT,ACSL3,GALK1,HK1,MPP1,ATP8,MVD,NME1,PKLR,PRPSAP1,SULT2B1,XDH,DGAT1,NT5C2,ACOT11,PIPOX,ACSL5,ACSM5,FAR2,ELOVL1,HKDC1,DGAT2
13_Member	GO Biological Processes	GO:0046390	ribose phosphate biosynthetic process	-4.68996	-2.74714	12/165	32,100,271,353,2181,4509,4830,5313,5635,7378,51703,64834	ACACB,ADA,AMPD2,APRT,ACSL3,ATP8,NME1,PKLR,PRPSAP1,UPP1,ACSL5,ELOVL1
13_Member	GO Biological Processes	GO:0006164	purine nucleotide biosynthetic process	-4.32802	-2.46064	11/152	32,100,271,353,2181,4509,4830,5313,5635,51703,64834	ACACB,ADA,AMPD2,APRT,ACSL3,ATP8,NME1,PKLR,PRPSAP1,ACSL5,ELOVL1
13_Member	GO Biological Processes	GO:0009165	nucleotide biosynthetic process	-4.21003	-2.36413	13/214	32,100,271,353,2181,4509,4830,5313,5635,7378,51703,64834,554235	ACACB,ADA,AMPD2,APRT,ACSL3,ATP8,NME1,PKLR,PRPSAP1,UPP1,ACSL5,ELOVL1,ASPDH
13_Member	GO Biological Processes	GO:0009260	ribonucleotide biosynthetic process	-4.17511	-2.33702	11/158	32,100,271,353,2181,4509,4830,5313,7378,51703,64834	ACACB,ADA,AMPD2,APRT,ACSL3,ATP8,NME1,PKLR,UPP1,ACSL5,ELOVL1
13_Member	GO Biological Processes	GO:1901293	nucleoside phosphate biosynthetic process	-4.16886	-2.33212	13/216	32,100,271,353,2181,4509,4830,5313,5635,7378,51703,64834,554235	ACACB,ADA,AMPD2,APRT,ACSL3,ATP8,NME1,PKLR,PRPSAP1,UPP1,ACSL5,ELOVL1,ASPDH
13_Member	GO Biological Processes	GO:0072522	purine-containing compound biosynthetic process	-4.10144	-2.27401	11/161	32,100,271,353,2181,4509,4830,5313,5635,51703,64834	ACACB,ADA,AMPD2,APRT,ACSL3,ATP8,NME1,PKLR,PRPSAP1,ACSL5,ELOVL1
13_Member	GO Biological Processes	GO:0009152	purine ribonucleotide biosynthetic process	-3.83817	-2.04489	10/144	32,100,271,353,2181,4509,4830,5313,51703,64834	ACACB,ADA,AMPD2,APRT,ACSL3,ATP8,NME1,PKLR,ACSL5,ELOVL1
13_Member	GO Biological Processes	GO:1901137	carbohydrate derivative biosynthetic process	-2.82498	-1.23765	19/532	32,100,271,353,2181,4121,4509,4830,5279,5313,5635,7378,9334,51703,64834,79695,127550,282679,374378	ACACB,ADA,AMPD2,APRT,ACSL3,MAN1A1,ATP8,NME1,PIGC,PKLR,PRPSAP1,UPP1,B4GALT5,ACSL5,ELOVL1,GALNT12,A3GALT2,AQP11,GALNT18
13_Member	GO Biological Processes	GO:0019438	aromatic compound biosynthetic process	-2.41897	-0.904253	24/799	32,100,271,353,1610,1644,2181,2968,3219,4509,4830,5053,5313,5635,6531,7378,8566,8877,10062,51087,51703,57661,64834,554235	ACACB,ADA,AMPD2,APRT,DAO,DDC,ACSL3,GTF2H4,HOXB9,ATP8,NME1,PAH,PKLR,PRPSAP1,SLC6A3,UPP1,PDXK,SPHK1,NR1H3,YBX2,ACSL5,PHRF1,ELOVL1,ASPDH
13_Member	GO Biological Processes	GO:0018130	heterocycle biosynthetic process	-2.18249	-0.707535	23/790	32,100,271,353,1644,2181,2968,3219,4337,4509,4830,5313,5360,5635,7378,8566,8877,10062,51087,51703,57661,64834,554235	ACACB,ADA,AMPD2,APRT,DDC,ACSL3,GTF2H4,HOXB9,MOCS1,ATP8,NME1,PKLR,PLTP,PRPSAP1,UPP1,PDXK,SPHK1,NR1H3,YBX2,ACSL5,PHRF1,ELOVL1,ASPDH
14_Summary	GO Biological Processes	GO:0010876	lipid localization	-11.8613	-9.04686	29/350	215,335,337,338,948,949,2181,4547,5306,5360,5826,5948,6513,8431,8694,8714,9854,10226,10999,64240,64241,83758,84647,84649,84879,114876,123264,200931,255189,10938,2538,2542,92579,119395,247,1610,1644,4597,5053,6531,8566,8877,11161,56848,80271,5125,10062,51099,51129,6820,9227,10423,3291,6469,8608,9971,285440,6584,32,6836,51703,5447	ABCD1,APOA1,APOA4,APOB,CD36,SCARB1,ACSL3,MTTP,PITPNA,PLTP,ABCD4,RBP2,SLC2A1,NR0B2,DGAT1,ABCC3,C2CD2L,PLIN3,SLC27A4,ABCG5,ABCG8,RBP5,PLA2G12B,DGAT2,MFSD2A,OSBPL1A,SLC51B,SLC51A,PLA2G4F,EHD1,G6PC1,SLC37A4,G6PC3,CALHM3,ALOX15B,DAO,DDC,MVD,PAH,SLC6A3,PDXK,SPHK1,ERG28,SPHK2,ITPKC,PCSK5,NR1H3,ABHD5,ANGPTL4,SULT2B1,LRAT,CDIPT,HSD11B2,SHH,RDH16,NR1H4,CYP4V2,SLC22A5,ACACB,SURF4,ACSL5,POR
14_Member	GO Biological Processes	GO:0010876	lipid localization	-11.8613	-9.04686	29/350	215,335,337,338,948,949,2181,4547,5306,5360,5826,5948,6513,8431,8694,8714,9854,10226,10999,64240,64241,83758,84647,84649,84879,114876,123264,200931,255189	ABCD1,APOA1,APOA4,APOB,CD36,SCARB1,ACSL3,MTTP,PITPNA,PLTP,ABCD4,RBP2,SLC2A1,NR0B2,DGAT1,ABCC3,C2CD2L,PLIN3,SLC27A4,ABCG5,ABCG8,RBP5,PLA2G12B,DGAT2,MFSD2A,OSBPL1A,SLC51B,SLC51A,PLA2G4F
14_Member	GO Molecular Functions	GO:0005319	lipid transporter activity	-10.6919	-8.0362	19/159	215,335,337,338,948,4547,5306,5360,5826,6513,8714,9854,10999,64240,64241,84879,114876,123264,200931	ABCD1,APOA1,APOA4,APOB,CD36,MTTP,PITPNA,PLTP,ABCD4,SLC2A1,ABCC3,C2CD2L,SLC27A4,ABCG5,ABCG8,MFSD2A,OSBPL1A,SLC51B,SLC51A
14_Member	GO Biological Processes	GO:0006869	lipid transport	-10.6569	-8.00992	26/315	215,335,337,338,948,949,2181,4547,5306,5360,5826,5948,6513,8431,8714,9854,10999,64240,64241,83758,84647,84879,114876,123264,200931,255189	ABCD1,APOA1,APOA4,APOB,CD36,SCARB1,ACSL3,MTTP,PITPNA,PLTP,ABCD4,RBP2,SLC2A1,NR0B2,ABCC3,C2CD2L,SLC27A4,ABCG5,ABCG8,RBP5,PLA2G12B,MFSD2A,OSBPL1A,SLC51B,SLC51A,PLA2G4F
14_Member	GO Biological Processes	GO:0097006	regulation of plasma lipoprotein particle levels	-10.0892	-7.46191	12/55	335,337,338,948,949,2181,4547,5360,8694,10938,84649,84879	APOA1,APOA4,APOB,CD36,SCARB1,ACSL3,MTTP,PLTP,DGAT1,EHD1,DGAT2,MFSD2A
14_Member	GO Biological Processes	GO:0071827	plasma lipoprotein particle organization	-7.63821	-5.236	9/42	335,337,338,949,2181,4547,5360,8694,84879	APOA1,APOA4,APOB,SCARB1,ACSL3,MTTP,PLTP,DGAT1,MFSD2A
14_Member	GO Molecular Functions	GO:0120020	cholesterol transfer activity	-7.36	-4.9998	7/22	335,337,338,4547,5360,64240,64241	APOA1,APOA4,APOB,MTTP,PLTP,ABCG5,ABCG8
14_Member	GO Biological Processes	GO:0071825	protein-lipid complex subunit organization	-7.35897	-4.9998	9/45	335,337,338,949,2181,4547,5360,8694,84879	APOA1,APOA4,APOB,SCARB1,ACSL3,MTTP,PLTP,DGAT1,MFSD2A
14_Member	GO Biological Processes	GO:0034377	plasma lipoprotein particle assembly	-7.20859	-4.87549	7/23	335,337,338,2181,4547,8694,84879	APOA1,APOA4,APOB,ACSL3,MTTP,DGAT1,MFSD2A
14_Member	GO Molecular Functions	GO:0120015	sterol transfer activity	-7.20859	-4.87549	7/23	335,337,338,4547,5360,64240,64241	APOA1,APOA4,APOB,MTTP,PLTP,ABCG5,ABCG8
14_Member	GO Biological Processes	GO:0120009	intermembrane lipid transfer	-7.01916	-4.71855	9/49	335,337,338,4547,5306,5360,9854,64240,64241	APOA1,APOA4,APOB,MTTP,PITPNA,PLTP,C2CD2L,ABCG5,ABCG8
14_Member	GO Molecular Functions	GO:0120013	lipid transfer activity	-7.01916	-4.71855	9/49	335,337,338,4547,5306,5360,9854,64240,64241	APOA1,APOA4,APOB,MTTP,PITPNA,PLTP,C2CD2L,ABCG5,ABCG8
14_Member	GO Biological Processes	GO:0015748	organophosphate ester transport	-7.01001	-4.71425	14/141	215,335,337,949,2538,2542,4547,5306,5360,9854,64241,84879,92579,119395	ABCD1,APOA1,APOA4,SCARB1,G6PC1,SLC37A4,MTTP,PITPNA,PLTP,C2CD2L,ABCG8,MFSD2A,G6PC3,CALHM3
14_Member	GO Molecular Functions	GO:0015248	sterol transporter activity	-6.98301	-4.70153	8/36	335,337,338,4547,5360,64240,64241,114876	APOA1,APOA4,APOB,MTTP,PLTP,ABCG5,ABCG8,OSBPL1A
14_Member	GO Biological Processes	GO:0065005	protein-lipid complex assembly	-6.79855	-4.53896	7/26	335,337,338,2181,4547,8694,84879	APOA1,APOA4,APOB,ACSL3,MTTP,DGAT1,MFSD2A
14_Member	GO Biological Processes	GO:1901617	organic hydroxy compound biosynthetic process	-6.78536	-4.53263	15/170	247,335,337,1610,1644,4597,5053,5360,6531,8566,8877,11161,56848,80271,114876	ALOX15B,APOA1,APOA4,DAO,DDC,MVD,PAH,PLTP,SLC6A3,PDXK,SPHK1,ERG28,SPHK2,ITPKC,OSBPL1A
14_Member	GO Biological Processes	GO:0034379	very-low-density lipoprotein particle assembly	-6.5516	-4.33599	5/10	338,2181,4547,8694,84879	APOB,ACSL3,MTTP,DGAT1,MFSD2A
14_Member	GO Biological Processes	GO:0015918	sterol transport	-6.25717	-4.07259	10/77	335,337,338,948,949,4547,5360,64240,64241,114876	APOA1,APOA4,APOB,CD36,SCARB1,MTTP,PLTP,ABCG5,ABCG8,OSBPL1A
14_Member	GO Biological Processes	GO:0051004	regulation of lipoprotein lipase activity	-6.20748	-4.02886	6/20	335,337,5125,10062,51099,51129	APOA1,APOA4,PCSK5,NR1H3,ABHD5,ANGPTL4
14_Member	GO Biological Processes	GO:0033344	cholesterol efflux	-5.57804	-3.48495	6/25	335,337,338,949,64240,64241	APOA1,APOA4,APOB,SCARB1,ABCG5,ABCG8
14_Member	GO Biological Processes	GO:0034368	protein-lipid complex remodeling	-5.17384	-3.14387	6/29	335,337,338,949,4547,5360	APOA1,APOA4,APOB,SCARB1,MTTP,PLTP
14_Member	GO Biological Processes	GO:0034369	plasma lipoprotein particle remodeling	-5.17384	-3.14387	6/29	335,337,338,949,4547,5360	APOA1,APOA4,APOB,SCARB1,MTTP,PLTP
14_Member	GO Biological Processes	GO:0034367	protein-containing complex remodeling	-4.99564	-2.998	6/31	335,337,338,949,4547,5360	APOA1,APOA4,APOB,SCARB1,MTTP,PLTP
14_Member	GO Biological Processes	GO:0030300	regulation of intestinal cholesterol absorption	-4.84895	-2.88503	4/10	335,337,64240,64241	APOA1,APOA4,ABCG5,ABCG8
14_Member	GO Biological Processes	GO:0051006	positive regulation of lipoprotein lipase activity	-4.84895	-2.88503	4/10	335,337,10062,51099	APOA1,APOA4,NR1H3,ABHD5
14_Member	GO Molecular Functions	GO:0043178	alcohol binding	-4.78167	-2.83017	9/89	335,337,5948,6820,9227,10062,10423,83758,114876	APOA1,APOA4,RBP2,SULT2B1,LRAT,NR1H3,CDIPT,RBP5,OSBPL1A
14_Member	GO Biological Processes	GO:0061365	positive regulation of triglyceride lipase activity	-4.65836	-2.72906	4/11	335,337,10062,51099	APOA1,APOA4,NR1H3,ABHD5
14_Member	GO Biological Processes	GO:1904729	regulation of intestinal lipid absorption	-4.65836	-2.72906	4/11	335,337,64240,64241	APOA1,APOA4,ABCG5,ABCG8
14_Member	GO Biological Processes	GO:0008202	steroid metabolic process	-4.64315	-2.71717	15/253	335,337,338,949,2538,3291,4597,6469,6820,8431,8608,9971,11161,114876,285440	APOA1,APOA4,APOB,SCARB1,G6PC1,HSD11B2,MVD,SHH,SULT2B1,NR0B2,RDH16,NR1H4,ERG28,OSBPL1A,CYP4V2
14_Member	GO Biological Processes	GO:0015914	phospholipid transport	-4.44468	-2.55052	9/98	335,337,949,4547,5306,5360,9854,64241,84879	APOA1,APOA4,SCARB1,MTTP,PITPNA,PLTP,C2CD2L,ABCG8,MFSD2A
14_Member	GO Biological Processes	GO:1904478	regulation of intestinal absorption	-4.33396	-2.46514	4/13	335,337,64240,64241	APOA1,APOA4,ABCG5,ABCG8
14_Member	GO Biological Processes	GO:0030301	cholesterol transport	-4.23976	-2.38378	7/60	335,337,338,948,949,64240,64241	APOA1,APOA4,APOB,CD36,SCARB1,ABCG5,ABCG8
14_Member	GO Biological Processes	GO:0044058	regulation of digestive system process	-4.20947	-2.36413	6/42	335,337,6584,10062,64240,64241	APOA1,APOA4,SLC22A5,NR1H3,ABCG5,ABCG8
14_Member	GO Biological Processes	GO:0050994	regulation of lipid catabolic process	-4.19298	-2.35354	7/61	32,215,335,337,949,51099,84879	ACACB,ABCD1,APOA1,APOA4,SCARB1,ABHD5,MFSD2A
14_Member	GO Biological Processes	GO:0016125	sterol metabolic process	-4.12538	-2.29531	10/133	335,337,338,949,4597,6820,8431,11161,114876,285440	APOA1,APOA4,APOB,SCARB1,MVD,SULT2B1,NR0B2,ERG28,OSBPL1A,CYP4V2
14_Member	GO Biological Processes	GO:0034375	high-density lipoprotein particle remodeling	-3.94526	-2.14339	4/16	335,337,949,5360	APOA1,APOA4,SCARB1,PLTP
14_Member	GO Biological Processes	GO:0032368	regulation of lipid transport	-3.62345	-1.86969	10/153	335,337,5360,6469,6836,9227,10062,51703,64240,64241	APOA1,APOA4,PLTP,SHH,SURF4,LRAT,NR1H3,ACSL5,ABCG5,ABCG8
14_Member	GO Biological Processes	GO:0010898	positive regulation of triglyceride catabolic process	-3.45926	-1.73292	3/9	335,337,51099	APOA1,APOA4,ABHD5
14_Member	GO Biological Processes	GO:0032371	regulation of sterol transport	-3.44732	-1.72566	7/80	335,337,5360,6469,10062,64240,64241	APOA1,APOA4,PLTP,SHH,NR1H3,ABCG5,ABCG8
14_Member	GO Biological Processes	GO:0032374	regulation of cholesterol transport	-3.44732	-1.72566	7/80	335,337,5360,6469,10062,64240,64241	APOA1,APOA4,PLTP,SHH,NR1H3,ABCG5,ABCG8
14_Member	GO Biological Processes	GO:0008203	cholesterol metabolic process	-3.11083	-1.46386	8/118	335,337,338,949,4597,6820,8431,114876	APOA1,APOA4,APOB,SCARB1,MVD,SULT2B1,NR0B2,OSBPL1A
14_Member	GO Biological Processes	GO:0060191	regulation of lipase activity	-3.10837	-1.46313	7/91	335,337,5125,5447,10062,51099,51129	APOA1,APOA4,PCSK5,POR,NR1H3,ABHD5,ANGPTL4
14_Member	GO Cellular Components	GO:0034364	high-density lipoprotein particle	-3.02339	-1.39926	4/27	335,337,338,5360	APOA1,APOA4,APOB,PLTP
14_Member	GO Biological Processes	GO:0050996	positive regulation of lipid catabolic process	-2.96209	-1.34288	4/28	215,335,337,51099	ABCD1,APOA1,APOA4,ABHD5
14_Member	GO Cellular Components	GO:0042627	chylomicron	-2.94853	-1.33506	3/13	335,337,338	APOA1,APOA4,APOB
14_Member	GO Biological Processes	GO:1902652	secondary alcohol metabolic process	-2.88158	-1.27752	8/128	335,337,338,949,4597,6820,8431,114876	APOA1,APOA4,APOB,SCARB1,MVD,SULT2B1,NR0B2,OSBPL1A
14_Member	GO Molecular Functions	GO:0005496	steroid binding	-2.86707	-1.26386	7/100	335,337,3291,6820,9971,10062,114876	APOA1,APOA4,HSD11B2,SULT2B1,NR1H4,NR1H3,OSBPL1A
14_Member	GO Molecular Functions	GO:0015485	cholesterol binding	-2.86257	-1.2617	5/50	335,337,6820,10062,114876	APOA1,APOA4,SULT2B1,NR1H3,OSBPL1A
14_Member	GO Biological Processes	GO:0010896	regulation of triglyceride catabolic process	-2.84912	-1.25676	3/14	335,337,51099	APOA1,APOA4,ABHD5
14_Member	GO Molecular Functions	GO:0031210	phosphatidylcholine binding	-2.79241	-1.21436	4/31	335,337,5306,5360	APOA1,APOA4,PITPNA,PLTP
14_Member	GO Biological Processes	GO:0043691	reverse cholesterol transport	-2.59366	-1.04775	3/17	335,337,949	APOA1,APOA4,SCARB1
14_Member	GO Cellular Components	GO:0034358	plasma lipoprotein particle	-2.54822	-1.0071	4/36	335,337,338,5360	APOA1,APOA4,APOB,PLTP
14_Member	GO Cellular Components	GO:1990777	lipoprotein particle	-2.54822	-1.0071	4/36	335,337,338,5360	APOA1,APOA4,APOB,PLTP
14_Member	GO Molecular Functions	GO:0032934	sterol binding	-2.50964	-0.975943	5/60	335,337,6820,10062,114876	APOA1,APOA4,SULT2B1,NR1H3,OSBPL1A
14_Member	GO Cellular Components	GO:0032994	protein-lipid complex	-2.42008	-0.904726	4/39	335,337,338,5360	APOA1,APOA4,APOB,PLTP
14_Member	GO Molecular Functions	GO:0050997	quaternary ammonium group binding	-2.42008	-0.904726	4/39	335,337,5306,5360	APOA1,APOA4,PITPNA,PLTP
14_Member	GO Cellular Components	GO:0034361	very-low-density lipoprotein particle	-2.38518	-0.87997	3/20	335,337,338	APOA1,APOA4,APOB
14_Member	GO Cellular Components	GO:0034385	triglyceride-rich plasma lipoprotein particle	-2.38518	-0.87997	3/20	335,337,338	APOA1,APOA4,APOB
14_Member	GO Biological Processes	GO:0046165	alcohol biosynthetic process	-2.3079	-0.811992	6/95	335,337,4597,8877,56848,80271	APOA1,APOA4,MVD,SPHK1,SPHK2,ITPKC
14_Member	GO Biological Processes	GO:0016126	sterol biosynthetic process	-2.23048	-0.751419	4/44	335,337,4597,11161	APOA1,APOA4,MVD,ERG28
14_Member	GO Biological Processes	GO:0010875	positive regulation of cholesterol efflux	-2.01293	-0.57278	3/27	335,5360,10062	APOA1,PLTP,NR1H3
15_Summary	GO Biological Processes	GO:0043603	cellular amide metabolic process	-11.7479	-8.94605	43/750	32,100,215,290,384,1803,2028,2181,2947,2954,4258,4311,4597,4759,5125,6505,7498,8694,8876,9334,9728,10004,10166,22978,23474,23549,26027,27293,51268,51703,54760,54988,55711,57733,59272,63874,64146,64834,79603,84649,123099,162417,283459	ACACB,ADA,ABCD1,ANPEP,ARG2,DPP4,ENPEP,ACSL3,GSTM3,GSTZ1,MGST2,MME,MVD,NEU2,PCSK5,SLC1A1,XDH,DGAT1,VNN1,B4GALT5,SECISBP2L,NAALADL1,SLC25A15,NT5C2,ETHE1,DNPEP,ACOT11,SMPDL3B,PIPOX,ACSL5,PCSK4,ACSM5,FAR2,GBA3,ACE2,ABHD4,PDF,ELOVL1,CERS4,DGAT2,DEGS2,NAGS,GATC
15_Member	GO Biological Processes	GO:0043603	cellular amide metabolic process	-11.7479	-8.94605	43/750	32,100,215,290,384,1803,2028,2181,2947,2954,4258,4311,4597,4759,5125,6505,7498,8694,8876,9334,9728,10004,10166,22978,23474,23549,26027,27293,51268,51703,54760,54988,55711,57733,59272,63874,64146,64834,79603,84649,123099,162417,283459	ACACB,ADA,ABCD1,ANPEP,ARG2,DPP4,ENPEP,ACSL3,GSTM3,GSTZ1,MGST2,MME,MVD,NEU2,PCSK5,SLC1A1,XDH,DGAT1,VNN1,B4GALT5,SECISBP2L,NAALADL1,SLC25A15,NT5C2,ETHE1,DNPEP,ACOT11,SMPDL3B,PIPOX,ACSL5,PCSK4,ACSM5,FAR2,GBA3,ACE2,ABHD4,PDF,ELOVL1,CERS4,DGAT2,DEGS2,NAGS,GATC
15_Member	GO Biological Processes	GO:0006518	peptide metabolic process	-2.4674	-0.938361	17/489	290,1803,2028,2947,2954,4258,4311,5125,6505,9728,10004,23474,23549,54760,59272,64146,283459	ANPEP,DPP4,ENPEP,GSTM3,GSTZ1,MGST2,MME,PCSK5,SLC1A1,SECISBP2L,NAALADL1,ETHE1,DNPEP,PCSK4,ACE2,PDF,GATC
15_Member	GO Biological Processes	GO:0043604	amide biosynthetic process	-2.23432	-0.753479	16/474	32,384,2181,4258,5125,6505,9334,9728,10166,51703,64146,64834,79603,123099,162417,283459	ACACB,ARG2,ACSL3,MGST2,PCSK5,SLC1A1,B4GALT5,SECISBP2L,SLC25A15,ACSL5,PDF,ELOVL1,CERS4,DEGS2,NAGS,GATC
16_Summary	GO Biological Processes	GO:0008643	carbohydrate transport	-10.217	-7.57865	14/81	2542,6513,6518,6523,9963,10999,55314,55625,65010,83667,84879,115584,201140,282679,343	SLC37A4,SLC2A1,SLC2A5,SLC5A1,SLC23A1,SLC27A4,TMEM144,ZDHHC7,SLC26A6,SESN2,MFSD2A,SLC5A11,DHRS7C,AQP11,AQP8
16_Member	GO Biological Processes	GO:0008643	carbohydrate transport	-10.217	-7.57865	14/81	2542,6513,6518,6523,9963,10999,55314,55625,65010,83667,84879,115584,201140,282679	SLC37A4,SLC2A1,SLC2A5,SLC5A1,SLC23A1,SLC27A4,TMEM144,ZDHHC7,SLC26A6,SESN2,MFSD2A,SLC5A11,DHRS7C,AQP11
16_Member	GO Biological Processes	GO:0034219	carbohydrate transmembrane transport	-8.6917	-6.20309	10/44	6513,6518,6523,9963,10999,55314,55625,83667,115584,201140	SLC2A1,SLC2A5,SLC5A1,SLC23A1,SLC27A4,TMEM144,ZDHHC7,SESN2,SLC5A11,DHRS7C
16_Member	GO Biological Processes	GO:0015749	monosaccharide transmembrane transport	-7.7366	-5.31493	9/41	6513,6518,6523,9963,10999,55625,83667,115584,201140	SLC2A1,SLC2A5,SLC5A1,SLC23A1,SLC27A4,ZDHHC7,SESN2,SLC5A11,DHRS7C
16_Member	GO Biological Processes	GO:1904659	glucose transmembrane transport	-7.08588	-4.76524	8/35	6513,6518,6523,10999,55625,83667,115584,201140	SLC2A1,SLC2A5,SLC5A1,SLC27A4,ZDHHC7,SESN2,SLC5A11,DHRS7C
16_Member	GO Biological Processes	GO:0008645	hexose transmembrane transport	-6.69368	-4.46168	8/39	6513,6518,6523,10999,55625,83667,115584,201140	SLC2A1,SLC2A5,SLC5A1,SLC27A4,ZDHHC7,SESN2,SLC5A11,DHRS7C
16_Member	GO Biological Processes	GO:0046323	glucose import	-6.3563	-4.16265	6/19	6513,6523,10999,55625,83667,201140	SLC2A1,SLC5A1,SLC27A4,ZDHHC7,SESN2,DHRS7C
16_Member	GO Molecular Functions	GO:0015144	carbohydrate transmembrane transporter activity	-5.35762	-3.29548	7/41	6513,6518,6523,9963,55314,115584,282679	SLC2A1,SLC2A5,SLC5A1,SLC23A1,TMEM144,SLC5A11,AQP11
16_Member	GO Biological Processes	GO:0015791	polyol transport	-4.33396	-2.46514	4/13	6523,65010,115584,282679	SLC5A1,SLC26A6,SLC5A11,AQP11
16_Member	GO Molecular Functions	GO:0015145	monosaccharide transmembrane transporter activity	-4.31647	-2.45053	5/25	6513,6518,6523,9963,115584	SLC2A1,SLC2A5,SLC5A1,SLC23A1,SLC5A11
16_Member	GO Molecular Functions	GO:0051119	sugar transmembrane transporter activity	-4.14657	-2.31385	5/27	6513,6518,6523,9963,115584	SLC2A1,SLC2A5,SLC5A1,SLC23A1,SLC5A11
16_Member	GO Biological Processes	GO:0098704	carbohydrate import across plasma membrane	-4.06645	-2.25327	3/6	6513,6518,6523	SLC2A1,SLC2A5,SLC5A1
16_Member	GO Biological Processes	GO:0140271	hexose import across plasma membrane	-4.06645	-2.25327	3/6	6513,6518,6523	SLC2A1,SLC2A5,SLC5A1
16_Member	GO Molecular Functions	GO:0005355	glucose transmembrane transporter activity	-3.37517	-1.67169	4/22	6513,6518,6523,115584	SLC2A1,SLC2A5,SLC5A1,SLC5A11
16_Member	GO Molecular Functions	GO:0015149	hexose transmembrane transporter activity	-3.29786	-1.61561	4/23	6513,6518,6523,115584	SLC2A1,SLC2A5,SLC5A1,SLC5A11
16_Member	GO Molecular Functions	GO:0015166	polyol transmembrane transporter activity	-3.05714	-1.42216	3/12	6523,115584,282679	SLC5A1,SLC5A11,AQP11
16_Member	GO Biological Processes	GO:0042044	fluid transport	-2.79241	-1.21436	4/31	343,6523,65010,282679	AQP8,SLC5A1,SLC26A6,AQP11
16_Member	GO Molecular Functions	GO:0005372	water transmembrane transporter activity	-2.67267	-1.11348	3/16	343,6523,282679	AQP8,SLC5A1,AQP11
16_Member	GO Molecular Functions	GO:0005402	carbohydrate:cation symporter activity	-2.67267	-1.11348	3/16	6523,9963,115584	SLC5A1,SLC23A1,SLC5A11
16_Member	GO Biological Processes	GO:0006833	water transport	-2.26515	-0.778344	3/22	343,6523,282679	AQP8,SLC5A1,AQP11
17_Summary	GO Cellular Components	GO:0005777	peroxisome	-9.69391	-7.13329	17/141	215,1384,1610,2053,2181,5826,7498,8528,8800,9380,9409,11067,11264,26063,51268,55711,92960,2538,2542,5125,5986,25972,51398,54760,57030,64834,84649,94081	ABCD1,CRAT,DAO,EPHX2,ACSL3,ABCD4,XDH,DDO,PEX11A,GRHPR,PEX16,DEPP1,PXMP4,DECR2,PIPOX,FAR2,PEX11G,G6PC1,SLC37A4,PCSK5,RFNG,UNC50,WDR83OS,PCSK4,SLC17A7,ELOVL1,DGAT2,SFXN1
17_Member	GO Cellular Components	GO:0005777	peroxisome	-9.69391	-7.13329	17/141	215,1384,1610,2053,2181,5826,7498,8528,8800,9380,9409,11067,11264,26063,51268,55711,92960	ABCD1,CRAT,DAO,EPHX2,ACSL3,ABCD4,XDH,DDO,PEX11A,GRHPR,PEX16,DEPP1,PXMP4,DECR2,PIPOX,FAR2,PEX11G
17_Member	GO Cellular Components	GO:0042579	microbody	-9.69391	-7.13329	17/141	215,1384,1610,2053,2181,5826,7498,8528,8800,9380,9409,11067,11264,26063,51268,55711,92960	ABCD1,CRAT,DAO,EPHX2,ACSL3,ABCD4,XDH,DDO,PEX11A,GRHPR,PEX16,DEPP1,PXMP4,DECR2,PIPOX,FAR2,PEX11G
17_Member	GO Cellular Components	GO:0005778	peroxisomal membrane	-7.03401	-4.72549	10/64	215,1610,2181,5826,8800,9409,11264,26063,55711,92960	ABCD1,DAO,ACSL3,ABCD4,PEX11A,PEX16,PXMP4,DECR2,FAR2,PEX11G
17_Member	GO Cellular Components	GO:0031903	microbody membrane	-7.03401	-4.72549	10/64	215,1610,2181,5826,8800,9409,11264,26063,55711,92960	ABCD1,DAO,ACSL3,ABCD4,PEX11A,PEX16,PXMP4,DECR2,FAR2,PEX11G
17_Member	GO Cellular Components	GO:0005779	integral component of peroxisomal membrane	-5.5051	-3.42161	5/15	215,8800,9409,55711,92960	ABCD1,PEX11A,PEX16,FAR2,PEX11G
17_Member	GO Cellular Components	GO:0031231	intrinsic component of peroxisomal membrane	-5.5051	-3.42161	5/15	215,8800,9409,55711,92960	ABCD1,PEX11A,PEX16,FAR2,PEX11G
17_Member	GO Biological Processes	GO:0007031	peroxisome organization	-3.6504	-1.88765	5/34	215,5826,8800,9409,92960	ABCD1,ABCD4,PEX11A,PEX16,PEX11G
17_Member	GO Cellular Components	GO:0031301	integral component of organelle membrane	-3.17985	-1.51833	16/381	215,2538,2542,5125,5986,8800,9409,25972,51398,54760,55711,57030,64834,84649,92960,94081	ABCD1,G6PC1,SLC37A4,PCSK5,RFNG,PEX11A,PEX16,UNC50,WDR83OS,PCSK4,FAR2,SLC17A7,ELOVL1,DGAT2,PEX11G,SFXN1
17_Member	GO Cellular Components	GO:0031300	intrinsic component of organelle membrane	-2.83685	-1.2483	16/411	215,2538,2542,5125,5986,8800,9409,25972,51398,54760,55711,57030,64834,84649,92960,94081	ABCD1,G6PC1,SLC37A4,PCSK5,RFNG,PEX11A,PEX16,UNC50,WDR83OS,PCSK4,FAR2,SLC17A7,ELOVL1,DGAT2,PEX11G,SFXN1
18_Summary	GO Biological Processes	GO:0044275	cellular carbohydrate catabolic process	-9.20418	-6.66442	9/29	2538,4759,5834,6476,6652,8972,11181,26007,57733,8789,2720,4069,4121,7096,27293	G6PC1,NEU2,PYGB,SI,SORD,MGAM,TREH,TKFC,GBA3,FBP2,GLB1,LYZ,MAN1A1,TLR1,SMPDL3B
18_Member	GO Biological Processes	GO:0044275	cellular carbohydrate catabolic process	-9.20418	-6.66442	9/29	2538,4759,5834,6476,6652,8972,11181,26007,57733	G6PC1,NEU2,PYGB,SI,SORD,MGAM,TREH,TKFC,GBA3
18_Member	GO Biological Processes	GO:0009313	oligosaccharide catabolic process	-5.86122	-3.73012	5/13	4759,6476,8972,11181,57733	NEU2,SI,MGAM,TREH,GBA3
18_Member	GO Biological Processes	GO:0046352	disaccharide catabolic process	-5.35138	-3.29548	3/3	6476,8972,11181	SI,MGAM,TREH
18_Member	GO Biological Processes	GO:0005984	disaccharide metabolic process	-4.65836	-2.72906	4/11	6476,8789,8972,11181	SI,FBP2,MGAM,TREH
18_Member	GO Molecular Functions	GO:0016798	hydrolase activity, acting on glycosyl bonds	-3.83817	-2.04489	10/144	2720,4069,4121,4759,6476,7096,8972,11181,27293,57733	GLB1,LYZ,MAN1A1,NEU2,SI,TLR1,MGAM,TREH,SMPDL3B,GBA3
18_Member	GO Molecular Functions	GO:0004553	hydrolase activity, hydrolyzing O-glycosyl compounds	-3.77974	-1.99897	8/94	2720,4069,4121,4759,6476,8972,11181,57733	GLB1,LYZ,MAN1A1,NEU2,SI,MGAM,TREH,GBA3
18_Member	GO Biological Processes	GO:0009311	oligosaccharide metabolic process	-3.22366	-1.5535	6/63	4759,6476,8789,8972,11181,57733	NEU2,SI,FBP2,MGAM,TREH,GBA3
18_Member	GO Molecular Functions	GO:0015926	glucosidase activity	-3.05714	-1.42216	3/12	6476,8972,57733	SI,MGAM,GBA3
19_Summary	GO Biological Processes	GO:0046365	monosaccharide catabolic process	-8.27554	-5.79292	9/36	2584,2592,2720,3098,11164,27294,64080,130589,132158	GALK1,GALT,GLB1,HK1,NUDT5,DHDH,RBKS,GALM,GLYCTK
19_Member	GO Biological Processes	GO:0046365	monosaccharide catabolic process	-8.27554	-5.79292	9/36	2584,2592,2720,3098,11164,27294,64080,130589,132158	GALK1,GALT,GLB1,HK1,NUDT5,DHDH,RBKS,GALM,GLYCTK
19_Member	GO Biological Processes	GO:0019388	galactose catabolic process	-6.44365	-4.23759	4/5	2584,2592,2720,130589	GALK1,GALT,GLB1,GALM
19_Member	GO Biological Processes	GO:0019320	hexose catabolic process	-5.08299	-3.06543	6/30	2584,2592,2720,3098,130589,132158	GALK1,GALT,GLB1,HK1,GALM,GLYCTK
19_Member	GO Biological Processes	GO:0006012	galactose metabolic process	-5.0651	-3.05562	4/9	2584,2592,2720,130589	GALK1,GALT,GLB1,GALM
20_Summary	GO Molecular Functions	GO:0008289	lipid binding	-8.22307	-5.75794	38/795	247,312,335,337,338,912,948,949,3291,4067,4099,4311,4547,5287,5306,5337,5360,5948,6820,7096,8877,9227,9854,9971,10062,10423,23092,26027,26509,50853,55040,79156,80115,83758,85477,114876,116985,255189	ALOX15B,ANXA13,APOA1,APOA4,APOB,CD1D,CD36,SCARB1,HSD11B2,LYN,MAG,MME,MTTP,PIK3C2B,PITPNA,PLD1,PLTP,RBP2,SULT2B1,TLR1,SPHK1,LRAT,C2CD2L,NR1H4,NR1H3,CDIPT,ARHGAP26,ACOT11,MYOF,VILL,EPN3,PLEKHF1,BAIAP2L2,RBP5,SCIN,OSBPL1A,ARAP1,PLA2G4F
20_Member	GO Molecular Functions	GO:0008289	lipid binding	-8.22307	-5.75794	38/795	247,312,335,337,338,912,948,949,3291,4067,4099,4311,4547,5287,5306,5337,5360,5948,6820,7096,8877,9227,9854,9971,10062,10423,23092,26027,26509,50853,55040,79156,80115,83758,85477,114876,116985,255189	ALOX15B,ANXA13,APOA1,APOA4,APOB,CD1D,CD36,SCARB1,HSD11B2,LYN,MAG,MME,MTTP,PIK3C2B,PITPNA,PLD1,PLTP,RBP2,SULT2B1,TLR1,SPHK1,LRAT,C2CD2L,NR1H4,NR1H3,CDIPT,ARHGAP26,ACOT11,MYOF,VILL,EPN3,PLEKHF1,BAIAP2L2,RBP5,SCIN,OSBPL1A,ARAP1,PLA2G4F
20_Member	GO Molecular Functions	GO:0005543	phospholipid binding	-4.41356	-2.52247	21/467	312,335,337,338,949,4311,5287,5306,5337,5360,9854,23092,26509,50853,55040,79156,80115,85477,114876,116985,255189	ANXA13,APOA1,APOA4,APOB,SCARB1,MME,PIK3C2B,PITPNA,PLD1,PLTP,C2CD2L,ARHGAP26,MYOF,VILL,EPN3,PLEKHF1,BAIAP2L2,SCIN,OSBPL1A,ARAP1,PLA2G4F

## Sheet: ME3
GroupID	Category	Term	Description	LogP	Log(q-value)	InTerm_InList	Genes	Symbols
1_Summary	GO Cellular Components	GO:0062023	collagen-containing extracellular matrix	-8.65567	-4.30304	27/426	43,309,311,333,633,1292,1311,1893,2147,3700,3911,3913,4059,4237,4240,6280,6649,7041,7123,7148,8425,11117,51162,64856,78987,81794,150356,2246,4326,8839,1365,5630,6525,6640,8557,8736,9636,10398,10562,10573,27175,126393,3249,4791,8751,10585	ACHE,ANXA6,ANXA11,APLP1,BGN,COL6A2,COMP,ECM1,F2,ITIH4,LAMA5,LAMB2,BCAM,MFAP2,MFGE8,S100A9,SOD3,TGFB1I1,CLEC3B,TNXB,LTBP4,EMILIN1,EGFL7,VWA1,CRELD1,ADAMTS10,CHADL,FGF1,MMP17,CCN5,CLDN3,PRPH,SMTN,SNTA1,TCAP,MYOM1,ISG15,MYL9,OLFM4,MRPL28,TUBG2,HSPB6,HPN,NFKB2,ADAM15,POMT1
1_Member	GO Cellular Components	GO:0062023	collagen-containing extracellular matrix	-8.65567	-4.30304	27/426	43,309,311,333,633,1292,1311,1893,2147,3700,3911,3913,4059,4237,4240,6280,6649,7041,7123,7148,8425,11117,51162,64856,78987,81794,150356	ACHE,ANXA6,ANXA11,APLP1,BGN,COL6A2,COMP,ECM1,F2,ITIH4,LAMA5,LAMB2,BCAM,MFAP2,MFGE8,S100A9,SOD3,TGFB1I1,CLEC3B,TNXB,LTBP4,EMILIN1,EGFL7,VWA1,CRELD1,ADAMTS10,CHADL
1_Member	GO Cellular Components	GO:0031012	extracellular matrix	-7.72231	-4.05161	30/568	43,309,311,333,633,1292,1311,1893,2147,2246,3700,3911,3913,4059,4237,4240,4326,6280,6649,7041,7123,7148,8425,8839,11117,51162,64856,78987,81794,150356	ACHE,ANXA6,ANXA11,APLP1,BGN,COL6A2,COMP,ECM1,F2,FGF1,ITIH4,LAMA5,LAMB2,BCAM,MFAP2,MFGE8,MMP17,S100A9,SOD3,TGFB1I1,CLEC3B,TNXB,LTBP4,CCN5,EMILIN1,EGFL7,VWA1,CRELD1,ADAMTS10,CHADL
1_Member	GO Cellular Components	GO:0030312	external encapsulating structure	-7.70526	-4.05161	30/569	43,309,311,333,633,1292,1311,1893,2147,2246,3700,3911,3913,4059,4237,4240,4326,6280,6649,7041,7123,7148,8425,8839,11117,51162,64856,78987,81794,150356	ACHE,ANXA6,ANXA11,APLP1,BGN,COL6A2,COMP,ECM1,F2,FGF1,ITIH4,LAMA5,LAMB2,BCAM,MFAP2,MFGE8,MMP17,S100A9,SOD3,TGFB1I1,CLEC3B,TNXB,LTBP4,CCN5,EMILIN1,EGFL7,VWA1,CRELD1,ADAMTS10,CHADL
1_Member	GO Molecular Functions	GO:0005201	extracellular matrix structural constituent	-6.04279	-2.69016	14/172	633,1292,1311,1893,3911,3913,4237,4240,7148,8425,11117,64856,78987,150356	BGN,COL6A2,COMP,ECM1,LAMA5,LAMB2,MFAP2,MFGE8,TNXB,LTBP4,EMILIN1,VWA1,CRELD1,CHADL
1_Member	GO Molecular Functions	GO:0005198	structural molecule activity	-3.98198	-1.51017	26/707	633,1292,1311,1365,1893,3911,3913,4237,4240,5630,6525,6640,7148,8425,8557,8736,9636,10398,10562,10573,11117,27175,64856,78987,126393,150356	BGN,COL6A2,COMP,CLDN3,ECM1,LAMA5,LAMB2,MFAP2,MFGE8,PRPH,SMTN,SNTA1,TNXB,LTBP4,TCAP,MYOM1,ISG15,MYL9,OLFM4,MRPL28,EMILIN1,TUBG2,VWA1,CRELD1,HSPB6,CHADL
1_Member	GO Biological Processes	GO:0030198	extracellular matrix organization	-2.84436	-0.838087	12/266	333,1311,3249,3913,4326,4791,7148,8751,10585,11117,64856,81794	APLP1,COMP,HPN,LAMB2,MMP17,NFKB2,TNXB,ADAM15,POMT1,EMILIN1,VWA1,ADAMTS10
1_Member	GO Biological Processes	GO:0043062	extracellular structure organization	-2.83063	-0.83087	12/267	333,1311,3249,3913,4326,4791,7148,8751,10585,11117,64856,81794	APLP1,COMP,HPN,LAMB2,MMP17,NFKB2,TNXB,ADAM15,POMT1,EMILIN1,VWA1,ADAMTS10
1_Member	GO Biological Processes	GO:0045229	external encapsulating structure organization	-2.8034	-0.816258	12/269	333,1311,3249,3913,4326,4791,7148,8751,10585,11117,64856,81794	APLP1,COMP,HPN,LAMB2,MMP17,NFKB2,TNXB,ADAM15,POMT1,EMILIN1,VWA1,ADAMTS10
2_Summary	GO Biological Processes	GO:0006936	muscle contraction	-8.17912	-4.21948	19/227	322,1143,1311,1760,2593,5224,5348,6442,6525,6640,6909,7137,7138,7423,8557,8736,22953,85366,246329,1113,6647,10268,4852,6508,6582,6649,10365,83988,255061	APBB1,CHRNB4,COMP,DMPK,GAMT,PGAM2,FXYD1,SGCA,SMTN,SNTA1,TBX2,TNNI3,TNNT1,VEGFB,TCAP,MYOM1,P2RX2,MYLK2,STAC3,CHGA,SOD1,RAMP3,NPY,SLC4A3,SLC22A2,SOD3,KLF2,NCALD,TAC4
2_Member	GO Biological Processes	GO:0006936	muscle contraction	-8.17912	-4.21948	19/227	322,1143,1311,1760,2593,5224,5348,6442,6525,6640,6909,7137,7138,7423,8557,8736,22953,85366,246329	APBB1,CHRNB4,COMP,DMPK,GAMT,PGAM2,FXYD1,SGCA,SMTN,SNTA1,TBX2,TNNI3,TNNT1,VEGFB,TCAP,MYOM1,P2RX2,MYLK2,STAC3
2_Member	GO Biological Processes	GO:0003012	muscle system process	-8.09499	-4.21948	21/281	322,1113,1143,1311,1760,2593,5224,5348,6442,6525,6640,6647,6909,7137,7138,7423,8557,8736,22953,85366,246329	APBB1,CHGA,CHRNB4,COMP,DMPK,GAMT,PGAM2,FXYD1,SGCA,SMTN,SNTA1,SOD1,TBX2,TNNI3,TNNT1,VEGFB,TCAP,MYOM1,P2RX2,MYLK2,STAC3
2_Member	GO Biological Processes	GO:0006941	striated muscle contraction	-4.23613	-1.5995	9/106	1760,5224,6640,7137,7138,7423,8557,85366,246329	DMPK,PGAM2,SNTA1,TNNI3,TNNT1,VEGFB,TCAP,MYLK2,STAC3
2_Member	GO Biological Processes	GO:0006939	smooth muscle contraction	-3.58781	-1.29964	6/55	322,1143,1311,6525,6909,22953	APBB1,CHRNB4,COMP,SMTN,TBX2,P2RX2
2_Member	GO Biological Processes	GO:0003015	heart process	-3.41896	-1.19344	8/108	1113,6640,6647,7137,7423,8557,10268,85366	CHGA,SNTA1,SOD1,TNNI3,VEGFB,TCAP,RAMP3,MYLK2
2_Member	GO Biological Processes	GO:0003013	circulatory system process	-2.52035	-0.627116	17/492	1113,1311,4852,6508,6582,6640,6647,6649,7137,7423,8557,10268,10365,22953,83988,85366,255061	CHGA,COMP,NPY,SLC4A3,SLC22A2,SNTA1,SOD1,SOD3,TNNI3,VEGFB,TCAP,RAMP3,KLF2,P2RX2,NCALD,MYLK2,TAC4
2_Member	GO Biological Processes	GO:0060047	heart contraction	-2.41437	-0.557284	6/92	6640,6647,7137,7423,8557,85366	SNTA1,SOD1,TNNI3,VEGFB,TCAP,MYLK2
2_Member	GO Biological Processes	GO:0008015	blood circulation	-2.21692	-0.445223	14/400	1113,1311,4852,6640,6647,6649,7137,7423,8557,10365,22953,83988,85366,255061	CHGA,COMP,NPY,SNTA1,SOD1,SOD3,TNNI3,VEGFB,TCAP,KLF2,P2RX2,NCALD,MYLK2,TAC4
2_Member	GO Biological Processes	GO:0060048	cardiac muscle contraction	-2.12923	-0.395272	5/75	6640,7137,7423,8557,85366	SNTA1,TNNI3,VEGFB,TCAP,MYLK2
3_Summary	GO Cellular Components	GO:0030424	axon	-7.30876	-3.73429	31/627	322,547,2316,2550,2664,2901,2902,3315,4804,4852,5582,5630,5798,5909,6572,6623,6647,6855,7345,7786,8506,10814,22859,22983,27124,50632,51393,79969,94030,116983,126129	APBB1,KIF1A,FLNA,GABBR1,GDI1,GRIK5,GRIN1,HSPB1,NGFR,NPY,PRKCG,PRPH,PTPRN,RAP1GAP,SLC18A3,SNCG,SOD1,SYP,UCHL1,MAP3K12,CNTNAP1,CPLX2,ADGRL1,MAST1,INPP5J,CALY,TRPV2,ATAT1,LRRC4B,ACAP3,CPT1C
3_Member	GO Cellular Components	GO:0030424	axon	-7.30876	-3.73429	31/627	322,547,2316,2550,2664,2901,2902,3315,4804,4852,5582,5630,5798,5909,6572,6623,6647,6855,7345,7786,8506,10814,22859,22983,27124,50632,51393,79969,94030,116983,126129	APBB1,KIF1A,FLNA,GABBR1,GDI1,GRIK5,GRIN1,HSPB1,NGFR,NPY,PRKCG,PRPH,PTPRN,RAP1GAP,SLC18A3,SNCG,SOD1,SYP,UCHL1,MAP3K12,CNTNAP1,CPLX2,ADGRL1,MAST1,INPP5J,CALY,TRPV2,ATAT1,LRRC4B,ACAP3,CPT1C
3_Member	GO Cellular Components	GO:0150034	distal axon	-5.63575	-2.45921	17/270	322,2316,2901,2902,4804,4852,5582,5798,6572,6623,6855,7786,10814,22859,27124,51393,116983	APBB1,FLNA,GRIK5,GRIN1,NGFR,NPY,PRKCG,PTPRN,SLC18A3,SNCG,SYP,MAP3K12,CPLX2,ADGRL1,INPP5J,TRPV2,ACAP3
3_Member	GO Cellular Components	GO:0030426	growth cone	-2.31382	-0.505257	8/161	322,2316,4804,7786,22859,27124,51393,116983	APBB1,FLNA,NGFR,MAP3K12,ADGRL1,INPP5J,TRPV2,ACAP3
3_Member	GO Cellular Components	GO:0030427	site of polarized growth	-2.21995	-0.447103	8/167	322,2316,4804,7786,22859,27124,51393,116983	APBB1,FLNA,NGFR,MAP3K12,ADGRL1,INPP5J,TRPV2,ACAP3
4_Summary	KEGG Pathway	hsa04010	MAPK signaling pathway	-7.06357	-3.55604	20/294	782,1850,1945,2246,2316,2324,2872,3315,4791,4804,5582,5598,5600,5607,6237,6300,7423,7786,9064,10235,111,2902,5909,10636,345456,2785,5338,5863,391013	CACNB1,DUSP8,EFNA4,FGF1,FLNA,FLT4,MKNK2,HSPB1,NFKB2,NGFR,PRKCG,MAPK7,MAPK11,MAP2K5,RRAS,MAPK12,VEGFB,MAP3K12,MAP3K6,RASGRP2,ADCY5,GRIN1,RAP1GAP,RGS14,PFN3,GNG3,PLD2,RGL2,PLA2G2C
4_Member	KEGG Pathway	hsa04010	MAPK signaling pathway	-7.06357	-3.55604	20/294	782,1850,1945,2246,2316,2324,2872,3315,4791,4804,5582,5598,5600,5607,6237,6300,7423,7786,9064,10235	CACNB1,DUSP8,EFNA4,FGF1,FLNA,FLT4,MKNK2,HSPB1,NFKB2,NGFR,PRKCG,MAPK7,MAPK11,MAP2K5,RRAS,MAPK12,VEGFB,MAP3K12,MAP3K6,RASGRP2
4_Member	KEGG Pathway	hsa04015	Rap1 signaling pathway	-5.71237	-2.50587	15/210	111,1945,2246,2324,2902,4804,5582,5600,5909,6237,6300,7423,10235,10636,345456	ADCY5,EFNA4,FGF1,FLT4,GRIN1,NGFR,PRKCG,MAPK11,RAP1GAP,RRAS,MAPK12,VEGFB,RASGRP2,RGS14,PFN3
4_Member	KEGG Pathway	hsa04014	Ras signaling pathway	-3.93514	-1.48561	13/232	1945,2246,2324,2785,2902,4804,5338,5582,5863,6237,7423,10235,391013	EFNA4,FGF1,FLT4,GNG3,GRIN1,NGFR,PLD2,PRKCG,RGL2,RRAS,VEGFB,RASGRP2,PLA2G2C
5_Summary	GO Biological Processes	GO:0010959	regulation of metal ion transport	-6.64268	-3.19314	23/403	706,782,1760,2147,2316,2902,5187,5348,6640,9446,9914,10268,22953,29763,30818,51393,53826,79041,130497,246329,283229,389816,401152,111,309,2785,2901,4804,5731,5745,5798,6280,6366,6508,6647,6659,7137,51310,54982,114897,155066,255061,2550,6623,8501,5164,84561	TSPO,CACNB1,DMPK,F2,FLNA,GRIN1,PER1,FXYD1,SNTA1,GSTO1,ATP2C2,RAMP3,P2RX2,PACSIN3,KCNIP3,TRPV2,FXYD6,TMEM38A,OSR1,STAC3,CRACR2B,LRRC26,C4orf3,ADCY5,ANXA6,GNG3,GRIK5,NGFR,PTGER1,PTH1R,PTPRN,S100A9,CCL21,SLC4A3,SOD1,SOX4,TNNI3,SLC22A17,CLN6,C1QTNF1,ATP6V0E2,TAC4,GABBR1,SNCG,SLC43A1,PDK2,SLC12A8
5_Member	GO Biological Processes	GO:0010959	regulation of metal ion transport	-6.64268	-3.19314	23/403	706,782,1760,2147,2316,2902,5187,5348,6640,9446,9914,10268,22953,29763,30818,51393,53826,79041,130497,246329,283229,389816,401152	TSPO,CACNB1,DMPK,F2,FLNA,GRIN1,PER1,FXYD1,SNTA1,GSTO1,ATP2C2,RAMP3,P2RX2,PACSIN3,KCNIP3,TRPV2,FXYD6,TMEM38A,OSR1,STAC3,CRACR2B,LRRC26,C4orf3
5_Member	GO Biological Processes	GO:0055082	cellular chemical homeostasis	-4.39761	-1.65776	28/746	111,309,1760,2147,2785,2901,2902,4804,5731,5745,5798,6280,6366,6508,6647,6659,7137,9446,9914,10268,22953,51310,51393,54982,79041,114897,155066,255061	ADCY5,ANXA6,DMPK,F2,GNG3,GRIK5,GRIN1,NGFR,PTGER1,PTH1R,PTPRN,S100A9,CCL21,SLC4A3,SOD1,SOX4,TNNI3,GSTO1,ATP2C2,RAMP3,P2RX2,SLC22A17,TRPV2,CLN6,TMEM38A,C1QTNF1,ATP6V0E2,TAC4
5_Member	GO Biological Processes	GO:0043269	regulation of ion transport	-4.20332	-1.59808	26/685	706,782,1760,2147,2316,2550,2902,5187,5348,6623,6640,8501,9446,9914,10268,22953,29763,30818,51393,53826,79041,130497,246329,283229,389816,401152	TSPO,CACNB1,DMPK,F2,FLNA,GABBR1,GRIN1,PER1,FXYD1,SNCG,SNTA1,SLC43A1,GSTO1,ATP2C2,RAMP3,P2RX2,PACSIN3,KCNIP3,TRPV2,FXYD6,TMEM38A,OSR1,STAC3,CRACR2B,LRRC26,C4orf3
5_Member	GO Biological Processes	GO:0051924	regulation of calcium ion transport	-4.17156	-1.58254	14/251	706,782,2147,2902,9446,9914,10268,22953,29763,51393,79041,246329,283229,401152	TSPO,CACNB1,F2,GRIN1,GSTO1,ATP2C2,RAMP3,P2RX2,PACSIN3,TRPV2,TMEM38A,STAC3,CRACR2B,C4orf3
5_Member	GO Biological Processes	GO:0055080	cation homeostasis	-4.13162	-1.55715	26/692	111,309,1760,2147,2785,2902,5164,5731,5745,6280,6366,6508,6647,7137,9446,9914,10268,22953,51310,51393,54982,79041,84561,114897,155066,255061	ADCY5,ANXA6,DMPK,F2,GNG3,GRIN1,PDK2,PTGER1,PTH1R,S100A9,CCL21,SLC4A3,SOD1,TNNI3,GSTO1,ATP2C2,RAMP3,P2RX2,SLC22A17,TRPV2,CLN6,TMEM38A,SLC12A8,C1QTNF1,ATP6V0E2,TAC4
5_Member	GO Biological Processes	GO:0030003	cellular cation homeostasis	-4.05362	-1.53043	24/620	111,309,1760,2147,2785,2902,5731,5745,6280,6366,6508,6647,7137,9446,9914,10268,22953,51310,51393,54982,79041,114897,155066,255061	ADCY5,ANXA6,DMPK,F2,GNG3,GRIN1,PTGER1,PTH1R,S100A9,CCL21,SLC4A3,SOD1,TNNI3,GSTO1,ATP2C2,RAMP3,P2RX2,SLC22A17,TRPV2,CLN6,TMEM38A,C1QTNF1,ATP6V0E2,TAC4
5_Member	GO Biological Processes	GO:0098771	inorganic ion homeostasis	-4.03127	-1.53043	26/702	111,309,1760,2147,2785,2902,5164,5731,5745,6280,6366,6508,6647,7137,9446,9914,10268,22953,51310,51393,54982,79041,84561,114897,155066,255061	ADCY5,ANXA6,DMPK,F2,GNG3,GRIN1,PDK2,PTGER1,PTH1R,S100A9,CCL21,SLC4A3,SOD1,TNNI3,GSTO1,ATP2C2,RAMP3,P2RX2,SLC22A17,TRPV2,CLN6,TMEM38A,SLC12A8,C1QTNF1,ATP6V0E2,TAC4
5_Member	GO Biological Processes	GO:0050801	ion homeostasis	-3.92349	-1.48091	27/754	111,309,706,1760,2147,2785,2902,5164,5731,5745,6280,6366,6508,6647,7137,9446,9914,10268,22953,51310,51393,54982,79041,84561,114897,155066,255061	ADCY5,ANXA6,TSPO,DMPK,F2,GNG3,GRIN1,PDK2,PTGER1,PTH1R,S100A9,CCL21,SLC4A3,SOD1,TNNI3,GSTO1,ATP2C2,RAMP3,P2RX2,SLC22A17,TRPV2,CLN6,TMEM38A,SLC12A8,C1QTNF1,ATP6V0E2,TAC4
5_Member	GO Biological Processes	GO:0006873	cellular ion homeostasis	-3.89654	-1.463	24/635	111,309,1760,2147,2785,2902,5731,5745,6280,6366,6508,6647,7137,9446,9914,10268,22953,51310,51393,54982,79041,114897,155066,255061	ADCY5,ANXA6,DMPK,F2,GNG3,GRIN1,PTGER1,PTH1R,S100A9,CCL21,SLC4A3,SOD1,TNNI3,GSTO1,ATP2C2,RAMP3,P2RX2,SLC22A17,TRPV2,CLN6,TMEM38A,C1QTNF1,ATP6V0E2,TAC4
5_Member	GO Biological Processes	GO:0051928	positive regulation of calcium ion transport	-3.84718	-1.45662	9/119	706,2147,2902,9446,9914,10268,22953,51393,246329	TSPO,F2,GRIN1,GSTO1,ATP2C2,RAMP3,P2RX2,TRPV2,STAC3
5_Member	GO Biological Processes	GO:0072503	cellular divalent inorganic cation homeostasis	-3.72533	-1.39801	19/456	111,309,1760,2147,2785,2902,5731,5745,6280,6366,7137,9446,9914,10268,22953,51393,79041,114897,255061	ADCY5,ANXA6,DMPK,F2,GNG3,GRIN1,PTGER1,PTH1R,S100A9,CCL21,TNNI3,GSTO1,ATP2C2,RAMP3,P2RX2,TRPV2,TMEM38A,C1QTNF1,TAC4
5_Member	GO Biological Processes	GO:0006874	cellular calcium ion homeostasis	-3.68261	-1.36358	18/422	111,309,1760,2147,2785,2902,5731,5745,6366,7137,9446,9914,10268,22953,51393,79041,114897,255061	ADCY5,ANXA6,DMPK,F2,GNG3,GRIN1,PTGER1,PTH1R,CCL21,TNNI3,GSTO1,ATP2C2,RAMP3,P2RX2,TRPV2,TMEM38A,C1QTNF1,TAC4
5_Member	GO Biological Processes	GO:0006875	cellular metal ion homeostasis	-3.53974	-1.2699	21/550	111,309,1760,2147,2785,2902,5731,5745,6280,6366,6647,7137,9446,9914,10268,22953,51310,51393,79041,114897,255061	ADCY5,ANXA6,DMPK,F2,GNG3,GRIN1,PTGER1,PTH1R,S100A9,CCL21,SOD1,TNNI3,GSTO1,ATP2C2,RAMP3,P2RX2,SLC22A17,TRPV2,TMEM38A,C1QTNF1,TAC4
5_Member	GO Biological Processes	GO:0055074	calcium ion homeostasis	-3.52371	-1.25744	18/435	111,309,1760,2147,2785,2902,5731,5745,6366,7137,9446,9914,10268,22953,51393,79041,114897,255061	ADCY5,ANXA6,DMPK,F2,GNG3,GRIN1,PTGER1,PTH1R,CCL21,TNNI3,GSTO1,ATP2C2,RAMP3,P2RX2,TRPV2,TMEM38A,C1QTNF1,TAC4
5_Member	GO Biological Processes	GO:0072507	divalent inorganic cation homeostasis	-3.46974	-1.2218	19/478	111,309,1760,2147,2785,2902,5731,5745,6280,6366,7137,9446,9914,10268,22953,51393,79041,114897,255061	ADCY5,ANXA6,DMPK,F2,GNG3,GRIN1,PTGER1,PTH1R,S100A9,CCL21,TNNI3,GSTO1,ATP2C2,RAMP3,P2RX2,TRPV2,TMEM38A,C1QTNF1,TAC4
5_Member	GO Biological Processes	GO:0055065	metal ion homeostasis	-3.26837	-1.09184	22/618	111,309,1760,2147,2785,2902,5731,5745,6280,6366,6647,7137,9446,9914,10268,22953,51310,51393,79041,84561,114897,255061	ADCY5,ANXA6,DMPK,F2,GNG3,GRIN1,PTGER1,PTH1R,S100A9,CCL21,SOD1,TNNI3,GSTO1,ATP2C2,RAMP3,P2RX2,SLC22A17,TRPV2,TMEM38A,SLC12A8,C1QTNF1,TAC4
5_Member	GO Biological Processes	GO:0043270	positive regulation of ion transport	-3.25208	-1.08697	13/273	706,2147,2316,2550,2902,5348,9446,9914,10268,22953,51393,246329,389816	TSPO,F2,FLNA,GABBR1,GRIN1,FXYD1,GSTO1,ATP2C2,RAMP3,P2RX2,TRPV2,STAC3,LRRC26
5_Member	GO Biological Processes	GO:1904062	regulation of cation transmembrane transport	-3.14756	-1.00978	15/353	782,2147,2316,5348,6640,8501,9446,10268,30818,53826,79041,130497,246329,389816,401152	CACNB1,F2,FLNA,FXYD1,SNTA1,SLC43A1,GSTO1,RAMP3,KCNIP3,FXYD6,TMEM38A,OSR1,STAC3,LRRC26,C4orf3
5_Member	GO Biological Processes	GO:0007204	positive regulation of cytosolic calcium ion concentration	-3.13566	-1.00518	13/281	111,2147,2785,2902,5731,6366,9446,10268,22953,51393,79041,114897,255061	ADCY5,F2,GNG3,GRIN1,PTGER1,CCL21,GSTO1,RAMP3,P2RX2,TRPV2,TMEM38A,C1QTNF1,TAC4
5_Member	GO Biological Processes	GO:0010524	positive regulation of calcium ion transport into cytosol	-2.74648	-0.777671	5/54	2147,2902,9446,10268,22953	F2,GRIN1,GSTO1,RAMP3,P2RX2
5_Member	GO Biological Processes	GO:0051480	regulation of cytosolic calcium ion concentration	-2.67875	-0.724063	13/316	111,2147,2785,2902,5731,6366,9446,10268,22953,51393,79041,114897,255061	ADCY5,F2,GNG3,GRIN1,PTGER1,CCL21,GSTO1,RAMP3,P2RX2,TRPV2,TMEM38A,C1QTNF1,TAC4
5_Member	GO Biological Processes	GO:0010522	regulation of calcium ion transport into cytosol	-2.17634	-0.426853	6/103	2147,2902,9446,10268,22953,79041	F2,GRIN1,GSTO1,RAMP3,P2RX2,TMEM38A
6_Summary	GO Biological Processes	GO:0007610	behavior	-6.18311	-2.78472	27/563	111,706,1143,2902,3678,4326,4776,4852,5575,5582,6623,6647,6886,6899,7345,9112,9896,10636,22953,29801,51286,54982,64856,84152,127534,143941,163175	ADCY5,TSPO,CHRNB4,GRIN1,ITGA5,MMP17,NFATC4,NPY,PRKAR1B,PRKCG,SNCG,SOD1,TAL1,TBX1,UCHL1,MTA1,FIG4,RGS14,P2RX2,ZDHHC8,CEND1,CLN6,VWA1,PPP1R1B,GJB4,TTC36,LGI4
6_Member	GO Biological Processes	GO:0007610	behavior	-6.18311	-2.78472	27/563	111,706,1143,2902,3678,4326,4776,4852,5575,5582,6623,6647,6886,6899,7345,9112,9896,10636,22953,29801,51286,54982,64856,84152,127534,143941,163175	ADCY5,TSPO,CHRNB4,GRIN1,ITGA5,MMP17,NFATC4,NPY,PRKAR1B,PRKCG,SNCG,SOD1,TAL1,TBX1,UCHL1,MTA1,FIG4,RGS14,P2RX2,ZDHHC8,CEND1,CLN6,VWA1,PPP1R1B,GJB4,TTC36,LGI4
6_Member	GO Biological Processes	GO:0007626	locomotory behavior	-4.92946	-2.0082	13/186	111,1143,6623,6647,6886,7345,9112,9896,29801,51286,54982,84152,163175	ADCY5,CHRNB4,SNCG,SOD1,TAL1,UCHL1,MTA1,FIG4,ZDHHC8,CEND1,CLN6,PPP1R1B,LGI4
6_Member	GO Biological Processes	GO:0030534	adult behavior	-2.16676	-0.421502	7/136	1143,4852,6623,7345,51286,84152,163175	CHRNB4,NPY,SNCG,UCHL1,CEND1,PPP1R1B,LGI4
7_Summary	GO Biological Processes	GO:0061061	muscle structure development	-5.87469	-2.56346	24/480	445,1311,2121,3142,3911,4776,6300,6442,6525,6899,6909,7137,7138,7345,8506,8557,9260,10362,10398,11155,22953,26471,85366,246329,1143	ASS1,COMP,EVC,HLX,LAMA5,NFATC4,MAPK12,SGCA,SMTN,TBX1,TBX2,TNNI3,TNNT1,UCHL1,CNTNAP1,TCAP,PDLIM7,HMG20B,MYL9,LDB3,P2RX2,NUPR1,MYLK2,STAC3,CHRNB4
7_Member	GO Biological Processes	GO:0061061	muscle structure development	-5.87469	-2.56346	24/480	445,1311,2121,3142,3911,4776,6300,6442,6525,6899,6909,7137,7138,7345,8506,8557,9260,10362,10398,11155,22953,26471,85366,246329	ASS1,COMP,EVC,HLX,LAMA5,NFATC4,MAPK12,SGCA,SMTN,TBX1,TBX2,TNNI3,TNNT1,UCHL1,CNTNAP1,TCAP,PDLIM7,HMG20B,MYL9,LDB3,P2RX2,NUPR1,MYLK2,STAC3
7_Member	GO Biological Processes	GO:0007517	muscle organ development	-4.71741	-1.86993	16/285	445,2121,3142,3911,6300,6442,6525,6899,7137,8506,8557,10362,22953,26471,85366,246329	ASS1,EVC,HLX,LAMA5,MAPK12,SGCA,SMTN,TBX1,TNNI3,CNTNAP1,TCAP,HMG20B,P2RX2,NUPR1,MYLK2,STAC3
7_Member	GO Biological Processes	GO:0007274	neuromuscular synaptic transmission	-3.32766	-1.1334	4/23	1143,22953,85366,246329	CHRNB4,P2RX2,MYLK2,STAC3
7_Member	GO Biological Processes	GO:0060538	skeletal muscle organ development	-2.86714	-0.848966	8/131	445,3142,8506,10362,22953,26471,85366,246329	ASS1,HLX,CNTNAP1,HMG20B,P2RX2,NUPR1,MYLK2,STAC3
7_Member	GO Biological Processes	GO:0007519	skeletal muscle tissue development	-2.46158	-0.588965	7/120	3142,8506,10362,22953,26471,85366,246329	HLX,CNTNAP1,HMG20B,P2RX2,NUPR1,MYLK2,STAC3
7_Member	GO Biological Processes	GO:0048741	skeletal muscle fiber development	-2.03442	-0.33501	3/27	8506,22953,246329	CNTNAP1,P2RX2,STAC3
8_Summary	GO Biological Processes	GO:0035239	tube morphogenesis	-5.81627	-2.54283	29/661	347,1311,1893,2246,2316,2324,3142,3213,3678,3911,4240,4776,6659,6886,6899,6909,7137,7423,8557,8751,23513,23552,51162,55764,79600,84678,84830,123872,130497,4804,5607,9260,11117,11155,56006,56950,78987,85366,3249,5798,5909,26471,55679,130367	APOD,COMP,ECM1,FGF1,FLNA,FLT4,HLX,HOXB3,ITGA5,LAMA5,MFGE8,NFATC4,SOX4,TAL1,TBX1,TBX2,TNNI3,VEGFB,TCAP,ADAM15,SCRIB,CDK20,EGFL7,IFT122,TCTN1,KDM2B,ADTRP,DNAAF1,OSR1,NGFR,MAP2K5,PDLIM7,EMILIN1,LDB3,SMG9,SMYD2,CRELD1,MYLK2,HPN,PTPRN,RAP1GAP,NUPR1,LIMS2,SGPP2
8_Member	GO Biological Processes	GO:0035239	tube morphogenesis	-5.81627	-2.54283	29/661	347,1311,1893,2246,2316,2324,3142,3213,3678,3911,4240,4776,6659,6886,6899,6909,7137,7423,8557,8751,23513,23552,51162,55764,79600,84678,84830,123872,130497	APOD,COMP,ECM1,FGF1,FLNA,FLT4,HLX,HOXB3,ITGA5,LAMA5,MFGE8,NFATC4,SOX4,TAL1,TBX1,TBX2,TNNI3,VEGFB,TCAP,ADAM15,SCRIB,CDK20,EGFL7,IFT122,TCTN1,KDM2B,ADTRP,DNAAF1,OSR1
8_Member	GO Biological Processes	GO:0048514	blood vessel morphogenesis	-4.20111	-1.59808	19/419	347,1311,1893,2246,2316,2324,3213,3678,4240,4776,6659,6886,6899,6909,7137,7423,8751,51162,84830	APOD,COMP,ECM1,FGF1,FLNA,FLT4,HOXB3,ITGA5,MFGE8,NFATC4,SOX4,TAL1,TBX1,TBX2,TNNI3,VEGFB,ADAM15,EGFL7,ADTRP
8_Member	GO Biological Processes	GO:0001568	blood vessel development	-4.06819	-1.53043	21/503	347,1311,1893,2246,2316,2324,3213,3678,4240,4776,4804,6659,6886,6899,6909,7137,7423,8751,51162,84830,130497	APOD,COMP,ECM1,FGF1,FLNA,FLT4,HOXB3,ITGA5,MFGE8,NFATC4,NGFR,SOX4,TAL1,TBX1,TBX2,TNNI3,VEGFB,ADAM15,EGFL7,ADTRP,OSR1
8_Member	GO Biological Processes	GO:0001944	vasculature development	-3.80019	-1.43869	21/526	347,1311,1893,2246,2316,2324,3213,3678,4240,4776,4804,6659,6886,6899,6909,7137,7423,8751,51162,84830,130497	APOD,COMP,ECM1,FGF1,FLNA,FLT4,HOXB3,ITGA5,MFGE8,NFATC4,NGFR,SOX4,TAL1,TBX1,TBX2,TNNI3,VEGFB,ADAM15,EGFL7,ADTRP,OSR1
8_Member	GO Biological Processes	GO:0001525	angiogenesis	-3.57702	-1.29628	15/321	347,1893,2246,2316,2324,3213,3678,4240,4776,6886,6899,7423,8751,51162,84830	APOD,ECM1,FGF1,FLNA,FLT4,HOXB3,ITGA5,MFGE8,NFATC4,TAL1,TBX1,VEGFB,ADAM15,EGFL7,ADTRP
8_Member	GO Biological Processes	GO:0007507	heart development	-3.2131	-1.05388	20/542	2316,4776,5607,6659,6899,6909,7137,7423,8557,8751,9260,11117,11155,55764,56006,56950,78987,85366,123872,130497	FLNA,NFATC4,MAP2K5,SOX4,TBX1,TBX2,TNNI3,VEGFB,TCAP,ADAM15,PDLIM7,EMILIN1,LDB3,IFT122,SMG9,SMYD2,CRELD1,MYLK2,DNAAF1,OSR1
8_Member	GO Biological Processes	GO:0050678	regulation of epithelial cell proliferation	-2.83993	-0.835608	15/379	1893,2246,2324,3249,4804,5607,5798,5909,6899,7423,26471,51162,55679,130367,130497	ECM1,FGF1,FLT4,HPN,NGFR,MAP2K5,PTPRN,RAP1GAP,TBX1,VEGFB,NUPR1,EGFL7,LIMS2,SGPP2,OSR1
8_Member	GO Biological Processes	GO:0050679	positive regulation of epithelial cell proliferation	-2.64264	-0.705788	10/209	1893,2246,2324,3249,5607,5798,6899,7423,51162,130497	ECM1,FGF1,FLT4,HPN,MAP2K5,PTPRN,TBX1,VEGFB,EGFL7,OSR1
9_Summary	GO Molecular Functions	GO:0005178	integrin binding	-5.76901	-2.53033	13/156	1311,2246,3678,3911,3913,4240,7106,7148,8425,8751,8839,9636,11117,2316,4059,10562,11135,22859,23513,56904,64837,6366,7205,10232	COMP,FGF1,ITGA5,LAMA5,LAMB2,MFGE8,TSPAN4,TNXB,LTBP4,ADAM15,CCN5,ISG15,EMILIN1,FLNA,BCAM,OLFM4,CDC42EP1,ADGRL1,SCRIB,SH3GLB2,KLC2,CCL21,TRIP6,MSLN
9_Member	GO Molecular Functions	GO:0005178	integrin binding	-5.76901	-2.53033	13/156	1311,2246,3678,3911,3913,4240,7106,7148,8425,8751,8839,9636,11117	COMP,FGF1,ITGA5,LAMA5,LAMB2,MFGE8,TSPAN4,TNXB,LTBP4,ADAM15,CCN5,ISG15,EMILIN1
9_Member	GO Molecular Functions	GO:0050839	cell adhesion molecule binding	-3.46721	-1.2218	21/557	1311,2246,2316,3678,3911,3913,4059,4240,7106,7148,8425,8751,8839,9636,10562,11117,11135,22859,23513,56904,64837	COMP,FGF1,FLNA,ITGA5,LAMA5,LAMB2,BCAM,MFGE8,TSPAN4,TNXB,LTBP4,ADAM15,CCN5,ISG15,OLFM4,EMILIN1,CDC42EP1,ADGRL1,SCRIB,SH3GLB2,KLC2
9_Member	GO Biological Processes	GO:0031589	cell-substrate adhesion	-2.98389	-0.913962	10/188	3678,3911,3913,4059,6366,7148,7205,8751,10232,11117	ITGA5,LAMA5,LAMB2,BCAM,CCL21,TNXB,TRIP6,ADAM15,MSLN,EMILIN1
9_Member	GO Biological Processes	GO:0007160	cell-matrix adhesion	-2.84604	-0.838087	8/132	3678,4059,6366,7148,7205,8751,10232,11117	ITGA5,BCAM,CCL21,TNXB,TRIP6,ADAM15,MSLN,EMILIN1
10_Summary	GO Cellular Components	GO:0044297	cell body	-5.44194	-2.29344	25/544	347,445,1762,2316,2550,2664,2785,2901,3249,4804,4852,5630,5798,5909,6623,6647,7345,10814,22953,22983,23371,51393,80023,84152,114757	APOD,ASS1,DMWD,FLNA,GABBR1,GDI1,GNG3,GRIK5,HPN,NGFR,NPY,PRPH,PTPRN,RAP1GAP,SNCG,SOD1,UCHL1,CPLX2,P2RX2,MAST1,TNS2,TRPV2,NRSN2,PPP1R1B,CYGB
10_Member	GO Cellular Components	GO:0044297	cell body	-5.44194	-2.29344	25/544	347,445,1762,2316,2550,2664,2785,2901,3249,4804,4852,5630,5798,5909,6623,6647,7345,10814,22953,22983,23371,51393,80023,84152,114757	APOD,ASS1,DMWD,FLNA,GABBR1,GDI1,GNG3,GRIK5,HPN,NGFR,NPY,PRPH,PTPRN,RAP1GAP,SNCG,SOD1,UCHL1,CPLX2,P2RX2,MAST1,TNS2,TRPV2,NRSN2,PPP1R1B,CYGB
10_Member	GO Cellular Components	GO:0043025	neuronal cell body	-5.34863	-2.24867	23/480	347,445,1762,2316,2550,2664,2901,3249,4804,4852,5630,5798,5909,6623,6647,7345,10814,22953,22983,23371,80023,84152,114757	APOD,ASS1,DMWD,FLNA,GABBR1,GDI1,GRIK5,HPN,NGFR,NPY,PRPH,PTPRN,RAP1GAP,SNCG,SOD1,UCHL1,CPLX2,P2RX2,MAST1,TNS2,NRSN2,PPP1R1B,CYGB
10_Member	GO Cellular Components	GO:0043204	perikaryon	-3.04331	-0.945959	9/153	445,1762,2316,2901,4804,4852,5630,5798,10814	ASS1,DMWD,FLNA,GRIK5,NGFR,NPY,PRPH,PTPRN,CPLX2
11_Summary	GO Biological Processes	GO:0071499	cellular response to laminar fluid shear stress	-5.34602	-2.24867	4/8	445,5598,5607,10365,347,5164,5798,6647,6649,7703,5600,6300,9446	ASS1,MAPK7,MAP2K5,KLF2,APOD,PDK2,PTPRN,SOD1,SOD3,PCGF2,MAPK11,MAPK12,GSTO1
11_Member	GO Biological Processes	GO:0071499	cellular response to laminar fluid shear stress	-5.34602	-2.24867	4/8	445,5598,5607,10365	ASS1,MAPK7,MAP2K5,KLF2
11_Member	GO Biological Processes	GO:0034616	response to laminar fluid shear stress	-4.3648	-1.64358	4/13	445,5598,5607,10365	ASS1,MAPK7,MAP2K5,KLF2
11_Member	GO Biological Processes	GO:0071498	cellular response to fluid shear stress	-3.48666	-1.23095	4/21	445,5598,5607,10365	ASS1,MAPK7,MAP2K5,KLF2
11_Member	GO Biological Processes	GO:0034405	response to fluid shear stress	-2.66952	-0.716568	4/34	445,5598,5607,10365	ASS1,MAPK7,MAP2K5,KLF2
11_Member	GO Biological Processes	GO:0000302	response to reactive oxygen species	-2.15996	-0.417994	8/171	347,5164,5598,5798,6647,6649,7703,10365	APOD,PDK2,MAPK7,PTPRN,SOD1,SOD3,PCGF2,KLF2
11_Member	KEGG Pathway	hsa05418	Fluid shear stress and atherosclerosis	-2.11669	-0.388344	7/139	445,5598,5600,5607,6300,9446,10365	ASS1,MAPK7,MAPK11,MAP2K5,MAPK12,GSTO1,KLF2
12_Summary	GO Biological Processes	GO:0001558	regulation of cell growth	-5.29487	-2.22099	21/415	2147,2664,3249,5607,6280,6405,8153,8425,8751,10235,10500,10591,22883,23404,51393,55558,58189,64061,84678,151835,221481,2593,3142,5600,6647,6909	F2,GDI1,HPN,MAP2K5,S100A9,SEMA3F,RND2,LTBP4,ADAM15,RASGRP2,SEMA6C,DNPH1,CLSTN1,EXOSC2,TRPV2,PLXNA3,WFDC1,TSPYL2,KDM2B,CPNE9,ARMC12,GAMT,HLX,MAPK11,SOD1,TBX2
12_Member	GO Biological Processes	GO:0001558	regulation of cell growth	-5.29487	-2.22099	21/415	2147,2664,3249,5607,6280,6405,8153,8425,8751,10235,10500,10591,22883,23404,51393,55558,58189,64061,84678,151835,221481	F2,GDI1,HPN,MAP2K5,S100A9,SEMA3F,RND2,LTBP4,ADAM15,RASGRP2,SEMA6C,DNPH1,CLSTN1,EXOSC2,TRPV2,PLXNA3,WFDC1,TSPYL2,KDM2B,CPNE9,ARMC12
12_Member	GO Biological Processes	GO:0030307	positive regulation of cell growth	-4.82096	-1.93073	12/163	2147,2664,3249,5607,6280,8153,10591,23404,51393,84678,151835,221481	F2,GDI1,HPN,MAP2K5,S100A9,RND2,DNPH1,EXOSC2,TRPV2,KDM2B,CPNE9,ARMC12
12_Member	GO Biological Processes	GO:0040008	regulation of growth	-4.4695	-1.71894	26/660	2147,2593,2664,3142,3249,5600,5607,6280,6405,6647,6909,8153,8425,8751,10235,10500,10591,22883,23404,51393,55558,58189,64061,84678,151835,221481	F2,GAMT,GDI1,HLX,HPN,MAPK11,MAP2K5,S100A9,SEMA3F,SOD1,TBX2,RND2,LTBP4,ADAM15,RASGRP2,SEMA6C,DNPH1,CLSTN1,EXOSC2,TRPV2,PLXNA3,WFDC1,TSPYL2,KDM2B,CPNE9,ARMC12
12_Member	GO Biological Processes	GO:0045927	positive regulation of growth	-4.08016	-1.53043	14/256	2147,2664,3142,3249,5607,6280,6909,8153,10591,23404,51393,84678,151835,221481	F2,GDI1,HLX,HPN,MAP2K5,S100A9,TBX2,RND2,DNPH1,EXOSC2,TRPV2,KDM2B,CPNE9,ARMC12
13_Summary	GO Biological Processes	GO:0030258	lipid modification	-5.13553	-2.10107	13/178	3632,9896,27124,27349,56623,64840,79152,79948,84513,114757,126129,130367,160428,43,1850,5141,5338,6305,6448,23371,23404,51559,54973,57176,58190,64943,65258,79153,79575,80198,84264,93210,115752,147011,391013,11165,957,10591,51477,4128	INPP5A,FIG4,INPP5J,MCAT,INPP5E,PORCN,FA2H,PLPPR3,PLPP5,CYGB,CPT1C,SGPP2,ALDH1L2,ACHE,DUSP8,PDE4A,PLD2,SBF1,SGSH,TNS2,EXOSC2,NT5DC3,INTS11,VARS2,CTDSP1,NT5DC2,MPPE1,GDPD3,ABHD8,MUS81,HAGHL,PGAP3,DIS3L,PROCA1,PLA2G2C,NUDT3,ENTPD5,DNPH1,ISYNA1,MAOA
13_Member	GO Biological Processes	GO:0030258	lipid modification	-5.13553	-2.10107	13/178	3632,9896,27124,27349,56623,64840,79152,79948,84513,114757,126129,130367,160428	INPP5A,FIG4,INPP5J,MCAT,INPP5E,PORCN,FA2H,PLPPR3,PLPP5,CYGB,CPT1C,SGPP2,ALDH1L2
13_Member	GO Biological Processes	GO:0046839	phospholipid dephosphorylation	-5.12875	-2.10107	7/45	3632,9896,27124,56623,79948,84513,130367	INPP5A,FIG4,INPP5J,INPP5E,PLPPR3,PLPP5,SGPP2
13_Member	GO Molecular Functions	GO:0016788	hydrolase activity, acting on ester bonds	-4.76937	-1.90811	29/750	43,1850,3632,5141,5338,6305,6448,9896,23371,23404,27124,51559,54973,56623,57176,58190,64943,65258,79153,79575,79948,80198,84264,84513,93210,115752,130367,147011,391013	ACHE,DUSP8,INPP5A,PDE4A,PLD2,SBF1,SGSH,FIG4,TNS2,EXOSC2,INPP5J,NT5DC3,INTS11,INPP5E,VARS2,CTDSP1,NT5DC2,MPPE1,GDPD3,ABHD8,PLPPR3,MUS81,HAGHL,PLPP5,PGAP3,DIS3L,SGPP2,PROCA1,PLA2G2C
13_Member	GO Molecular Functions	GO:0004445	inositol-polyphosphate 5-phosphatase activity	-4.08997	-1.53043	3/6	3632,27124,56623	INPP5A,INPP5J,INPP5E
13_Member	GO Molecular Functions	GO:0042578	phosphoric ester hydrolase activity	-3.94502	-1.48561	17/366	1850,3632,5141,5338,6305,9896,23371,27124,51559,56623,58190,64943,65258,79153,79948,84513,130367	DUSP8,INPP5A,PDE4A,PLD2,SBF1,FIG4,TNS2,INPP5J,NT5DC3,INPP5E,CTDSP1,NT5DC2,MPPE1,GDPD3,PLPPR3,PLPP5,SGPP2
13_Member	GO Molecular Functions	GO:0034485	phosphatidylinositol-3,4,5-trisphosphate 5-phosphatase activity	-3.85219	-1.45662	3/7	9896,27124,56623	FIG4,INPP5J,INPP5E
13_Member	GO Biological Processes	GO:0071545	inositol phosphate catabolic process	-3.6642	-1.3569	4/19	3632,11165,27124,56623	INPP5A,NUDT3,INPP5J,INPP5E
13_Member	GO Molecular Functions	GO:0004439	phosphatidylinositol-4,5-bisphosphate 5-phosphatase activity	-3.33283	-1.13554	3/10	9896,27124,56623	FIG4,INPP5J,INPP5E
13_Member	GO Molecular Functions	GO:0034594	phosphatidylinositol trisphosphate phosphatase activity	-3.33283	-1.13554	3/10	9896,27124,56623	FIG4,INPP5J,INPP5E
13_Member	GO Molecular Functions	GO:0046030	inositol trisphosphate phosphatase activity	-3.33283	-1.13554	3/10	3632,27124,56623	INPP5A,INPP5J,INPP5E
13_Member	GO Molecular Functions	GO:0016791	phosphatase activity	-3.20785	-1.05388	13/276	1850,3632,6305,9896,23371,27124,51559,56623,58190,64943,79948,84513,130367	DUSP8,INPP5A,SBF1,FIG4,TNS2,INPP5J,NT5DC3,INPP5E,CTDSP1,NT5DC2,PLPPR3,PLPP5,SGPP2
13_Member	GO Biological Processes	GO:0046174	polyol catabolic process	-3.05279	-0.950579	4/27	3632,11165,27124,56623	INPP5A,NUDT3,INPP5J,INPP5E
13_Member	GO Molecular Functions	GO:0034595	phosphatidylinositol phosphate 5-phosphatase activity	-2.97136	-0.910991	3/13	9896,27124,56623	FIG4,INPP5J,INPP5E
13_Member	GO Molecular Functions	GO:0106019	phosphatidylinositol-4,5-bisphosphate phosphatase activity	-2.87186	-0.851668	3/14	9896,27124,56623	FIG4,INPP5J,INPP5E
13_Member	GO Biological Processes	GO:0046856	phosphatidylinositol dephosphorylation	-2.8214	-0.829354	4/31	3632,9896,27124,56623	INPP5A,FIG4,INPP5J,INPP5E
13_Member	GO Biological Processes	GO:0016311	dephosphorylation	-2.76387	-0.791452	13/309	1850,3632,6305,9896,23371,27124,51559,56623,58190,64943,79948,84513,130367	DUSP8,INPP5A,SBF1,FIG4,TNS2,INPP5J,NT5DC3,INPP5E,CTDSP1,NT5DC2,PLPPR3,PLPP5,SGPP2
13_Member	GO Biological Processes	GO:0046838	phosphorylated carbohydrate dephosphorylation	-2.61611	-0.693238	3/17	3632,27124,56623	INPP5A,INPP5J,INPP5E
13_Member	GO Biological Processes	GO:0046855	inositol phosphate dephosphorylation	-2.61611	-0.693238	3/17	3632,27124,56623	INPP5A,INPP5J,INPP5E
13_Member	GO Molecular Functions	GO:0052745	inositol phosphate phosphatase activity	-2.61611	-0.693238	3/17	3632,27124,56623	INPP5A,INPP5J,INPP5E
13_Member	GO Biological Processes	GO:0046434	organophosphate catabolic process	-2.48157	-0.60142	8/151	957,3632,5141,10591,11165,27124,56623,79153	ENTPD5,INPP5A,PDE4A,DNPH1,NUDT3,INPP5J,INPP5E,GDPD3
13_Member	GO Biological Processes	GO:0043647	inositol phosphate metabolic process	-2.36893	-0.536946	4/41	3632,11165,27124,56623	INPP5A,NUDT3,INPP5J,INPP5E
13_Member	GO Biological Processes	GO:0019751	polyol metabolic process	-2.19658	-0.431666	6/102	3632,11165,27124,51477,56623,130367	INPP5A,NUDT3,INPP5J,ISYNA1,INPP5E,SGPP2
13_Member	KEGG Pathway	hsa00562	Inositol phosphate metabolism	-2.17822	-0.426853	5/73	3632,9896,27124,51477,56623	INPP5A,FIG4,INPP5J,ISYNA1,INPP5E
13_Member	GO Molecular Functions	GO:0034593	phosphatidylinositol bisphosphate phosphatase activity	-2.0804	-0.363261	3/26	9896,27124,56623	FIG4,INPP5J,INPP5E
13_Member	GO Biological Processes	GO:1901616	organic hydroxy compound catabolic process	-2.05876	-0.348601	5/78	3632,4128,11165,27124,56623	INPP5A,MAOA,NUDT3,INPP5J,INPP5E
14_Summary	GO Cellular Components	GO:0005911	cell-cell junction	-5.10272	-2.10107	23/497	1365,2316,2319,3249,3678,4355,4356,4804,5348,5582,6442,8506,8751,9260,10188,11135,11155,23513,55679,57863,64130,79629,127534	CLDN3,FLNA,FLOT2,HPN,ITGA5,MPP2,MPP3,NGFR,FXYD1,PRKCG,SGCA,CNTNAP1,ADAM15,PDLIM7,TNK2,CDC42EP1,LDB3,SCRIB,LIMS2,CADM3,LIN7B,OCEL1,GJB4
14_Member	GO Cellular Components	GO:0005911	cell-cell junction	-5.10272	-2.10107	23/497	1365,2316,2319,3249,3678,4355,4356,4804,5348,5582,6442,8506,8751,9260,10188,11135,11155,23513,55679,57863,64130,79629,127534	CLDN3,FLNA,FLOT2,HPN,ITGA5,MPP2,MPP3,NGFR,FXYD1,PRKCG,SGCA,CNTNAP1,ADAM15,PDLIM7,TNK2,CDC42EP1,LDB3,SCRIB,LIMS2,CADM3,LIN7B,OCEL1,GJB4
14_Member	GO Cellular Components	GO:0005912	adherens junction	-2.14527	-0.407545	8/172	2319,8751,9260,10188,11135,11155,23513,64130	FLOT2,ADAM15,PDLIM7,TNK2,CDC42EP1,LDB3,SCRIB,LIN7B
15_Summary	GO Biological Processes	GO:0008610	lipid biosynthetic process	-5.09197	-2.10107	25/570	706,1718,2230,3992,3995,5338,6487,9415,9896,27124,27349,51170,51477,55500,56623,59344,65258,79152,79575,80235,84302,84720,93210,93517,130367,3632,79153,79948,84513,147011,391013,25999,29801,51114,64840,111,1158,9605,55739,60490,65220,109703458,54982,7148	TSPO,DHCR24,FDX1,FADS1,FADS3,PLD2,ST3GAL3,FADS2,FIG4,INPP5J,MCAT,HSD17B11,ISYNA1,ETNK1,INPP5E,ALOXE3,MPPE1,FA2H,ABHD8,PIGZ,PGAP4,PIGO,PGAP3,SDR42E1,SGPP2,INPP5A,GDPD3,PLPPR3,PLPP5,PROCA1,PLA2G2C,CLIP3,ZDHHC8,ZDHHC9,PORCN,ADCY5,CKM,VPS9D1,NAXD,PPCDC,NADK,HTD2,CLN6,TNXB
15_Member	GO Biological Processes	GO:0008610	lipid biosynthetic process	-5.09197	-2.10107	25/570	706,1718,2230,3992,3995,5338,6487,9415,9896,27124,27349,51170,51477,55500,56623,59344,65258,79152,79575,80235,84302,84720,93210,93517,130367	TSPO,DHCR24,FDX1,FADS1,FADS3,PLD2,ST3GAL3,FADS2,FIG4,INPP5J,MCAT,HSD17B11,ISYNA1,ETNK1,INPP5E,ALOXE3,MPPE1,FA2H,ABHD8,PIGZ,PGAP4,PIGO,PGAP3,SDR42E1,SGPP2
15_Member	GO Biological Processes	GO:0006644	phospholipid metabolic process	-5.03655	-2.06414	19/364	3632,3992,5338,9896,27124,51477,55500,56623,65258,79153,79575,79948,80235,84302,84513,84720,93210,147011,391013	INPP5A,FADS1,PLD2,FIG4,INPP5J,ISYNA1,ETNK1,INPP5E,MPPE1,GDPD3,ABHD8,PLPPR3,PIGZ,PGAP4,PLPP5,PIGO,PGAP3,PROCA1,PLA2G2C
15_Member	GO Biological Processes	GO:0006497	protein lipidation	-5.00801	-2.05332	9/85	25999,29801,51114,64840,65258,80235,84302,84720,93210	CLIP3,ZDHHC8,ZDHHC9,PORCN,MPPE1,PIGZ,PGAP4,PIGO,PGAP3
15_Member	GO Biological Processes	GO:0042158	lipoprotein biosynthetic process	-4.80462	-1.92912	9/90	25999,29801,51114,64840,65258,80235,84302,84720,93210	CLIP3,ZDHHC8,ZDHHC9,PORCN,MPPE1,PIGZ,PGAP4,PIGO,PGAP3
15_Member	GO Biological Processes	GO:0006506	GPI anchor biosynthetic process	-3.88391	-1.46071	5/31	65258,80235,84302,84720,93210	MPPE1,PIGZ,PGAP4,PIGO,PGAP3
15_Member	GO Biological Processes	GO:0009247	glycolipid biosynthetic process	-3.85793	-1.45662	7/70	6487,65258,79152,80235,84302,84720,93210	ST3GAL3,MPPE1,FA2H,PIGZ,PGAP4,PIGO,PGAP3
15_Member	GO Biological Processes	GO:0006505	GPI anchor metabolic process	-3.81591	-1.44101	5/32	65258,80235,84302,84720,93210	MPPE1,PIGZ,PGAP4,PIGO,PGAP3
15_Member	GO Biological Processes	GO:0090407	organophosphate biosynthetic process	-3.79569	-1.43869	20/488	111,1158,3992,5338,9605,9896,27124,51477,55500,55739,56623,60490,65220,65258,79575,80235,84302,84720,93210,109703458	ADCY5,CKM,FADS1,PLD2,VPS9D1,FIG4,INPP5J,ISYNA1,ETNK1,NAXD,INPP5E,PPCDC,NADK,MPPE1,ABHD8,PIGZ,PGAP4,PIGO,PGAP3,HTD2
15_Member	GO Biological Processes	GO:0042157	lipoprotein metabolic process	-3.76495	-1.41727	9/122	25999,29801,51114,64840,65258,80235,84302,84720,93210	CLIP3,ZDHHC8,ZDHHC9,PORCN,MPPE1,PIGZ,PGAP4,PIGO,PGAP3
15_Member	GO Biological Processes	GO:0008654	phospholipid biosynthetic process	-3.73617	-1.40157	13/243	3992,5338,9896,27124,51477,55500,56623,65258,79575,80235,84302,84720,93210	FADS1,PLD2,FIG4,INPP5J,ISYNA1,ETNK1,INPP5E,MPPE1,ABHD8,PIGZ,PGAP4,PIGO,PGAP3
15_Member	GO Biological Processes	GO:0006664	glycolipid metabolic process	-3.61736	-1.31781	8/101	6487,54982,65258,79152,80235,84302,84720,93210	ST3GAL3,CLN6,MPPE1,FA2H,PIGZ,PGAP4,PIGO,PGAP3
15_Member	GO Biological Processes	GO:1903509	liposaccharide metabolic process	-3.58798	-1.29964	8/102	6487,54982,65258,79152,80235,84302,84720,93210	ST3GAL3,CLN6,MPPE1,FA2H,PIGZ,PGAP4,PIGO,PGAP3
15_Member	GO Biological Processes	GO:0046467	membrane lipid biosynthetic process	-3.32052	-1.13224	9/140	6487,59344,65258,79152,80235,84302,84720,93210,130367	ST3GAL3,ALOXE3,MPPE1,FA2H,PIGZ,PGAP4,PIGO,PGAP3,SGPP2
15_Member	GO Biological Processes	GO:0006643	membrane lipid metabolic process	-3.31265	-1.12734	11/202	3995,6487,54982,59344,65258,79152,80235,84302,84720,93210,130367	FADS3,ST3GAL3,CLN6,ALOXE3,MPPE1,FA2H,PIGZ,PGAP4,PIGO,PGAP3,SGPP2
15_Member	GO Biological Processes	GO:0046474	glycerophospholipid biosynthetic process	-3.27684	-1.09719	11/204	5338,9896,27124,55500,56623,65258,79575,80235,84302,84720,93210	PLD2,FIG4,INPP5J,ETNK1,INPP5E,MPPE1,ABHD8,PIGZ,PGAP4,PIGO,PGAP3
15_Member	GO Biological Processes	GO:0046488	phosphatidylinositol metabolic process	-2.98375	-0.913962	9/156	3632,9896,27124,56623,65258,80235,84302,84720,93210	INPP5A,FIG4,INPP5J,INPP5E,MPPE1,PIGZ,PGAP4,PIGO,PGAP3
15_Member	GO Biological Processes	GO:0006650	glycerophospholipid metabolic process	-2.98329	-0.913962	13/292	3632,5338,9896,27124,55500,56623,65258,79153,79575,80235,84302,84720,93210	INPP5A,PLD2,FIG4,INPP5J,ETNK1,INPP5E,MPPE1,GDPD3,ABHD8,PIGZ,PGAP4,PIGO,PGAP3
15_Member	GO Biological Processes	GO:0045017	glycerolipid biosynthetic process	-2.94364	-0.893204	11/224	5338,9896,27124,55500,56623,65258,79575,80235,84302,84720,93210	PLD2,FIG4,INPP5J,ETNK1,INPP5E,MPPE1,ABHD8,PIGZ,PGAP4,PIGO,PGAP3
15_Member	GO Biological Processes	GO:0006661	phosphatidylinositol biosynthetic process	-2.90998	-0.87332	8/129	9896,27124,56623,65258,80235,84302,84720,93210	FIG4,INPP5J,INPP5E,MPPE1,PIGZ,PGAP4,PIGO,PGAP3
15_Member	GO Biological Processes	GO:0046486	glycerolipid metabolic process	-2.65091	-0.706522	14/357	3632,5338,7148,9896,27124,55500,56623,65258,79153,79575,80235,84302,84720,93210	INPP5A,PLD2,TNXB,FIG4,INPP5J,ETNK1,INPP5E,MPPE1,GDPD3,ABHD8,PIGZ,PGAP4,PIGO,PGAP3
15_Member	KEGG Pathway	hsa00563	Glycosylphosphatidylinositol (GPI)-anchor biosynthesis	-2.0804	-0.363261	3/26	65258,80235,84720	MPPE1,PIGZ,PIGO
16_Summary	GO Biological Processes	GO:0048483	autonomic nervous system development	-4.93674	-2.0082	7/48	401,3142,3196,6405,6659,6899,55558,3213,4804,5582,309,3911,10500,2316,6909,8751,78987,130497,6886	PHOX2A,HLX,TLX2,SEMA3F,SOX4,TBX1,PLXNA3,HOXB3,NGFR,PRKCG,ANXA6,LAMA5,SEMA6C,FLNA,TBX2,ADAM15,CRELD1,OSR1,TAL1
16_Member	GO Biological Processes	GO:0048483	autonomic nervous system development	-4.93674	-2.0082	7/48	401,3142,3196,6405,6659,6899,55558	PHOX2A,HLX,TLX2,SEMA3F,SOX4,TBX1,PLXNA3
16_Member	GO Biological Processes	GO:0021602	cranial nerve morphogenesis	-4.02791	-1.53043	5/29	401,3213,6405,6899,55558	PHOX2A,HOXB3,SEMA3F,TBX1,PLXNA3
16_Member	GO Biological Processes	GO:0021783	preganglionic parasympathetic fiber development	-3.86486	-1.45662	4/17	401,6405,6899,55558	PHOX2A,SEMA3F,TBX1,PLXNA3
16_Member	GO Biological Processes	GO:0048486	parasympathetic nervous system development	-3.6642	-1.3569	4/19	401,6405,6899,55558	PHOX2A,SEMA3F,TBX1,PLXNA3
16_Member	GO Biological Processes	GO:0021675	nerve development	-3.46162	-1.21958	7/81	401,3213,4804,5582,6405,6899,55558	PHOX2A,HOXB3,NGFR,PRKCG,SEMA3F,TBX1,PLXNA3
16_Member	GO Biological Processes	GO:0021545	cranial nerve development	-2.74648	-0.777671	5/54	401,3213,6405,6899,55558	PHOX2A,HOXB3,SEMA3F,TBX1,PLXNA3
16_Member	GO Biological Processes	GO:0001755	neural crest cell migration	-2.64177	-0.705788	5/57	309,3911,6405,6899,10500	ANXA6,LAMA5,SEMA3F,TBX1,SEMA6C
16_Member	GO Biological Processes	GO:0071526	semaphorin-plexin signaling pathway	-2.40801	-0.555774	4/40	2316,6405,10500,55558	FLNA,SEMA3F,SEMA6C,PLXNA3
16_Member	GO Biological Processes	GO:0060485	mesenchyme development	-2.34701	-0.525289	10/230	309,2316,3911,6405,6899,6909,8751,10500,78987,130497	ANXA6,FLNA,LAMA5,SEMA3F,TBX1,TBX2,ADAM15,SEMA6C,CRELD1,OSR1
16_Member	GO Biological Processes	GO:0048485	sympathetic nervous system development	-2.28712	-0.493202	3/22	401,6405,6659	PHOX2A,SEMA3F,SOX4
16_Member	GO Biological Processes	GO:0048863	stem cell differentiation	-2.26628	-0.478271	8/164	309,3911,6405,6886,6899,6909,10500,130497	ANXA6,LAMA5,SEMA3F,TAL1,TBX1,TBX2,SEMA6C,OSR1
16_Member	GO Biological Processes	GO:0048762	mesenchymal cell differentiation	-2.20476	-0.435333	8/168	309,2316,3911,6405,6899,8751,10500,130497	ANXA6,FLNA,LAMA5,SEMA3F,TBX1,ADAM15,SEMA6C,OSR1
16_Member	GO Biological Processes	GO:0048843	negative regulation of axon extension involved in axon guidance	-2.03442	-0.33501	3/27	6405,10500,55558	SEMA3F,SEMA6C,PLXNA3
17_Summary	GO Biological Processes	GO:0060271	cilium assembly	-4.84291	-1.93744	17/310	755,2316,3911,5990,30846,55764,79600,79969,83547,84902,89765,89891,123872,143941,221481,284001,339145,6366,6795,7138,8557,10398,11155,83452,83871,85378,90990,155382,311,3315,5607,6623,10636,27175,199953,256364,547,2319,6647,7345,23113,25999,50632,57701	CFAP410,FLNA,LAMA5,RFX2,EHD2,IFT122,TCTN1,ATAT1,RILP,CEP89,RSPH1,DYNC2I2,DNAAF1,TTC36,ARMC12,CCDC57,CIBAR2,CCL21,AURKC,TNNT1,TCAP,MYL9,LDB3,RAB33B,RAB34,TUBGCP6,KIFC2,VPS37D,ANXA11,HSPB1,MAP2K5,SNCG,RGS14,TUBG2,TMEM201,EML3,KIF1A,FLOT2,SOD1,UCHL1,CUL9,CLIP3,CALY,NCKAP5L
17_Member	GO Biological Processes	GO:0060271	cilium assembly	-4.84291	-1.93744	17/310	755,2316,3911,5990,30846,55764,79600,79969,83547,84902,89765,89891,123872,143941,221481,284001,339145	CFAP410,FLNA,LAMA5,RFX2,EHD2,IFT122,TCTN1,ATAT1,RILP,CEP89,RSPH1,DYNC2I2,DNAAF1,TTC36,ARMC12,CCDC57,CIBAR2
17_Member	GO Biological Processes	GO:0044782	cilium organization	-4.28833	-1.60818	17/343	755,2316,3911,5990,30846,55764,79600,79969,83547,84902,89765,89891,123872,143941,221481,284001,339145	CFAP410,FLNA,LAMA5,RFX2,EHD2,IFT122,TCTN1,ATAT1,RILP,CEP89,RSPH1,DYNC2I2,DNAAF1,TTC36,ARMC12,CCDC57,CIBAR2
17_Member	GO Biological Processes	GO:0120031	plasma membrane bounded cell projection assembly	-3.98289	-1.51017	18/399	755,2316,3911,5990,6366,30846,55764,79600,79969,83547,84902,89765,89891,123872,143941,221481,284001,339145	CFAP410,FLNA,LAMA5,RFX2,CCL21,EHD2,IFT122,TCTN1,ATAT1,RILP,CEP89,RSPH1,DYNC2I2,DNAAF1,TTC36,ARMC12,CCDC57,CIBAR2
17_Member	GO Biological Processes	GO:0070925	organelle assembly	-3.8677	-1.45662	27/760	755,2316,3911,5990,6795,7138,8557,10398,11155,30846,55764,79600,79969,83452,83547,83871,84902,85378,89765,89891,90990,123872,143941,155382,221481,284001,339145	CFAP410,FLNA,LAMA5,RFX2,AURKC,TNNT1,TCAP,MYL9,LDB3,EHD2,IFT122,TCTN1,ATAT1,RAB33B,RILP,RAB34,CEP89,TUBGCP6,RSPH1,DYNC2I2,KIFC2,DNAAF1,TTC36,VPS37D,ARMC12,CCDC57,CIBAR2
17_Member	GO Biological Processes	GO:0030031	cell projection assembly	-3.77133	-1.4187	18/415	755,2316,3911,5990,6366,30846,55764,79600,79969,83547,84902,89765,89891,123872,143941,221481,284001,339145	CFAP410,FLNA,LAMA5,RFX2,CCL21,EHD2,IFT122,TCTN1,ATAT1,RILP,CEP89,RSPH1,DYNC2I2,DNAAF1,TTC36,ARMC12,CCDC57,CIBAR2
17_Member	GO Cellular Components	GO:0005819	spindle	-3.01753	-0.924975	16/402	311,3315,5607,6623,6795,10636,27175,79969,84902,85378,89765,90990,123872,199953,256364,284001	ANXA11,HSPB1,MAP2K5,SNCG,AURKC,RGS14,TUBG2,ATAT1,CEP89,TUBGCP6,RSPH1,KIFC2,DNAAF1,TMEM201,EML3,CCDC57
17_Member	GO Biological Processes	GO:0007017	microtubule-based process	-2.45403	-0.584277	23/763	547,2316,2319,3315,6647,6795,7345,10636,23113,25999,27175,50632,55764,57701,85378,89765,89891,90990,123872,199953,221481,256364,284001	KIF1A,FLNA,FLOT2,HSPB1,SOD1,AURKC,UCHL1,RGS14,CUL9,CLIP3,TUBG2,CALY,IFT122,NCKAP5L,TUBGCP6,RSPH1,DYNC2I2,KIFC2,DNAAF1,TMEM201,ARMC12,EML3,CCDC57
18_Summary	GO Molecular Functions	GO:0004672	protein kinase activity	-4.69845	-1.86434	24/564	896,1760,1945,2324,2872,4058,4294,5164,5582,5598,5600,5607,6300,6795,7786,8425,8558,9064,10188,22983,23552,25989,85366,147746,55500,65220,1158,633,5575,51114	CCND3,DMPK,EFNA4,FLT4,MKNK2,LTK,MAP3K10,PDK2,PRKCG,MAPK7,MAPK11,MAP2K5,MAPK12,AURKC,MAP3K12,LTBP4,CDK10,MAP3K6,TNK2,MAST1,CDK20,ULK3,MYLK2,HIPK4,ETNK1,NADK,CKM,BGN,PRKAR1B,ZDHHC9
18_Member	GO Molecular Functions	GO:0004672	protein kinase activity	-4.69845	-1.86434	24/564	896,1760,1945,2324,2872,4058,4294,5164,5582,5598,5600,5607,6300,6795,7786,8425,8558,9064,10188,22983,23552,25989,85366,147746	CCND3,DMPK,EFNA4,FLT4,MKNK2,LTK,MAP3K10,PDK2,PRKCG,MAPK7,MAPK11,MAP2K5,MAPK12,AURKC,MAP3K12,LTBP4,CDK10,MAP3K6,TNK2,MAST1,CDK20,ULK3,MYLK2,HIPK4
18_Member	GO Molecular Functions	GO:0004674	protein serine/threonine kinase activity	-4.53124	-1.74039	20/431	896,1760,2872,4294,5582,5598,5600,5607,6300,6795,7786,8425,8558,9064,10188,22983,23552,25989,85366,147746	CCND3,DMPK,MKNK2,MAP3K10,PRKCG,MAPK7,MAPK11,MAP2K5,MAPK12,AURKC,MAP3K12,LTBP4,CDK10,MAP3K6,TNK2,MAST1,CDK20,ULK3,MYLK2,HIPK4
18_Member	GO Molecular Functions	GO:0016773	phosphotransferase activity, alcohol group as acceptor	-4.35039	-1.64122	26/671	896,1760,1945,2324,2872,4058,4294,5164,5582,5598,5600,5607,6300,6795,7786,8425,8558,9064,10188,22983,23552,25989,55500,65220,85366,147746	CCND3,DMPK,EFNA4,FLT4,MKNK2,LTK,MAP3K10,PDK2,PRKCG,MAPK7,MAPK11,MAP2K5,MAPK12,AURKC,MAP3K12,LTBP4,CDK10,MAP3K6,TNK2,MAST1,CDK20,ULK3,ETNK1,NADK,MYLK2,HIPK4
18_Member	GO Molecular Functions	GO:0016301	kinase activity	-4.16431	-1.58254	27/729	896,1158,1760,1945,2324,2872,4058,4294,5164,5582,5598,5600,5607,6300,6795,7786,8425,8558,9064,10188,22983,23552,25989,55500,65220,85366,147746	CCND3,CKM,DMPK,EFNA4,FLT4,MKNK2,LTK,MAP3K10,PDK2,PRKCG,MAPK7,MAPK11,MAP2K5,MAPK12,AURKC,MAP3K12,LTBP4,CDK10,MAP3K6,TNK2,MAST1,CDK20,ULK3,ETNK1,NADK,MYLK2,HIPK4
18_Member	GO Molecular Functions	GO:0106310	protein serine kinase activity	-4.03149	-1.53043	17/360	1760,2872,4294,5582,5598,5600,5607,6300,6795,7786,8558,9064,10188,22983,23552,25989,147746	DMPK,MKNK2,MAP3K10,PRKCG,MAPK7,MAPK11,MAP2K5,MAPK12,AURKC,MAP3K12,CDK10,MAP3K6,TNK2,MAST1,CDK20,ULK3,HIPK4
18_Member	GO Molecular Functions	GO:0004712	protein serine/threonine/tyrosine kinase activity	-3.84796	-1.45662	19/446	1760,2324,2872,4058,4294,5582,5598,5600,5607,6300,6795,7786,8558,9064,10188,22983,23552,25989,147746	DMPK,FLT4,MKNK2,LTK,MAP3K10,PRKCG,MAPK7,MAPK11,MAP2K5,MAPK12,AURKC,MAP3K12,CDK10,MAP3K6,TNK2,MAST1,CDK20,ULK3,HIPK4
18_Member	GO Biological Processes	GO:0018209	peptidyl-serine modification	-3.83322	-1.44908	12/206	633,1760,2872,4294,5582,5598,6300,6795,7786,22983,25989,147746	BGN,DMPK,MKNK2,MAP3K10,PRKCG,MAPK7,MAPK12,AURKC,MAP3K12,MAST1,ULK3,HIPK4
18_Member	GO Biological Processes	GO:0018105	peptidyl-serine phosphorylation	-3.67878	-1.36358	11/183	1760,2872,4294,5582,5598,6300,6795,7786,22983,25989,147746	DMPK,MKNK2,MAP3K10,PRKCG,MAPK7,MAPK12,AURKC,MAP3K12,MAST1,ULK3,HIPK4
18_Member	GO Biological Processes	GO:0006468	protein phosphorylation	-2.58454	-0.669663	22/700	1760,2324,2872,4058,4294,5164,5575,5582,5598,5600,5607,6300,6795,7786,8558,9064,10188,22983,23552,25989,85366,147746	DMPK,FLT4,MKNK2,LTK,MAP3K10,PDK2,PRKAR1B,PRKCG,MAPK7,MAPK11,MAP2K5,MAPK12,AURKC,MAP3K12,CDK10,MAP3K6,TNK2,MAST1,CDK20,ULK3,MYLK2,HIPK4
18_Member	GO Biological Processes	GO:0018107	peptidyl-threonine phosphorylation	-2.17822	-0.426853	5/73	4294,7786,8558,85366,147746	MAP3K10,MAP3K12,CDK10,MYLK2,HIPK4
18_Member	GO Molecular Functions	GO:0004709	MAP kinase kinase kinase activity	-2.03442	-0.33501	3/27	4294,7786,9064	MAP3K10,MAP3K12,MAP3K6
18_Member	GO Biological Processes	GO:0000165	MAPK cascade	-2.00483	-0.312343	8/182	4294,5598,5600,5607,6300,7786,9064,51114	MAP3K10,MAPK7,MAPK11,MAP2K5,MAPK12,MAP3K12,MAP3K6,ZDHHC9
19_Summary	GO Cellular Components	GO:0000139	Golgi membrane	-4.66002	-1.83887	26/643	863,1718,4242,5909,6487,9245,9896,9914,22883,22937,23423,25789,26229,29801,50614,51114,51226,55568,56623,56937,81562,83452,84302,93210,201475,222865	CBFA2T3,DHCR24,MFNG,RAP1GAP,ST3GAL3,GCNT3,FIG4,ATP2C2,CLSTN1,SCAP,TMED3,TMEM59L,B3GAT3,ZDHHC8,GALNT9,ZDHHC9,COPZ2,GALNT10,INPP5E,PMEPA1,LMAN2L,RAB33B,PGAP4,PGAP3,RAB12,TMEM130
19_Member	GO Cellular Components	GO:0000139	Golgi membrane	-4.66002	-1.83887	26/643	863,1718,4242,5909,6487,9245,9896,9914,22883,22937,23423,25789,26229,29801,50614,51114,51226,55568,56623,56937,81562,83452,84302,93210,201475,222865	CBFA2T3,DHCR24,MFNG,RAP1GAP,ST3GAL3,GCNT3,FIG4,ATP2C2,CLSTN1,SCAP,TMED3,TMEM59L,B3GAT3,ZDHHC8,GALNT9,ZDHHC9,COPZ2,GALNT10,INPP5E,PMEPA1,LMAN2L,RAB33B,PGAP4,PGAP3,RAB12,TMEM130
20_Summary	KEGG Pathway	hsa04510	Focal adhesion	-4.57238	-1.76382	13/201	896,1292,1311,2316,2324,3678,3911,3913,5582,7148,7423,10398,85366,1978,4242,8638,9636,23513,27175,84667,155066,1945,2246,2785,4804,200186,43,114897,150356	CCND3,COL6A2,COMP,FLNA,FLT4,ITGA5,LAMA5,LAMB2,PRKCG,TNXB,VEGFB,MYL9,MYLK2,EIF4EBP1,MFNG,OASL,ISG15,SCRIB,TUBG2,HES7,ATP6V0E2,EFNA4,FGF1,GNG3,NGFR,CRTC2,ACHE,C1QTNF1,CHADL
20_Member	KEGG Pathway	hsa04510	Focal adhesion	-4.57238	-1.76382	13/201	896,1292,1311,2316,2324,3678,3911,3913,5582,7148,7423,10398,85366	CCND3,COL6A2,COMP,FLNA,FLT4,ITGA5,LAMA5,LAMB2,PRKCG,TNXB,VEGFB,MYL9,MYLK2
20_Member	KEGG Pathway	hsa05165	Human papillomavirus infection	-3.43619	-1.20742	15/331	896,1292,1311,1978,3678,3911,3913,4242,7148,8638,9636,23513,27175,84667,155066	CCND3,COL6A2,COMP,EIF4EBP1,ITGA5,LAMA5,LAMB2,MFNG,TNXB,OASL,ISG15,SCRIB,TUBG2,HES7,ATP6V0E2
20_Member	KEGG Pathway	hsa04151	PI3K-Akt signaling pathway	-3.13509	-1.00518	15/354	896,1292,1311,1945,1978,2246,2324,2785,3678,3911,3913,4804,7148,7423,200186	CCND3,COL6A2,COMP,EFNA4,EIF4EBP1,FGF1,FLT4,GNG3,ITGA5,LAMA5,LAMB2,NGFR,TNXB,VEGFB,CRTC2
20_Member	GO Molecular Functions	GO:0005518	collagen binding	-3.08752	-0.97042	6/68	43,1292,1311,7148,114897,150356	ACHE,COL6A2,COMP,TNXB,C1QTNF1,CHADL
20_Member	KEGG Pathway	hsa04512	ECM-receptor interaction	-2.51017	-0.621439	6/88	1292,1311,3678,3911,3913,7148	COL6A2,COMP,ITGA5,LAMA5,LAMB2,TNXB

## Sheet: ME4
GroupID	Category	Term	Description	LogP	Log(q-value)	InTerm_InList	Genes	Symbols
1_Summary	GO Biological Processes	GO:0097435	supramolecular fiber organization	-10.0975	-5.92883	31/522	649,800,1465,1627,1674,1809,2258,2331,4054,4926,7139,7168,10278,10458,10609,10634,11034,23075,23363,25802,26160,29993,30008,51673,55930,60681,79709,84501,84695,122664,375307,59,72,274,1410,4486,6709,7134,8572,10307,22885,27129,27295,60312,64236,79083,83660,85456,339451,1264,11188,50488,64423,112464,149461,3764,6876,54869	BMP1,CALD1,CSRP1,DBN1,DES,DPYSL3,FGF13,FMOD,LTBP3,NUMA1,TNNT2,TPM1,EFS,BAIAP2,P3H4,GAS2L1,DSTN,SWAP70,OBSL1,LMOD1,IFT172,PACSIN1,EFEMP2,TPPP3,MYO5C,FKBP10,COLGALT1,SPIRE2,LOXL3,TPPP2,CATIP,ACTA2,ACTG2,BIN1,CRYAB,MST1R,SPTAN1,TNNC1,PDLIM4,APBB3,ABLIM3,HSPB7,PDLIM3,AFAP1,PDLIM2,MLPH,TLN2,TNKS1BP1,KLHL17,CNN1,NISCH,MINK1,INF2,CAVIN3,CLDN19,KCNJ8,TAGLN,EPS8L1
1_Member	GO Biological Processes	GO:0097435	supramolecular fiber organization	-10.0975	-5.92883	31/522	649,800,1465,1627,1674,1809,2258,2331,4054,4926,7139,7168,10278,10458,10609,10634,11034,23075,23363,25802,26160,29993,30008,51673,55930,60681,79709,84501,84695,122664,375307	BMP1,CALD1,CSRP1,DBN1,DES,DPYSL3,FGF13,FMOD,LTBP3,NUMA1,TNNT2,TPM1,EFS,BAIAP2,P3H4,GAS2L1,DSTN,SWAP70,OBSL1,LMOD1,IFT172,PACSIN1,EFEMP2,TPPP3,MYO5C,FKBP10,COLGALT1,SPIRE2,LOXL3,TPPP2,CATIP
1_Member	GO Cellular Components	GO:0015629	actin cytoskeleton	-9.98042	-5.92883	30/496	59,72,274,800,1410,1627,1809,4486,6709,7134,7139,7168,8572,10307,10458,10634,11034,22885,23075,25802,27129,27295,55930,60312,64236,79083,83660,85456,339451,375307	ACTA2,ACTG2,BIN1,CALD1,CRYAB,DBN1,DPYSL3,MST1R,SPTAN1,TNNC1,TNNT2,TPM1,PDLIM4,APBB3,BAIAP2,GAS2L1,DSTN,ABLIM3,SWAP70,LMOD1,HSPB7,PDLIM3,MYO5C,AFAP1,PDLIM2,MLPH,TLN2,TNKS1BP1,KLHL17,CATIP
1_Member	GO Biological Processes	GO:0030036	actin cytoskeleton organization	-8.48288	-4.60738	29/540	800,1264,1465,1627,1809,6709,7139,7168,8572,10278,10458,10634,11034,11188,22885,23075,23363,25802,27295,29993,50488,55930,64236,64423,84501,112464,149461,339451,375307	CALD1,CNN1,CSRP1,DBN1,DPYSL3,SPTAN1,TNNT2,TPM1,PDLIM4,EFS,BAIAP2,GAS2L1,DSTN,NISCH,ABLIM3,SWAP70,OBSL1,LMOD1,PDLIM3,PACSIN1,MINK1,MYO5C,PDLIM2,INF2,SPIRE2,CAVIN3,CLDN19,KLHL17,CATIP
1_Member	GO Biological Processes	GO:0030029	actin filament-based process	-8.01308	-4.26251	30/602	800,1264,1465,1627,1809,3764,6709,7139,7168,8572,10278,10458,10634,11034,11188,22885,23075,23363,25802,27295,29993,50488,55930,64236,64423,84501,112464,149461,339451,375307	CALD1,CNN1,CSRP1,DBN1,DPYSL3,KCNJ8,SPTAN1,TNNT2,TPM1,PDLIM4,EFS,BAIAP2,GAS2L1,DSTN,NISCH,ABLIM3,SWAP70,OBSL1,LMOD1,PDLIM3,PACSIN1,MINK1,MYO5C,PDLIM2,INF2,SPIRE2,CAVIN3,CLDN19,KLHL17,CATIP
1_Member	GO Molecular Functions	GO:0003779	actin binding	-7.26319	-3.81365	24/439	274,800,1264,1627,6709,6876,7134,7139,7168,8572,10634,11034,22885,25802,27295,54869,55930,60312,64236,64423,79083,83660,84501,339451	BIN1,CALD1,CNN1,DBN1,SPTAN1,TAGLN,TNNC1,TNNT2,TPM1,PDLIM4,GAS2L1,DSTN,ABLIM3,LMOD1,PDLIM3,EPS8L1,MYO5C,AFAP1,PDLIM2,INF2,MLPH,TLN2,SPIRE2,KLHL17
1_Member	GO Biological Processes	GO:0007015	actin filament organization	-4.90311	-2.24212	15/267	800,1627,1809,7139,7168,10278,10458,10634,11034,23075,25802,29993,55930,84501,375307	CALD1,DBN1,DPYSL3,TNNT2,TPM1,EFS,BAIAP2,GAS2L1,DSTN,SWAP70,LMOD1,PACSIN1,MYO5C,SPIRE2,CATIP
1_Member	GO Molecular Functions	GO:0051015	actin filament binding	-4.03181	-1.62367	12/214	274,1627,6709,6876,7134,7168,10634,11034,22885,55930,83660,339451	BIN1,DBN1,SPTAN1,TAGLN,TNNC1,TPM1,GAS2L1,DSTN,ABLIM3,MYO5C,TLN2,KLHL17
2_Summary	GO Cellular Components	GO:0043292	contractile fiber	-7.67866	-4.025	18/238	59,274,800,1410,1465,1674,3764,4660,6253,7134,7139,7168,8572,23363,25802,27295,57158,64236,207,975,3976,6497,6604,6608,6876,10290,30008,2817,3691,1264	ACTA2,BIN1,CALD1,CRYAB,CSRP1,DES,KCNJ8,PPP1R12B,RTN2,TNNC1,TNNT2,TPM1,PDLIM4,OBSL1,LMOD1,PDLIM3,JPH2,PDLIM2,AKT1,CD81,LIF,SKI,SMARCD3,SMO,TAGLN,SPEG,EFEMP2,GPC1,ITGB4,CNN1
2_Member	GO Cellular Components	GO:0043292	contractile fiber	-7.67866	-4.025	18/238	59,274,800,1410,1465,1674,3764,4660,6253,7134,7139,7168,8572,23363,25802,27295,57158,64236	ACTA2,BIN1,CALD1,CRYAB,CSRP1,DES,KCNJ8,PPP1R12B,RTN2,TNNC1,TNNT2,TPM1,PDLIM4,OBSL1,LMOD1,PDLIM3,JPH2,PDLIM2
2_Member	GO Cellular Components	GO:0030016	myofibril	-7.19606	-3.79768	17/228	274,800,1410,1465,1674,3764,4660,6253,7134,7139,7168,8572,23363,25802,27295,57158,64236	BIN1,CALD1,CRYAB,CSRP1,DES,KCNJ8,PPP1R12B,RTN2,TNNC1,TNNT2,TPM1,PDLIM4,OBSL1,LMOD1,PDLIM3,JPH2,PDLIM2
2_Member	GO Cellular Components	GO:0030017	sarcomere	-6.20963	-3.06113	15/209	274,1410,1465,1674,4660,6253,7134,7139,7168,8572,23363,25802,27295,57158,64236	BIN1,CRYAB,CSRP1,DES,PPP1R12B,RTN2,TNNC1,TNNT2,TPM1,PDLIM4,OBSL1,LMOD1,PDLIM3,JPH2,PDLIM2
2_Member	GO Cellular Components	GO:0030018	Z disc	-5.49346	-2.61796	11/127	274,1410,1465,1674,4660,6253,8572,23363,27295,57158,64236	BIN1,CRYAB,CSRP1,DES,PPP1R12B,RTN2,PDLIM4,OBSL1,PDLIM3,JPH2,PDLIM2
2_Member	GO Cellular Components	GO:0031674	I band	-5.11394	-2.38456	11/139	274,1410,1465,1674,4660,6253,8572,23363,27295,57158,64236	BIN1,CRYAB,CSRP1,DES,PPP1R12B,RTN2,PDLIM4,OBSL1,PDLIM3,JPH2,PDLIM2
2_Member	GO Biological Processes	GO:0061061	muscle structure development	-4.40883	-1.87574	20/480	207,274,975,1410,1465,3976,6497,6604,6608,6876,7134,7139,7168,8572,10290,23363,25802,27295,30008,64236	AKT1,BIN1,CD81,CRYAB,CSRP1,LIF,SKI,SMARCD3,SMO,TAGLN,TNNC1,TNNT2,TPM1,PDLIM4,SPEG,OBSL1,LMOD1,PDLIM3,EFEMP2,PDLIM2
2_Member	GO Biological Processes	GO:0042692	muscle cell differentiation	-3.83493	-1.48663	13/259	207,274,975,1465,6497,6604,6608,7139,7168,10290,23363,25802,30008	AKT1,BIN1,CD81,CSRP1,SKI,SMARCD3,SMO,TNNT2,TPM1,SPEG,OBSL1,LMOD1,EFEMP2
2_Member	GO Biological Processes	GO:0055001	muscle cell development	-3.23164	-1.08041	9/157	274,1465,6497,6608,7139,7168,23363,25802,30008	BIN1,CSRP1,SKI,SMO,TNNT2,TPM1,OBSL1,LMOD1,EFEMP2
2_Member	GO Biological Processes	GO:0010927	cellular component assembly involved in morphogenesis	-3.08164	-0.982283	7/102	1465,2817,3691,7139,7168,23363,25802	CSRP1,GPC1,ITGB4,TNNT2,TPM1,OBSL1,LMOD1
2_Member	GO Biological Processes	GO:0030239	myofibril assembly	-2.6758	-0.764082	5/61	1465,7139,7168,23363,25802	CSRP1,TNNT2,TPM1,OBSL1,LMOD1
2_Member	GO Biological Processes	GO:0055002	striated muscle cell development	-2.64452	-0.750295	5/62	1465,7139,7168,23363,25802	CSRP1,TNNT2,TPM1,OBSL1,LMOD1
2_Member	GO Biological Processes	GO:0051146	striated muscle cell differentiation	-2.57691	-0.707162	9/195	207,975,1465,6497,6608,7139,7168,23363,25802	AKT1,CD81,CSRP1,SKI,SMO,TNNT2,TPM1,OBSL1,LMOD1
2_Member	GO Biological Processes	GO:0031032	actomyosin structure organization	-2.21935	-0.473894	6/110	1264,1465,7139,7168,23363,25802	CNN1,CSRP1,TNNT2,TPM1,OBSL1,LMOD1
3_Summary	GO Cellular Components	GO:0030425	dendrite	-7.33768	-3.81365	29/609	274,747,1410,1627,2049,2258,2784,3897,4926,5024,5662,6608,8572,9479,9532,9638,10458,10612,27065,30819,30820,50488,65078,66004,79083,79953,113451,123591,339451,8536,9066,55450,57479,79870,160622,22839,2054,5138,6812,57706,207	BIN1,DAGLA,CRYAB,DBN1,EPHB3,FGF13,GNB3,L1CAM,NUMA1,P2RX3,PSD,SMO,PDLIM4,MAPK8IP1,BAG2,FEZ1,BAIAP2,TRIM3,NSG1,KCNIP2,KCNIP1,MINK1,RTN4R,LYNX1,MLPH,SYNDIG1,AZIN2,TMEM266,KLHL17,CAMK1,SYT7,CAMK2N1,PRR12,BAALC,TAMALIN,DLGAP4,STX2,PDE2A,STXBP1,DENND1A,AKT1
3_Member	GO Cellular Components	GO:0030425	dendrite	-7.33768	-3.81365	29/609	274,747,1410,1627,2049,2258,2784,3897,4926,5024,5662,6608,8572,9479,9532,9638,10458,10612,27065,30819,30820,50488,65078,66004,79083,79953,113451,123591,339451	BIN1,DAGLA,CRYAB,DBN1,EPHB3,FGF13,GNB3,L1CAM,NUMA1,P2RX3,PSD,SMO,PDLIM4,MAPK8IP1,BAG2,FEZ1,BAIAP2,TRIM3,NSG1,KCNIP2,KCNIP1,MINK1,RTN4R,LYNX1,MLPH,SYNDIG1,AZIN2,TMEM266,KLHL17
3_Member	GO Cellular Components	GO:0097447	dendritic tree	-7.30723	-3.81365	29/611	274,747,1410,1627,2049,2258,2784,3897,4926,5024,5662,6608,8572,9479,9532,9638,10458,10612,27065,30819,30820,50488,65078,66004,79083,79953,113451,123591,339451	BIN1,DAGLA,CRYAB,DBN1,EPHB3,FGF13,GNB3,L1CAM,NUMA1,P2RX3,PSD,SMO,PDLIM4,MAPK8IP1,BAG2,FEZ1,BAIAP2,TRIM3,NSG1,KCNIP2,KCNIP1,MINK1,RTN4R,LYNX1,MLPH,SYNDIG1,AZIN2,TMEM266,KLHL17
3_Member	GO Cellular Components	GO:0098984	neuron to neuron synapse	-3.63364	-1.37202	15/346	747,1410,1627,5024,5662,8536,9066,10458,50488,55450,57479,79870,79953,160622,339451	DAGLA,CRYAB,DBN1,P2RX3,PSD,CAMK1,SYT7,BAIAP2,MINK1,CAMK2N1,PRR12,BAALC,SYNDIG1,TAMALIN,KLHL17
3_Member	GO Cellular Components	GO:0099572	postsynaptic specialization	-3.19606	-1.05676	14/341	747,1410,1627,5662,8536,10458,22839,50488,55450,57479,79870,79953,160622,339451	DAGLA,CRYAB,DBN1,PSD,CAMK1,BAIAP2,DLGAP4,MINK1,CAMK2N1,PRR12,BAALC,SYNDIG1,TAMALIN,KLHL17
3_Member	GO Cellular Components	GO:0014069	postsynaptic density	-3.00311	-0.940516	13/317	747,1410,1627,5662,8536,10458,50488,55450,57479,79870,79953,160622,339451	DAGLA,CRYAB,DBN1,PSD,CAMK1,BAIAP2,MINK1,CAMK2N1,PRR12,BAALC,SYNDIG1,TAMALIN,KLHL17
3_Member	GO Cellular Components	GO:0032279	asymmetric synapse	-2.94174	-0.907613	13/322	747,1410,1627,5662,8536,10458,50488,55450,57479,79870,79953,160622,339451	DAGLA,CRYAB,DBN1,PSD,CAMK1,BAIAP2,MINK1,CAMK2N1,PRR12,BAALC,SYNDIG1,TAMALIN,KLHL17
3_Member	GO Cellular Components	GO:0097060	synaptic membrane	-2.83571	-0.854151	14/372	747,1410,1627,2054,5024,5138,6812,8572,9066,10458,27065,57706,79953,160622	DAGLA,CRYAB,DBN1,STX2,P2RX3,PDE2A,STXBP1,PDLIM4,SYT7,BAIAP2,NSG1,DENND1A,SYNDIG1,TAMALIN
3_Member	GO Cellular Components	GO:0098794	postsynapse	-2.69839	-0.777129	19/607	207,747,1410,1627,5024,5662,6812,8536,8572,10458,22839,27065,50488,55450,57479,79870,79953,160622,339451	AKT1,DAGLA,CRYAB,DBN1,P2RX3,PSD,STXBP1,CAMK1,PDLIM4,BAIAP2,DLGAP4,NSG1,MINK1,CAMK2N1,PRR12,BAALC,SYNDIG1,TAMALIN,KLHL17
4_Summary	GO Biological Processes	GO:0098660	inorganic ion transmembrane transport	-6.92384	-3.57121	29/637	784,1180,1185,1346,3755,3764,3779,3783,5024,6337,6534,6560,8416,8671,10057,10367,22821,26251,27112,30819,30820,55503,55532,57685,64116,81031,91252,140738,219855,392,2258,57158,65266,124565,6581,50651,56301,81855,54831,207,274,1636,2668,5865,6812,8399,9066,50488,65268,196051,93145,2719,2887,6253,51422,113451,1678	CACNB3,CLCN1,CLCN6,COX7A1,KCNG1,KCNJ8,KCNMB1,KCNN4,P2RX3,SCNN1A,SLC6A7,SLC12A4,ANXA9,SLC4A4,ABCC5,MICU1,RASA3,KCNG2,NALF2,KCNIP2,KCNIP1,TRPV6,SLC30A10,CACHD1,SLC39A8,SLC2A10,SLC39A13,TMEM37,SLC37A2,ARHGAP1,FGF13,JPH2,WNK4,SLC38A10,SLC22A3,SLC45A1,SLC7A10,SFXN3,BEST2,AKT1,BIN1,ACE,GDNF,RAB3B,STXBP1,PLA2G10,SYT7,MINK1,WNK2,PLPP4,OLFM2,GPC3,GRB10,RTN2,PRKAG2,AZIN2,TIMM8A
4_Member	GO Biological Processes	GO:0098660	inorganic ion transmembrane transport	-6.92384	-3.57121	29/637	784,1180,1185,1346,3755,3764,3779,3783,5024,6337,6534,6560,8416,8671,10057,10367,22821,26251,27112,30819,30820,55503,55532,57685,64116,81031,91252,140738,219855	CACNB3,CLCN1,CLCN6,COX7A1,KCNG1,KCNJ8,KCNMB1,KCNN4,P2RX3,SCNN1A,SLC6A7,SLC12A4,ANXA9,SLC4A4,ABCC5,MICU1,RASA3,KCNG2,NALF2,KCNIP2,KCNIP1,TRPV6,SLC30A10,CACHD1,SLC39A8,SLC2A10,SLC39A13,TMEM37,SLC37A2
4_Member	GO Biological Processes	GO:0030001	metal ion transport	-6.7624	-3.48896	28/611	392,784,2258,3755,3764,3779,3783,6337,6534,6560,8416,8671,10057,10367,22821,26251,27112,30819,30820,55503,55532,57158,57685,64116,65266,91252,124565,140738	ARHGAP1,CACNB3,FGF13,KCNG1,KCNJ8,KCNMB1,KCNN4,SCNN1A,SLC6A7,SLC12A4,ANXA9,SLC4A4,ABCC5,MICU1,RASA3,KCNG2,NALF2,KCNIP2,KCNIP1,TRPV6,SLC30A10,JPH2,CACHD1,SLC39A8,WNK4,SLC39A13,SLC38A10,TMEM37
4_Member	GO Biological Processes	GO:0098662	inorganic cation transmembrane transport	-6.26769	-3.06119	26/571	784,1346,3755,3764,3779,3783,5024,6337,6534,6560,8416,8671,10057,10367,22821,26251,27112,30819,30820,55503,55532,57685,64116,81031,91252,140738	CACNB3,COX7A1,KCNG1,KCNJ8,KCNMB1,KCNN4,P2RX3,SCNN1A,SLC6A7,SLC12A4,ANXA9,SLC4A4,ABCC5,MICU1,RASA3,KCNG2,NALF2,KCNIP2,KCNIP1,TRPV6,SLC30A10,CACHD1,SLC39A8,SLC2A10,SLC39A13,TMEM37
4_Member	GO Molecular Functions	GO:0008324	cation transmembrane transporter activity	-6.22382	-3.06113	28/650	784,1346,3755,3764,3779,3783,5024,6337,6534,6560,6581,8416,8671,22821,26251,27112,30819,30820,50651,55503,55532,56301,57685,64116,81031,81855,91252,140738	CACNB3,COX7A1,KCNG1,KCNJ8,KCNMB1,KCNN4,P2RX3,SCNN1A,SLC6A7,SLC12A4,SLC22A3,ANXA9,SLC4A4,RASA3,KCNG2,NALF2,KCNIP2,KCNIP1,SLC45A1,TRPV6,SLC30A10,SLC7A10,CACHD1,SLC39A8,SLC2A10,SFXN3,SLC39A13,TMEM37
4_Member	GO Molecular Functions	GO:0015318	inorganic molecular entity transmembrane transporter activity	-6.17618	-3.05401	30/732	784,1180,1185,1346,3755,3764,3779,3783,5024,6337,6534,6560,8416,8671,10057,22821,26251,27112,30819,30820,50651,54831,55503,55532,57685,64116,81031,91252,140738,219855	CACNB3,CLCN1,CLCN6,COX7A1,KCNG1,KCNJ8,KCNMB1,KCNN4,P2RX3,SCNN1A,SLC6A7,SLC12A4,ANXA9,SLC4A4,ABCC5,RASA3,KCNG2,NALF2,KCNIP2,KCNIP1,SLC45A1,BEST2,TRPV6,SLC30A10,CACHD1,SLC39A8,SLC2A10,SLC39A13,TMEM37,SLC37A2
4_Member	GO Biological Processes	GO:0098655	cation transmembrane transport	-5.85004	-2.8286	27/640	784,1346,3755,3764,3779,3783,5024,6337,6534,6560,8416,8671,10057,10367,22821,26251,27112,30819,30820,55503,55532,57685,64116,81031,81855,91252,140738	CACNB3,COX7A1,KCNG1,KCNJ8,KCNMB1,KCNN4,P2RX3,SCNN1A,SLC6A7,SLC12A4,ANXA9,SLC4A4,ABCC5,MICU1,RASA3,KCNG2,NALF2,KCNIP2,KCNIP1,TRPV6,SLC30A10,CACHD1,SLC39A8,SLC2A10,SFXN3,SLC39A13,TMEM37
4_Member	GO Molecular Functions	GO:0046873	metal ion transmembrane transporter activity	-5.67653	-2.73668	21/428	784,3755,3764,3779,3783,6337,6534,6560,8416,8671,22821,26251,27112,30819,30820,55503,55532,57685,64116,91252,140738	CACNB3,KCNG1,KCNJ8,KCNMB1,KCNN4,SCNN1A,SLC6A7,SLC12A4,ANXA9,SLC4A4,RASA3,KCNG2,NALF2,KCNIP2,KCNIP1,TRPV6,SLC30A10,CACHD1,SLC39A8,SLC39A13,TMEM37
4_Member	GO Molecular Functions	GO:0022890	inorganic cation transmembrane transporter activity	-5.41579	-2.55453	25/596	784,1346,3755,3764,3779,3783,5024,6337,6534,6560,8416,8671,22821,26251,27112,30819,30820,50651,55503,55532,57685,64116,81031,91252,140738	CACNB3,COX7A1,KCNG1,KCNJ8,KCNMB1,KCNN4,P2RX3,SCNN1A,SLC6A7,SLC12A4,ANXA9,SLC4A4,RASA3,KCNG2,NALF2,KCNIP2,KCNIP1,SLC45A1,TRPV6,SLC30A10,CACHD1,SLC39A8,SLC2A10,SLC39A13,TMEM37
4_Member	GO Biological Processes	GO:0043269	regulation of ion transport	-4.84323	-2.19817	26/685	207,274,784,1180,1636,2258,2668,3755,3764,3779,3783,5024,5865,6812,8399,9066,26251,30819,30820,50488,55532,57158,65266,65268,140738,196051	AKT1,BIN1,CACNB3,CLCN1,ACE,FGF13,GDNF,KCNG1,KCNJ8,KCNMB1,KCNN4,P2RX3,RAB3B,STXBP1,PLA2G10,SYT7,KCNG2,KCNIP2,KCNIP1,MINK1,SLC30A10,JPH2,WNK4,WNK2,TMEM37,PLPP4
4_Member	GO Cellular Components	GO:0034703	cation channel complex	-4.65971	-2.05527	13/215	784,3755,3764,3779,3783,6337,10367,26251,30819,30820,55503,57685,93145	CACNB3,KCNG1,KCNJ8,KCNMB1,KCNN4,SCNN1A,MICU1,KCNG2,KCNIP2,KCNIP1,TRPV6,CACHD1,OLFM2
4_Member	GO Biological Processes	GO:0034762	regulation of transmembrane transport	-4.64339	-2.0537	23/580	207,274,784,1180,1636,2258,2719,2887,3755,3764,3779,3783,6253,26251,30819,30820,50488,51422,57158,65266,65268,113451,140738	AKT1,BIN1,CACNB3,CLCN1,ACE,FGF13,GPC3,GRB10,KCNG1,KCNJ8,KCNMB1,KCNN4,RTN2,KCNG2,KCNIP2,KCNIP1,MINK1,PRKAG2,JPH2,WNK4,WNK2,AZIN2,TMEM37
4_Member	GO Molecular Functions	GO:0005216	ion channel activity	-4.5323	-1.96501	19/432	784,1180,1185,3755,3764,3779,3783,5024,6337,8416,22821,26251,27112,30819,30820,54831,55503,57685,140738	CACNB3,CLCN1,CLCN6,KCNG1,KCNJ8,KCNMB1,KCNN4,P2RX3,SCNN1A,ANXA9,RASA3,KCNG2,NALF2,KCNIP2,KCNIP1,BEST2,TRPV6,CACHD1,TMEM37
4_Member	GO Cellular Components	GO:0034702	ion channel complex	-4.51927	-1.95904	15/288	784,1180,3755,3764,3779,3783,6337,10367,26251,30819,30820,54831,55503,57685,93145	CACNB3,CLCN1,KCNG1,KCNJ8,KCNMB1,KCNN4,SCNN1A,MICU1,KCNG2,KCNIP2,KCNIP1,BEST2,TRPV6,CACHD1,OLFM2
4_Member	GO Molecular Functions	GO:0005261	cation channel activity	-4.32678	-1.82541	16/335	784,3755,3764,3779,3783,5024,6337,8416,22821,26251,27112,30819,30820,55503,57685,140738	CACNB3,KCNG1,KCNJ8,KCNMB1,KCNN4,P2RX3,SCNN1A,ANXA9,RASA3,KCNG2,NALF2,KCNIP2,KCNIP1,TRPV6,CACHD1,TMEM37
4_Member	GO Molecular Functions	GO:0022836	gated channel activity	-4.25063	-1.77306	16/340	784,1180,1185,3755,3764,3779,3783,5024,6337,22821,26251,27112,30819,30820,57685,140738	CACNB3,CLCN1,CLCN6,KCNG1,KCNJ8,KCNMB1,KCNN4,P2RX3,SCNN1A,RASA3,KCNG2,NALF2,KCNIP2,KCNIP1,CACHD1,TMEM37
4_Member	GO Biological Processes	GO:1901379	regulation of potassium ion transmembrane transport	-4.06261	-1.64448	8/95	274,3755,3779,3783,30819,30820,65266,65268	BIN1,KCNG1,KCNMB1,KCNN4,KCNIP2,KCNIP1,WNK4,WNK2
4_Member	GO Molecular Functions	GO:0015267	channel activity	-3.9266	-1.55328	19/480	784,1180,1185,3755,3764,3779,3783,5024,6337,8416,22821,26251,27112,30819,30820,54831,55503,57685,140738	CACNB3,CLCN1,CLCN6,KCNG1,KCNJ8,KCNMB1,KCNN4,P2RX3,SCNN1A,ANXA9,RASA3,KCNG2,NALF2,KCNIP2,KCNIP1,BEST2,TRPV6,CACHD1,TMEM37
4_Member	GO Molecular Functions	GO:0022803	passive transmembrane transporter activity	-3.91495	-1.54999	19/481	784,1180,1185,3755,3764,3779,3783,5024,6337,8416,22821,26251,27112,30819,30820,54831,55503,57685,140738	CACNB3,CLCN1,CLCN6,KCNG1,KCNJ8,KCNMB1,KCNN4,P2RX3,SCNN1A,ANXA9,RASA3,KCNG2,NALF2,KCNIP2,KCNIP1,BEST2,TRPV6,CACHD1,TMEM37
4_Member	GO Molecular Functions	GO:0015459	potassium channel regulator activity	-3.83722	-1.48663	6/54	207,3779,30819,30820,65266,65268	AKT1,KCNMB1,KCNIP2,KCNIP1,WNK4,WNK2
4_Member	GO Cellular Components	GO:0008076	voltage-gated potassium channel complex	-3.75951	-1.43627	7/79	3755,3764,3779,3783,26251,30819,30820	KCNG1,KCNJ8,KCNMB1,KCNN4,KCNG2,KCNIP2,KCNIP1
4_Member	GO Biological Processes	GO:0043266	regulation of potassium ion transport	-3.61858	-1.36632	8/110	274,3755,3779,3783,30819,30820,65266,65268	BIN1,KCNG1,KCNMB1,KCNN4,KCNIP2,KCNIP1,WNK4,WNK2
4_Member	GO Biological Processes	GO:0043270	positive regulation of ion transport	-3.61149	-1.36267	13/273	207,784,2668,3779,3783,5024,5865,6812,8399,30819,57158,65266,65268	AKT1,CACNB3,GDNF,KCNMB1,KCNN4,P2RX3,RAB3B,STXBP1,PLA2G10,KCNIP2,JPH2,WNK4,WNK2
4_Member	GO Cellular Components	GO:1990351	transporter complex	-3.49485	-1.27255	16/396	784,1180,1678,3755,3764,3779,3783,6337,10367,26251,30819,30820,54831,55503,57685,93145	CACNB3,CLCN1,TIMM8A,KCNG1,KCNJ8,KCNMB1,KCNN4,SCNN1A,MICU1,KCNG2,KCNIP2,KCNIP1,BEST2,TRPV6,CACHD1,OLFM2
4_Member	GO Cellular Components	GO:0034705	potassium channel complex	-3.43849	-1.23199	7/89	3755,3764,3779,3783,26251,30819,30820	KCNG1,KCNJ8,KCNMB1,KCNN4,KCNG2,KCNIP2,KCNIP1
4_Member	GO Biological Processes	GO:0010959	regulation of metal ion transport	-3.41142	-1.21413	16/403	207,274,784,1636,2258,3755,3779,3783,5024,30819,30820,55532,57158,65266,65268,196051	AKT1,BIN1,CACNB3,ACE,FGF13,KCNG1,KCNMB1,KCNN4,P2RX3,KCNIP2,KCNIP1,SLC30A10,JPH2,WNK4,WNK2,PLPP4
4_Member	GO Biological Processes	GO:1901381	positive regulation of potassium ion transmembrane transport	-3.32512	-1.15434	5/44	3779,3783,30819,65266,65268	KCNMB1,KCNN4,KCNIP2,WNK4,WNK2
4_Member	GO Cellular Components	GO:1902495	transmembrane transporter complex	-3.27884	-1.11655	15/374	784,1180,3755,3764,3779,3783,6337,10367,26251,30819,30820,54831,55503,57685,93145	CACNB3,CLCN1,KCNG1,KCNJ8,KCNMB1,KCNN4,SCNN1A,MICU1,KCNG2,KCNIP2,KCNIP1,BEST2,TRPV6,CACHD1,OLFM2
4_Member	GO Molecular Functions	GO:0005244	voltage-gated ion channel activity	-3.0495	-0.968713	10/201	784,1180,1185,3755,3764,26251,30819,30820,57685,140738	CACNB3,CLCN1,CLCN6,KCNG1,KCNJ8,KCNG2,KCNIP2,KCNIP1,CACHD1,TMEM37
4_Member	GO Molecular Functions	GO:0022832	voltage-gated channel activity	-3.0495	-0.968713	10/201	784,1180,1185,3755,3764,26251,30819,30820,57685,140738	CACNB3,CLCN1,CLCN6,KCNG1,KCNJ8,KCNG2,KCNIP2,KCNIP1,CACHD1,TMEM37
4_Member	GO Biological Processes	GO:0043268	positive regulation of potassium ion transport	-3.0269	-0.955308	5/51	3779,3783,30819,65266,65268	KCNMB1,KCNN4,KCNIP2,WNK4,WNK2
4_Member	GO Molecular Functions	GO:0099106	ion channel regulator activity	-2.96289	-0.916167	8/138	207,784,2258,3779,30819,30820,65266,65268	AKT1,CACNB3,FGF13,KCNMB1,KCNIP2,KCNIP1,WNK4,WNK2
4_Member	GO Molecular Functions	GO:0016247	channel regulator activity	-2.86374	-0.868311	8/143	207,784,2258,3779,30819,30820,65266,65268	AKT1,CACNB3,FGF13,KCNMB1,KCNIP2,KCNIP1,WNK4,WNK2
4_Member	GO Biological Processes	GO:0034764	positive regulation of transmembrane transport	-2.85972	-0.868311	10/213	207,784,2719,3779,3783,30819,57158,65266,65268,113451	AKT1,CACNB3,GPC3,KCNMB1,KCNN4,KCNIP2,JPH2,WNK4,WNK2,AZIN2
4_Member	GO Molecular Functions	GO:0015079	potassium ion transmembrane transporter activity	-2.66081	-0.756892	8/154	3755,3764,3779,3783,6560,26251,30819,30820	KCNG1,KCNJ8,KCNMB1,KCNN4,SLC12A4,KCNG2,KCNIP2,KCNIP1
4_Member	GO Molecular Functions	GO:0005267	potassium channel activity	-2.65157	-0.751277	7/121	3755,3764,3779,3783,26251,30819,30820	KCNG1,KCNJ8,KCNMB1,KCNN4,KCNG2,KCNIP2,KCNIP1
4_Member	GO Biological Processes	GO:0034765	regulation of ion transmembrane transport	-2.59486	-0.712055	16/483	274,784,1180,2258,3755,3764,3779,3783,26251,30819,30820,50488,57158,65266,65268,140738	BIN1,CACNB3,CLCN1,FGF13,KCNG1,KCNJ8,KCNMB1,KCNN4,KCNG2,KCNIP2,KCNIP1,MINK1,JPH2,WNK4,WNK2,TMEM37
4_Member	GO Biological Processes	GO:0071805	potassium ion transmembrane transport	-2.59175	-0.710411	8/158	3755,3764,3779,3783,6560,26251,30819,30820	KCNG1,KCNJ8,KCNMB1,KCNN4,SLC12A4,KCNG2,KCNIP2,KCNIP1
4_Member	GO Biological Processes	GO:0006813	potassium ion transport	-2.42894	-0.610446	8/168	3755,3764,3779,3783,6560,26251,30819,30820	KCNG1,KCNJ8,KCNMB1,KCNN4,SLC12A4,KCNG2,KCNIP2,KCNIP1
4_Member	GO Biological Processes	GO:1904064	positive regulation of cation transmembrane transport	-2.17175	-0.444757	7/148	784,3779,3783,30819,57158,65266,65268	CACNB3,KCNMB1,KCNN4,KCNIP2,JPH2,WNK4,WNK2
4_Member	GO Biological Processes	GO:1904062	regulation of cation transmembrane transport	-2.16263	-0.443083	12/353	274,784,2258,3755,3779,3783,30819,30820,50488,57158,65266,65268	BIN1,CACNB3,FGF13,KCNG1,KCNMB1,KCNN4,KCNIP2,KCNIP1,MINK1,JPH2,WNK4,WNK2
5_Summary	GO Biological Processes	GO:0032989	cellular component morphogenesis	-6.77957	-3.48896	27/573	473,1400,1465,1627,2049,2668,2676,2817,3691,3897,6608,6812,7139,7168,7869,8399,9253,9638,10458,23363,25802,29993,50488,56924,65078,84446,128434,1954,5662,10298,56963,146760,51092,353116,1636,2258,3212,5050,6271,6497,8704,11240,23152,25911,26160,57447,339451	RERE,CRMP1,CSRP1,DBN1,EPHB3,GDNF,GFRA3,GPC1,ITGB4,L1CAM,SMO,STXBP1,TNNT2,TPM1,SEMA3B,PLA2G10,NUMBL,FEZ1,BAIAP2,OBSL1,LMOD1,PACSIN1,MINK1,PAK6,RTN4R,BRSK1,VSTM2L,MEGF8,PSD,PAK4,RGMA,RTN4RL1,SIDT2,RILPL1,ACE,FGF13,HOXB2,PAFAH1B3,S100A1,SKI,B4GALT2,PADI2,CIC,DPCD,IFT172,NDRG2,KLHL17
5_Member	GO Biological Processes	GO:0032989	cellular component morphogenesis	-6.77957	-3.48896	27/573	473,1400,1465,1627,2049,2668,2676,2817,3691,3897,6608,6812,7139,7168,7869,8399,9253,9638,10458,23363,25802,29993,50488,56924,65078,84446,128434	RERE,CRMP1,CSRP1,DBN1,EPHB3,GDNF,GFRA3,GPC1,ITGB4,L1CAM,SMO,STXBP1,TNNT2,TPM1,SEMA3B,PLA2G10,NUMBL,FEZ1,BAIAP2,OBSL1,LMOD1,PACSIN1,MINK1,PAK6,RTN4R,BRSK1,VSTM2L
5_Member	GO Biological Processes	GO:0031175	neuron projection development	-4.89812	-2.24212	25/639	473,1400,1627,1954,2049,2668,2676,3897,5662,6608,6812,7869,8399,9253,9638,10298,10458,29993,50488,56924,56963,65078,84446,128434,146760	RERE,CRMP1,DBN1,MEGF8,EPHB3,GDNF,GFRA3,L1CAM,PSD,SMO,STXBP1,SEMA3B,PLA2G10,NUMBL,FEZ1,PAK4,BAIAP2,PACSIN1,MINK1,PAK6,RGMA,RTN4R,BRSK1,VSTM2L,RTN4RL1
5_Member	GO Biological Processes	GO:0048812	neuron projection morphogenesis	-4.73628	-2.11605	20/455	473,1400,1627,2049,2668,2676,3897,6608,6812,7869,8399,9253,9638,10458,29993,50488,56924,65078,84446,128434	RERE,CRMP1,DBN1,EPHB3,GDNF,GFRA3,L1CAM,SMO,STXBP1,SEMA3B,PLA2G10,NUMBL,FEZ1,BAIAP2,PACSIN1,MINK1,PAK6,RTN4R,BRSK1,VSTM2L
5_Member	GO Biological Processes	GO:0120039	plasma membrane bounded cell projection morphogenesis	-4.68213	-2.06987	20/459	473,1400,1627,2049,2668,2676,3897,6608,6812,7869,8399,9253,9638,10458,29993,50488,56924,65078,84446,128434	RERE,CRMP1,DBN1,EPHB3,GDNF,GFRA3,L1CAM,SMO,STXBP1,SEMA3B,PLA2G10,NUMBL,FEZ1,BAIAP2,PACSIN1,MINK1,PAK6,RTN4R,BRSK1,VSTM2L
5_Member	GO Biological Processes	GO:0048858	cell projection morphogenesis	-4.62867	-2.0469	20/463	473,1400,1627,2049,2668,2676,3897,6608,6812,7869,8399,9253,9638,10458,29993,50488,56924,65078,84446,128434	RERE,CRMP1,DBN1,EPHB3,GDNF,GFRA3,L1CAM,SMO,STXBP1,SEMA3B,PLA2G10,NUMBL,FEZ1,BAIAP2,PACSIN1,MINK1,PAK6,RTN4R,BRSK1,VSTM2L
5_Member	GO Biological Processes	GO:0032990	cell part morphogenesis	-4.38372	-1.8636	20/482	473,1400,1627,2049,2668,2676,3897,6608,6812,7869,8399,9253,9638,10458,29993,50488,56924,65078,84446,128434	RERE,CRMP1,DBN1,EPHB3,GDNF,GFRA3,L1CAM,SMO,STXBP1,SEMA3B,PLA2G10,NUMBL,FEZ1,BAIAP2,PACSIN1,MINK1,PAK6,RTN4R,BRSK1,VSTM2L
5_Member	GO Biological Processes	GO:0061564	axon development	-4.20722	-1.75882	17/380	1400,1954,2049,2668,2676,3897,6608,6812,7869,8399,9253,9638,10458,65078,84446,128434,146760	CRMP1,MEGF8,EPHB3,GDNF,GFRA3,L1CAM,SMO,STXBP1,SEMA3B,PLA2G10,NUMBL,FEZ1,BAIAP2,RTN4R,BRSK1,VSTM2L,RTN4RL1
5_Member	GO Biological Processes	GO:0048667	cell morphogenesis involved in neuron differentiation	-3.79713	-1.45734	17/411	473,1400,2049,2668,2676,3897,6608,6812,7869,8399,9253,9638,10458,50488,65078,84446,128434	RERE,CRMP1,EPHB3,GDNF,GFRA3,L1CAM,SMO,STXBP1,SEMA3B,PLA2G10,NUMBL,FEZ1,BAIAP2,MINK1,RTN4R,BRSK1,VSTM2L
5_Member	GO Biological Processes	GO:0007409	axonogenesis	-3.68778	-1.39961	15/342	1400,2049,2668,2676,3897,6608,6812,7869,8399,9253,9638,10458,65078,84446,128434	CRMP1,EPHB3,GDNF,GFRA3,L1CAM,SMO,STXBP1,SEMA3B,PLA2G10,NUMBL,FEZ1,BAIAP2,RTN4R,BRSK1,VSTM2L
5_Member	GO Biological Processes	GO:0000902	cell morphogenesis	-3.2834	-1.11829	22/673	473,1400,1627,2049,2668,2676,3897,6608,6812,7869,8399,9253,9638,10458,29993,50488,51092,56924,65078,84446,128434,353116	RERE,CRMP1,DBN1,EPHB3,GDNF,GFRA3,L1CAM,SMO,STXBP1,SEMA3B,PLA2G10,NUMBL,FEZ1,BAIAP2,PACSIN1,MINK1,SIDT2,PAK6,RTN4R,BRSK1,VSTM2L,RILPL1
5_Member	GO Biological Processes	GO:0000904	cell morphogenesis involved in differentiation	-3.04511	-0.966644	18/522	473,1400,2049,2668,2676,3897,6608,6812,7869,8399,9253,9638,10458,50488,65078,84446,128434,353116	RERE,CRMP1,EPHB3,GDNF,GFRA3,L1CAM,SMO,STXBP1,SEMA3B,PLA2G10,NUMBL,FEZ1,BAIAP2,MINK1,RTN4R,BRSK1,VSTM2L,RILPL1
5_Member	GO Biological Processes	GO:0007420	brain development	-2.74116	-0.800149	22/742	473,1636,2049,2258,3212,5050,6271,6497,6608,8704,9253,9638,10458,11240,23152,25911,26160,50488,57447,65078,146760,339451	RERE,ACE,EPHB3,FGF13,HOXB2,PAFAH1B3,S100A1,SKI,SMO,B4GALT2,NUMBL,FEZ1,BAIAP2,PADI2,CIC,DPCD,IFT172,MINK1,NDRG2,RTN4R,RTN4RL1,KLHL17
5_Member	GO Biological Processes	GO:0007411	axon guidance	-2.65628	-0.753905	10/227	1400,2049,2668,2676,3897,6608,7869,8399,9638,128434	CRMP1,EPHB3,GDNF,GFRA3,L1CAM,SMO,SEMA3B,PLA2G10,FEZ1,VSTM2L
5_Member	GO Biological Processes	GO:0097485	neuron projection guidance	-2.64243	-0.750295	10/228	1400,2049,2668,2676,3897,6608,7869,8399,9638,128434	CRMP1,EPHB3,GDNF,GFRA3,L1CAM,SMO,SEMA3B,PLA2G10,FEZ1,VSTM2L
5_Member	GO Biological Processes	GO:0060322	head development	-2.43395	-0.611975	22/787	473,1636,2049,2258,3212,5050,6271,6497,6608,8704,9253,9638,10458,11240,23152,25911,26160,50488,57447,65078,146760,339451	RERE,ACE,EPHB3,FGF13,HOXB2,PAFAH1B3,S100A1,SKI,SMO,B4GALT2,NUMBL,FEZ1,BAIAP2,PADI2,CIC,DPCD,IFT172,MINK1,NDRG2,RTN4R,RTN4RL1,KLHL17
6_Summary	GO Biological Processes	GO:0090066	regulation of anatomical structure size	-6.4372	-3.19852	24/487	59,274,1185,1627,1636,1954,2258,2643,2784,3779,3783,3897,4881,5865,6560,6709,7869,10439,10458,11034,23075,25802,64798,65078,207,978,1410,2261,2307,2719,4501,6195,6608,8200,10298,51147,57699,84275,149428,221476,747,1400,1809,5024,6812,9479,9532,9638,10882,29993,50488,57447,84446,113451,128434,2049	ACTA2,BIN1,CLCN6,DBN1,ACE,MEGF8,FGF13,GCH1,GNB3,KCNMB1,KCNN4,L1CAM,NPR1,RAB3B,SLC12A4,SPTAN1,SEMA3B,OLFM1,BAIAP2,DSTN,SWAP70,LMOD1,DEPTOR,RTN4R,AKT1,CDA,CRYAB,FGFR3,FOXS1,GPC3,MT1X,RPS6KA1,SMO,GDF5,PAK4,ING4,CPNE5,SLC25A33,BNIPL,PI16,DAGLA,CRMP1,DPYSL3,P2RX3,STXBP1,MAPK8IP1,BAG2,FEZ1,C1QL1,PACSIN1,MINK1,NDRG2,BRSK1,AZIN2,VSTM2L,EPHB3
6_Member	GO Biological Processes	GO:0090066	regulation of anatomical structure size	-6.4372	-3.19852	24/487	59,274,1185,1627,1636,1954,2258,2643,2784,3779,3783,3897,4881,5865,6560,6709,7869,10439,10458,11034,23075,25802,64798,65078	ACTA2,BIN1,CLCN6,DBN1,ACE,MEGF8,FGF13,GCH1,GNB3,KCNMB1,KCNN4,L1CAM,NPR1,RAB3B,SLC12A4,SPTAN1,SEMA3B,OLFM1,BAIAP2,DSTN,SWAP70,LMOD1,DEPTOR,RTN4R
6_Member	GO Biological Processes	GO:0032535	regulation of cellular component size	-5.81094	-2.82004	19/351	274,1185,1627,1954,2258,2784,3783,3897,5865,6560,6709,7869,10439,10458,11034,23075,25802,64798,65078	BIN1,CLCN6,DBN1,MEGF8,FGF13,GNB3,KCNN4,L1CAM,RAB3B,SLC12A4,SPTAN1,SEMA3B,OLFM1,BAIAP2,DSTN,SWAP70,LMOD1,DEPTOR,RTN4R
6_Member	GO Biological Processes	GO:0008361	regulation of cell size	-4.78832	-2.1517	12/179	1185,1627,1954,2258,2784,3783,3897,6560,7869,10439,64798,65078	CLCN6,DBN1,MEGF8,FGF13,GNB3,KCNN4,L1CAM,SLC12A4,SEMA3B,OLFM1,DEPTOR,RTN4R
6_Member	GO Biological Processes	GO:0040008	regulation of growth	-4.22303	-1.75882	24/660	207,978,1410,1627,1954,2258,2261,2307,2719,3897,4501,4881,6195,6608,7869,8200,10298,10439,51147,57699,65078,84275,149428,221476	AKT1,CDA,CRYAB,DBN1,MEGF8,FGF13,FGFR3,FOXS1,GPC3,L1CAM,MT1X,NPR1,RPS6KA1,SMO,SEMA3B,GDF5,PAK4,OLFM1,ING4,CPNE5,RTN4R,SLC25A33,BNIPL,PI16
6_Member	GO Biological Processes	GO:0001558	regulation of cell growth	-3.74753	-1.43233	17/415	207,978,1410,1627,1954,2258,3897,4881,6195,7869,10298,10439,51147,57699,65078,84275,221476	AKT1,CDA,CRYAB,DBN1,MEGF8,FGF13,L1CAM,NPR1,RPS6KA1,SEMA3B,PAK4,OLFM1,ING4,CPNE5,RTN4R,SLC25A33,PI16
6_Member	GO Cellular Components	GO:0030424	axon	-3.70091	-1.40531	22/627	274,747,1400,1410,1627,1809,2258,3897,5024,6812,9479,9532,9638,10439,10882,29993,50488,57447,65078,84446,113451,128434	BIN1,DAGLA,CRMP1,CRYAB,DBN1,DPYSL3,FGF13,L1CAM,P2RX3,STXBP1,MAPK8IP1,BAG2,FEZ1,OLFM1,C1QL1,PACSIN1,MINK1,NDRG2,RTN4R,BRSK1,AZIN2,VSTM2L
6_Member	GO Cellular Components	GO:0150034	distal axon	-3.65801	-1.38093	13/270	274,1400,1627,1809,2258,3897,5024,9638,10439,29993,57447,65078,84446	BIN1,CRMP1,DBN1,DPYSL3,FGF13,L1CAM,P2RX3,FEZ1,OLFM1,PACSIN1,NDRG2,RTN4R,BRSK1
6_Member	GO Biological Processes	GO:0048638	regulation of developmental growth	-3.34896	-1.16952	14/329	207,1627,1954,2258,2261,2307,3897,6608,7869,8200,10439,57699,65078,221476	AKT1,DBN1,MEGF8,FGF13,FGFR3,FOXS1,L1CAM,SMO,SEMA3B,GDF5,OLFM1,CPNE5,RTN4R,PI16
6_Member	GO Cellular Components	GO:0030426	growth cone	-3.15317	-1.02813	9/161	1400,1627,1809,2258,3897,9638,10439,57447,65078	CRMP1,DBN1,DPYSL3,FGF13,L1CAM,FEZ1,OLFM1,NDRG2,RTN4R
6_Member	GO Cellular Components	GO:0030427	site of polarized growth	-3.04017	-0.964004	9/167	1400,1627,1809,2258,3897,9638,10439,57447,65078	CRMP1,DBN1,DPYSL3,FGF13,L1CAM,FEZ1,OLFM1,NDRG2,RTN4R
6_Member	GO Biological Processes	GO:0061387	regulation of extent of cell growth	-2.93554	-0.907613	7/108	1627,1954,2258,3897,7869,10439,65078	DBN1,MEGF8,FGF13,L1CAM,SEMA3B,OLFM1,RTN4R
6_Member	GO Biological Processes	GO:0045926	negative regulation of growth	-2.93435	-0.907613	11/245	978,1410,2258,2261,2719,4501,4881,7869,51147,65078,221476	CDA,CRYAB,FGF13,FGFR3,GPC3,MT1X,NPR1,SEMA3B,ING4,RTN4R,PI16
6_Member	GO Biological Processes	GO:0050770	regulation of axonogenesis	-2.66081	-0.756892	8/154	1627,1954,2049,2258,3897,7869,65078,84446	DBN1,MEGF8,EPHB3,FGF13,L1CAM,SEMA3B,RTN4R,BRSK1
6_Member	GO Biological Processes	GO:0030516	regulation of axon extension	-2.57725	-0.707162	6/93	1627,1954,3897,7869,10439,65078	DBN1,MEGF8,L1CAM,SEMA3B,OLFM1,RTN4R
6_Member	GO Cellular Components	GO:0044295	axonal growth cone	-2.39308	-0.593334	3/22	3897,10439,65078	L1CAM,OLFM1,RTN4R
7_Summary	GO Molecular Functions	GO:0016773	phosphotransferase activity, alcohol group as acceptor	-5.95313	-2.85577	28/671	207,2049,2261,2264,4486,4881,4882,5347,6195,7075,8396,8536,9641,10290,10298,10595,10645,23387,50488,51422,56924,57118,64122,65266,65268,83707,84254,84446,203,347736,3976,9479,975,1636,2258,7164,8817,9607,28951,55450,64798,113791,388324,1464,3297,8200,9244,11030,85456,149461,55208	AKT1,EPHB3,FGFR3,FGFR4,MST1R,NPR1,NPR2,PLK1,RPS6KA1,TIE1,PIP4K2B,CAMK1,IKBKE,SPEG,PAK4,ERN2,CAMKK2,SIK3,MINK1,PRKAG2,PAK6,CAMK1D,FN3K,WNK4,WNK2,TRPT1,CAMKK1,BRSK1,AK1,NME9,LIF,MAPK8IP1,CD81,ACE,FGF13,TPD52L1,FGF18,CARTPT,TRIB2,CAMK2N1,DEPTOR,PIK3IP1,INCA1,CSPG4,HSF1,GDF5,CRLF1,RBPMS,TNKS1BP1,CLDN19,DCUN1D2
7_Member	GO Molecular Functions	GO:0016773	phosphotransferase activity, alcohol group as acceptor	-5.95313	-2.85577	28/671	207,2049,2261,2264,4486,4881,4882,5347,6195,7075,8396,8536,9641,10290,10298,10595,10645,23387,50488,51422,56924,57118,64122,65266,65268,83707,84254,84446	AKT1,EPHB3,FGFR3,FGFR4,MST1R,NPR1,NPR2,PLK1,RPS6KA1,TIE1,PIP4K2B,CAMK1,IKBKE,SPEG,PAK4,ERN2,CAMKK2,SIK3,MINK1,PRKAG2,PAK6,CAMK1D,FN3K,WNK4,WNK2,TRPT1,CAMKK1,BRSK1
7_Member	GO Molecular Functions	GO:0004672	protein kinase activity	-5.8388	-2.8286	25/564	207,2049,2261,2264,4486,4881,4882,5347,6195,7075,8536,9641,10290,10298,10595,10645,23387,50488,51422,56924,57118,65266,65268,84254,84446	AKT1,EPHB3,FGFR3,FGFR4,MST1R,NPR1,NPR2,PLK1,RPS6KA1,TIE1,CAMK1,IKBKE,SPEG,PAK4,ERN2,CAMKK2,SIK3,MINK1,PRKAG2,PAK6,CAMK1D,WNK4,WNK2,CAMKK1,BRSK1
7_Member	GO Molecular Functions	GO:0016301	kinase activity	-5.73249	-2.76008	29/729	203,207,2049,2261,2264,4486,4881,4882,5347,6195,7075,8396,8536,9641,10290,10298,10595,10645,23387,50488,51422,56924,57118,64122,65266,65268,84254,84446,347736	AK1,AKT1,EPHB3,FGFR3,FGFR4,MST1R,NPR1,NPR2,PLK1,RPS6KA1,TIE1,PIP4K2B,CAMK1,IKBKE,SPEG,PAK4,ERN2,CAMKK2,SIK3,MINK1,PRKAG2,PAK6,CAMK1D,FN3K,WNK4,WNK2,CAMKK1,BRSK1,NME9
7_Member	GO Molecular Functions	GO:0004712	protein serine/threonine/tyrosine kinase activity	-5.39795	-2.55047	21/446	207,2049,2261,2264,4486,5347,6195,7075,8536,10290,10298,10595,10645,23387,50488,56924,57118,65266,65268,84254,84446	AKT1,EPHB3,FGFR3,FGFR4,MST1R,PLK1,RPS6KA1,TIE1,CAMK1,SPEG,PAK4,ERN2,CAMKK2,SIK3,MINK1,PAK6,CAMK1D,WNK4,WNK2,CAMKK1,BRSK1
7_Member	GO Biological Processes	GO:0006468	protein phosphorylation	-5.13273	-2.38456	27/700	207,2049,2261,2264,3976,4486,4881,4882,5347,6195,7075,8536,9479,9641,10290,10298,10595,10645,23387,50488,51422,56924,57118,65266,65268,84254,84446	AKT1,EPHB3,FGFR3,FGFR4,LIF,MST1R,NPR1,NPR2,PLK1,RPS6KA1,TIE1,CAMK1,MAPK8IP1,IKBKE,SPEG,PAK4,ERN2,CAMKK2,SIK3,MINK1,PRKAG2,PAK6,CAMK1D,WNK4,WNK2,CAMKK1,BRSK1
7_Member	GO Biological Processes	GO:0043549	regulation of kinase activity	-4.06429	-1.64448	26/763	207,975,1636,2049,2258,2261,2264,4486,5347,7075,7164,8396,8536,8817,9479,9607,10595,10645,28951,51422,55450,64798,83707,84254,113791,388324	AKT1,CD81,ACE,EPHB3,FGF13,FGFR3,FGFR4,MST1R,PLK1,TIE1,TPD52L1,PIP4K2B,CAMK1,FGF18,MAPK8IP1,CARTPT,ERN2,CAMKK2,TRIB2,PRKAG2,CAMK2N1,DEPTOR,TRPT1,CAMKK1,PIK3IP1,INCA1
7_Member	GO Molecular Functions	GO:0004674	protein serine/threonine kinase activity	-4.0389	-1.62579	18/431	207,5347,6195,8536,9641,10290,10298,10595,10645,23387,50488,51422,56924,57118,65266,65268,84254,84446	AKT1,PLK1,RPS6KA1,CAMK1,IKBKE,SPEG,PAK4,ERN2,CAMKK2,SIK3,MINK1,PRKAG2,PAK6,CAMK1D,WNK4,WNK2,CAMKK1,BRSK1
7_Member	GO Molecular Functions	GO:0106310	protein serine kinase activity	-3.96121	-1.57706	16/360	207,5347,6195,8536,10290,10298,10595,10645,23387,50488,56924,57118,65266,65268,84254,84446	AKT1,PLK1,RPS6KA1,CAMK1,SPEG,PAK4,ERN2,CAMKK2,SIK3,MINK1,PAK6,CAMK1D,WNK4,WNK2,CAMKK1,BRSK1
7_Member	GO Biological Processes	GO:0001934	positive regulation of protein phosphorylation	-3.25326	-1.09653	23/722	207,975,1464,1636,2258,2261,3297,3976,4486,5347,7164,8200,8536,8817,9244,9607,10595,10645,11030,51422,84254,85456,149461	AKT1,CD81,CSPG4,ACE,FGF13,FGFR3,HSF1,LIF,MST1R,PLK1,TPD52L1,GDF5,CAMK1,FGF18,CRLF1,CARTPT,ERN2,CAMKK2,RBPMS,PRKAG2,CAMKK1,TNKS1BP1,CLDN19
7_Member	GO Biological Processes	GO:0051347	positive regulation of transferase activity	-2.71649	-0.789714	18/559	207,975,1636,2049,2258,2261,2264,4486,5347,7075,7164,8536,8817,9607,10595,51422,55208,84254	AKT1,CD81,ACE,EPHB3,FGF13,FGFR3,FGFR4,MST1R,PLK1,TIE1,TPD52L1,CAMK1,FGF18,CARTPT,ERN2,PRKAG2,DCUN1D2,CAMKK1
7_Member	GO Biological Processes	GO:0033674	positive regulation of kinase activity	-2.68475	-0.767785	16/473	207,975,1636,2049,2258,2261,2264,4486,7075,7164,8536,8817,9607,10595,51422,84254	AKT1,CD81,ACE,EPHB3,FGF13,FGFR3,FGFR4,MST1R,TIE1,TPD52L1,CAMK1,FGF18,CARTPT,ERN2,PRKAG2,CAMKK1
7_Member	GO Biological Processes	GO:0045859	regulation of protein kinase activity	-2.41112	-0.602564	19/645	207,1636,2258,4486,5347,7164,8536,8817,9479,9607,10595,10645,28951,51422,55450,64798,83707,84254,388324	AKT1,ACE,FGF13,MST1R,PLK1,TPD52L1,CAMK1,FGF18,MAPK8IP1,CARTPT,ERN2,CAMKK2,TRIB2,PRKAG2,CAMK2N1,DEPTOR,TRPT1,CAMKK1,INCA1
8_Summary	GO Molecular Functions	GO:0005509	calcium ion binding	-5.92302	-2.84914	29/713	649,795,828,1775,1954,2155,2192,2643,4054,5332,5648,6271,6678,6709,7134,8399,8416,9066,10367,10645,11240,11328,23075,23166,30008,30819,30820,60681,388743	BMP1,S100G,CAPS,DNASE1L2,MEGF8,F7,FBLN1,GCH1,LTBP3,PLCB4,MASP1,S100A1,SPARC,SPTAN1,TNNC1,PLA2G10,ANXA9,SYT7,MICU1,CAMKK2,PADI2,FKBP9,SWAP70,STAB1,EFEMP2,KCNIP2,KCNIP1,FKBP10,CAPN8
8_Member	GO Molecular Functions	GO:0005509	calcium ion binding	-5.92302	-2.84914	29/713	649,795,828,1775,1954,2155,2192,2643,4054,5332,5648,6271,6678,6709,7134,8399,8416,9066,10367,10645,11240,11328,23075,23166,30008,30819,30820,60681,388743	BMP1,S100G,CAPS,DNASE1L2,MEGF8,F7,FBLN1,GCH1,LTBP3,PLCB4,MASP1,S100A1,SPARC,SPTAN1,TNNC1,PLA2G10,ANXA9,SYT7,MICU1,CAMKK2,PADI2,FKBP9,SWAP70,STAB1,EFEMP2,KCNIP2,KCNIP1,FKBP10,CAPN8
9_Summary	GO Biological Processes	GO:0001944	vasculature development	-5.84563	-2.8286	24/526	59,207,800,1045,1464,1636,1954,2049,2116,2307,2719,3162,3976,5138,6608,7075,8463,8817,27077,30008,54828,60681,81031,83478,2668,6497,26160,56963,65266,84445,84913,1627,3212,3215,3294,10400,196051	ACTA2,AKT1,CALD1,CDX2,CSPG4,ACE,MEGF8,EPHB3,ETV2,FOXS1,GPC3,HMOX1,LIF,PDE2A,SMO,TIE1,TEAD2,FGF18,B9D1,EFEMP2,BCAS3,FKBP10,SLC2A10,ARHGAP24,GDNF,SKI,IFT172,RGMA,WNK4,LZTS2,ATOH8,DBN1,HOXB2,HOXB5,HSD17B2,PEMT,PLPP4
9_Member	GO Biological Processes	GO:0001944	vasculature development	-5.84563	-2.8286	24/526	59,207,800,1045,1464,1636,1954,2049,2116,2307,2719,3162,3976,5138,6608,7075,8463,8817,27077,30008,54828,60681,81031,83478	ACTA2,AKT1,CALD1,CDX2,CSPG4,ACE,MEGF8,EPHB3,ETV2,FOXS1,GPC3,HMOX1,LIF,PDE2A,SMO,TIE1,TEAD2,FGF18,B9D1,EFEMP2,BCAS3,FKBP10,SLC2A10,ARHGAP24
9_Member	GO Biological Processes	GO:0001568	blood vessel development	-5.11715	-2.38456	22/503	59,207,800,1045,1464,1636,1954,2049,2116,2307,2719,3162,5138,6608,7075,8463,8817,30008,54828,60681,81031,83478	ACTA2,AKT1,CALD1,CDX2,CSPG4,ACE,MEGF8,EPHB3,ETV2,FOXS1,GPC3,HMOX1,PDE2A,SMO,TIE1,TEAD2,FGF18,EFEMP2,BCAS3,FKBP10,SLC2A10,ARHGAP24
9_Member	GO Biological Processes	GO:0035239	tube morphogenesis	-4.21286	-1.75882	24/661	207,800,1464,1636,1954,2049,2116,2668,2719,3162,6497,6608,7075,8463,8817,26160,30008,54828,56963,60681,65266,83478,84445,84913	AKT1,CALD1,CSPG4,ACE,MEGF8,EPHB3,ETV2,GDNF,GPC3,HMOX1,SKI,SMO,TIE1,TEAD2,FGF18,IFT172,EFEMP2,BCAS3,RGMA,FKBP10,WNK4,ARHGAP24,LZTS2,ATOH8
9_Member	GO Biological Processes	GO:0009792	embryo development ending in birth or egg hatching	-3.09524	-0.988123	21/650	207,1045,1627,1636,1954,2116,3212,3215,3294,3976,6497,6608,7075,8463,10400,26160,27077,56963,60681,81031,196051	AKT1,CDX2,DBN1,ACE,MEGF8,ETV2,HOXB2,HOXB5,HSD17B2,LIF,SKI,SMO,TIE1,TEAD2,PEMT,IFT172,B9D1,RGMA,FKBP10,SLC2A10,PLPP4
9_Member	GO Biological Processes	GO:0043009	chordate embryonic development	-2.89181	-0.882915	20/629	207,1045,1627,1954,2116,3212,3215,3294,3976,6497,6608,7075,8463,10400,26160,27077,56963,60681,81031,196051	AKT1,CDX2,DBN1,MEGF8,ETV2,HOXB2,HOXB5,HSD17B2,LIF,SKI,SMO,TIE1,TEAD2,PEMT,IFT172,B9D1,RGMA,FKBP10,SLC2A10,PLPP4
9_Member	GO Biological Processes	GO:0048514	blood vessel morphogenesis	-2.78542	-0.823273	15/419	207,800,1464,1636,2049,2116,3162,6608,7075,8463,8817,30008,54828,60681,83478	AKT1,CALD1,CSPG4,ACE,EPHB3,ETV2,HMOX1,SMO,TIE1,TEAD2,FGF18,EFEMP2,BCAS3,FKBP10,ARHGAP24
10_Summary	GO Cellular Components	GO:0042641	actomyosin	-5.67433	-2.73668	9/77	59,1627,4486,7168,8572,10634,22885,27295,64236,1410,207,1674,2258,2264,10256,10298,10458,10809,23363,50855,65266,83478,85456,149461,340348,1809,25802,1465	ACTA2,DBN1,MST1R,TPM1,PDLIM4,GAS2L1,ABLIM3,PDLIM3,PDLIM2,CRYAB,AKT1,DES,FGF13,FGFR4,CNKSR1,PAK4,BAIAP2,STARD10,OBSL1,PARD6A,WNK4,ARHGAP24,TNKS1BP1,CLDN19,TSPAN33,DPYSL3,LMOD1,CSRP1
10_Member	GO Cellular Components	GO:0042641	actomyosin	-5.67433	-2.73668	9/77	59,1627,4486,7168,8572,10634,22885,27295,64236	ACTA2,DBN1,MST1R,TPM1,PDLIM4,GAS2L1,ABLIM3,PDLIM3,PDLIM2
10_Member	GO Cellular Components	GO:0032432	actin filament bundle	-5.62676	-2.72129	9/78	59,1410,4486,7168,8572,10634,22885,27295,64236	ACTA2,CRYAB,MST1R,TPM1,PDLIM4,GAS2L1,ABLIM3,PDLIM3,PDLIM2
10_Member	GO Cellular Components	GO:0001725	stress fiber	-5.07953	-2.38034	8/69	59,4486,7168,8572,10634,22885,27295,64236	ACTA2,MST1R,TPM1,PDLIM4,GAS2L1,ABLIM3,PDLIM3,PDLIM2
10_Member	GO Cellular Components	GO:0097517	contractile actin filament bundle	-5.07953	-2.38034	8/69	59,4486,7168,8572,10634,22885,27295,64236	ACTA2,MST1R,TPM1,PDLIM4,GAS2L1,ABLIM3,PDLIM3,PDLIM2
10_Member	GO Cellular Components	GO:0005911	cell-cell junction	-3.73352	-1.42228	19/497	207,1627,1674,2258,2264,8572,10256,10298,10458,10809,23363,27295,50855,64236,65266,83478,85456,149461,340348	AKT1,DBN1,DES,FGF13,FGFR4,PDLIM4,CNKSR1,PAK4,BAIAP2,STARD10,OBSL1,PDLIM3,PARD6A,PDLIM2,WNK4,ARHGAP24,TNKS1BP1,CLDN19,TSPAN33
10_Member	GO Cellular Components	GO:0005884	actin filament	-3.61858	-1.36632	8/110	1627,1809,7168,8572,10634,25802,27295,64236	DBN1,DPYSL3,TPM1,PDLIM4,GAS2L1,LMOD1,PDLIM3,PDLIM2
10_Member	GO Cellular Components	GO:0031941	filamentous actin	-3.01622	-0.946898	4/30	1809,8572,27295,64236	DPYSL3,PDLIM4,PDLIM3,PDLIM2
10_Member	GO Molecular Functions	GO:0051371	muscle alpha-actinin binding	-2.88919	-0.882915	3/15	8572,27295,64236	PDLIM4,PDLIM3,PDLIM2
10_Member	GO Molecular Functions	GO:0042805	actinin binding	-2.71429	-0.789714	4/36	1465,8572,27295,64236	CSRP1,PDLIM4,PDLIM3,PDLIM2
10_Member	GO Cellular Components	GO:0005912	adherens junction	-2.36748	-0.575956	8/172	8572,10298,10458,27295,64236,83478,85456,340348	PDLIM4,PAK4,BAIAP2,PDLIM3,PDLIM2,ARHGAP24,TNKS1BP1,TSPAN33
10_Member	GO Molecular Functions	GO:0051393	alpha-actinin binding	-2.09374	-0.39913	3/28	8572,27295,64236	PDLIM4,PDLIM3,PDLIM2
11_Summary	GO Biological Processes	GO:0010975	regulation of neuron projection development	-5.62897	-2.72129	21/431	207,1400,1627,1809,1954,2049,2258,3897,7869,8536,9638,10458,23363,29993,56963,57118,64175,65078,81618,84446,146760,54828,54869,79734,83478,115704,1410,1636,3297,3976,4043,5347,6709,6812,23075,25802,79991	AKT1,CRMP1,DBN1,DPYSL3,MEGF8,EPHB3,FGF13,L1CAM,SEMA3B,CAMK1,FEZ1,BAIAP2,OBSL1,PACSIN1,RGMA,CAMK1D,P3H1,RTN4R,ITM2C,BRSK1,RTN4RL1,BCAS3,EPS8L1,KCTD17,ARHGAP24,EVI5L,CRYAB,ACE,HSF1,LIF,LRPAP1,PLK1,SPTAN1,STXBP1,SWAP70,LMOD1,STN1
11_Member	GO Biological Processes	GO:0010975	regulation of neuron projection development	-5.62897	-2.72129	21/431	207,1400,1627,1809,1954,2049,2258,3897,7869,8536,9638,10458,23363,29993,56963,57118,64175,65078,81618,84446,146760	AKT1,CRMP1,DBN1,DPYSL3,MEGF8,EPHB3,FGF13,L1CAM,SEMA3B,CAMK1,FEZ1,BAIAP2,OBSL1,PACSIN1,RGMA,CAMK1D,P3H1,RTN4R,ITM2C,BRSK1,RTN4RL1
11_Member	GO Biological Processes	GO:0120035	regulation of plasma membrane bounded cell projection organization	-5.58205	-2.69183	26/622	207,1400,1627,1809,1954,2049,2258,3897,7869,8536,9638,10458,23363,29993,54828,54869,56963,57118,64175,65078,79734,81618,83478,84446,115704,146760	AKT1,CRMP1,DBN1,DPYSL3,MEGF8,EPHB3,FGF13,L1CAM,SEMA3B,CAMK1,FEZ1,BAIAP2,OBSL1,PACSIN1,BCAS3,EPS8L1,RGMA,CAMK1D,P3H1,RTN4R,KCTD17,ITM2C,ARHGAP24,BRSK1,EVI5L,RTN4RL1
11_Member	GO Biological Processes	GO:0031344	regulation of cell projection organization	-5.37177	-2.54417	26/639	207,1400,1627,1809,1954,2049,2258,3897,7869,8536,9638,10458,23363,29993,54828,54869,56963,57118,64175,65078,79734,81618,83478,84446,115704,146760	AKT1,CRMP1,DBN1,DPYSL3,MEGF8,EPHB3,FGF13,L1CAM,SEMA3B,CAMK1,FEZ1,BAIAP2,OBSL1,PACSIN1,BCAS3,EPS8L1,RGMA,CAMK1D,P3H1,RTN4R,KCTD17,ITM2C,ARHGAP24,BRSK1,EVI5L,RTN4RL1
11_Member	GO Biological Processes	GO:0051129	negative regulation of cellular component organization	-4.41097	-1.87574	25/684	207,1400,1410,1636,1809,2258,3297,3976,4043,5347,6709,6812,7869,9638,23075,25802,29993,54828,56963,65078,79991,81618,83478,115704,146760	AKT1,CRMP1,CRYAB,ACE,DPYSL3,FGF13,HSF1,LIF,LRPAP1,PLK1,SPTAN1,STXBP1,SEMA3B,FEZ1,SWAP70,LMOD1,PACSIN1,BCAS3,RGMA,RTN4R,STN1,ITM2C,ARHGAP24,EVI5L,RTN4RL1
11_Member	GO Biological Processes	GO:0031345	negative regulation of cell projection organization	-3.27335	-1.11385	10/188	1400,1809,2258,7869,56963,65078,81618,83478,115704,146760	CRMP1,DPYSL3,FGF13,SEMA3B,RGMA,RTN4R,ITM2C,ARHGAP24,EVI5L,RTN4RL1
11_Member	GO Biological Processes	GO:0031346	positive regulation of cell projection organization	-3.19606	-1.05676	14/341	1627,1809,1954,3897,8536,9638,10458,23363,29993,54828,54869,57118,64175,79734	DBN1,DPYSL3,MEGF8,L1CAM,CAMK1,FEZ1,BAIAP2,OBSL1,PACSIN1,BCAS3,EPS8L1,CAMK1D,P3H1,KCTD17
11_Member	GO Biological Processes	GO:0010977	negative regulation of neuron projection development	-3.00387	-0.940516	8/136	1400,1809,2258,7869,56963,65078,81618,146760	CRMP1,DPYSL3,FGF13,SEMA3B,RGMA,RTN4R,ITM2C,RTN4RL1
11_Member	GO Biological Processes	GO:0010976	positive regulation of neuron projection development	-2.73232	-0.794665	8/150	1627,1809,8536,9638,10458,29993,57118,64175	DBN1,DPYSL3,CAMK1,FEZ1,BAIAP2,PACSIN1,CAMK1D,P3H1
12_Summary	GO Molecular Functions	GO:0042803	protein homodimerization activity	-5.36107	-2.54417	27/680	207,978,1180,1410,2643,2668,3035,3162,5050,5138,5648,6271,6480,7069,7134,7164,7168,8396,8572,11030,11240,23255,30008,57659,79953,91252,123591	AKT1,CDA,CLCN1,CRYAB,GCH1,GDNF,HARS1,HMOX1,PAFAH1B3,PDE2A,MASP1,S100A1,ST6GAL1,THRSP,TNNC1,TPD52L1,TPM1,PIP4K2B,PDLIM4,RBPMS,PADI2,MTCL1,EFEMP2,ZBTB4,SYNDIG1,SLC39A13,TMEM266
12_Member	GO Molecular Functions	GO:0042803	protein homodimerization activity	-5.36107	-2.54417	27/680	207,978,1180,1410,2643,2668,3035,3162,5050,5138,5648,6271,6480,7069,7134,7164,7168,8396,8572,11030,11240,23255,30008,57659,79953,91252,123591	AKT1,CDA,CLCN1,CRYAB,GCH1,GDNF,HARS1,HMOX1,PAFAH1B3,PDE2A,MASP1,S100A1,ST6GAL1,THRSP,TNNC1,TPD52L1,TPM1,PIP4K2B,PDLIM4,RBPMS,PADI2,MTCL1,EFEMP2,ZBTB4,SYNDIG1,SLC39A13,TMEM266
13_Summary	GO Biological Processes	GO:0007167	enzyme linked receptor protein signaling pathway	-5.35273	-2.54417	25/601	207,1464,1954,2049,2116,2261,2264,2331,2676,2887,3976,4054,4486,4881,4882,6497,7075,8200,8817,10256,10278,10458,55532,56963,84913,2668,5024,5332,7134,8536,57118,2817,10645	AKT1,CSPG4,MEGF8,EPHB3,ETV2,FGFR3,FGFR4,FMOD,GFRA3,GRB10,LIF,LTBP3,MST1R,NPR1,NPR2,SKI,TIE1,GDF5,FGF18,CNKSR1,EFS,BAIAP2,SLC30A10,RGMA,ATOH8,GDNF,P2RX3,PLCB4,TNNC1,CAMK1,CAMK1D,GPC1,CAMKK2
13_Member	GO Biological Processes	GO:0007167	enzyme linked receptor protein signaling pathway	-5.35273	-2.54417	25/601	207,1464,1954,2049,2116,2261,2264,2331,2676,2887,3976,4054,4486,4881,4882,6497,7075,8200,8817,10256,10278,10458,55532,56963,84913	AKT1,CSPG4,MEGF8,EPHB3,ETV2,FGFR3,FGFR4,FMOD,GFRA3,GRB10,LIF,LTBP3,MST1R,NPR1,NPR2,SKI,TIE1,GDF5,FGF18,CNKSR1,EFS,BAIAP2,SLC30A10,RGMA,ATOH8
13_Member	GO Molecular Functions	GO:0004714	transmembrane receptor protein tyrosine kinase activity	-2.6758	-0.764082	5/61	2049,2261,2264,4486,7075	EPHB3,FGFR3,FGFR4,MST1R,TIE1
13_Member	GO Biological Processes	GO:0007169	transmembrane receptor protein tyrosine kinase signaling pathway	-2.51881	-0.671333	14/403	207,1464,2049,2261,2264,2676,2887,4486,7075,8817,10256,10278,10458,55532	AKT1,CSPG4,EPHB3,FGFR3,FGFR4,GFRA3,GRB10,MST1R,TIE1,FGF18,CNKSR1,EFS,BAIAP2,SLC30A10
13_Member	KEGG Pathway	hsa04020	Calcium signaling pathway	-2.48271	-0.649908	10/240	2261,2264,2668,4486,5024,5332,7134,8536,8817,57118	FGFR3,FGFR4,GDNF,MST1R,P2RX3,PLCB4,TNNC1,CAMK1,FGF18,CAMK1D
13_Member	GO Molecular Functions	GO:0017134	fibroblast growth factor binding	-2.33714	-0.557304	3/23	2261,2264,2817	FGFR3,FGFR4,GPC1
13_Member	GO Biological Processes	GO:0018108	peptidyl-tyrosine phosphorylation	-2.20315	-0.465417	7/146	2049,2261,2264,3976,4486,7075,10645	EPHB3,FGFR3,FGFR4,LIF,MST1R,TIE1,CAMKK2
13_Member	GO Molecular Functions	GO:0019199	transmembrane receptor protein kinase activity	-2.16842	-0.444757	5/80	2049,2261,2264,4486,7075	EPHB3,FGFR3,FGFR4,MST1R,TIE1
13_Member	GO Biological Processes	GO:0018212	peptidyl-tyrosine modification	-2.15626	-0.440126	7/149	2049,2261,2264,3976,4486,7075,10645	EPHB3,FGFR3,FGFR4,LIF,MST1R,TIE1,CAMKK2
14_Summary	GO Cellular Components	GO:0031252	cell leading edge	-5.31841	-2.52208	20/415	59,72,207,747,1464,1627,1809,2054,3691,5662,7168,8572,10458,22885,23075,29993,50855,54828,54869,83660	ACTA2,ACTG2,AKT1,DAGLA,CSPG4,DBN1,DPYSL3,STX2,ITGB4,PSD,TPM1,PDLIM4,BAIAP2,ABLIM3,SWAP70,PACSIN1,PARD6A,BCAS3,EPS8L1,TLN2
14_Member	GO Cellular Components	GO:0031252	cell leading edge	-5.31841	-2.52208	20/415	59,72,207,747,1464,1627,1809,2054,3691,5662,7168,8572,10458,22885,23075,29993,50855,54828,54869,83660	ACTA2,ACTG2,AKT1,DAGLA,CSPG4,DBN1,DPYSL3,STX2,ITGB4,PSD,TPM1,PDLIM4,BAIAP2,ABLIM3,SWAP70,PACSIN1,PARD6A,BCAS3,EPS8L1,TLN2
14_Member	GO Cellular Components	GO:0030027	lamellipodium	-3.65155	-1.3806	11/201	59,72,207,1464,1627,1809,2054,8572,10458,22885,23075	ACTA2,ACTG2,AKT1,CSPG4,DBN1,DPYSL3,STX2,PDLIM4,BAIAP2,ABLIM3,SWAP70
14_Member	GO Cellular Components	GO:0001726	ruffle	-2.29337	-0.519384	8/177	1464,5662,7168,10458,29993,50855,54869,83660	CSPG4,PSD,TPM1,BAIAP2,PACSIN1,PARD6A,EPS8L1,TLN2
15_Summary	KEGG Pathway	hsa04270	Vascular smooth muscle contraction	-5.26699	-2.48257	11/134	59,72,800,3779,4660,4881,4882,5332,8399,54776,94274,784,8536,10645,51422,57118,747,5138,90993,207,3764,3062,7434	ACTA2,ACTG2,CALD1,KCNMB1,PPP1R12B,NPR1,NPR2,PLCB4,PLA2G10,PPP1R12C,PPP1R14A,CACNB3,CAMK1,CAMKK2,PRKAG2,CAMK1D,DAGLA,PDE2A,CREB3L1,AKT1,KCNJ8,HCRTR2,VIPR2
15_Member	KEGG Pathway	hsa04270	Vascular smooth muscle contraction	-5.26699	-2.48257	11/134	59,72,800,3779,4660,4881,4882,5332,8399,54776,94274	ACTA2,ACTG2,CALD1,KCNMB1,PPP1R12B,NPR1,NPR2,PLCB4,PLA2G10,PPP1R12C,PPP1R14A
15_Member	KEGG Pathway	hsa04921	Oxytocin signaling pathway	-3.9708	-1.5776	10/154	784,4660,4881,4882,5332,8536,10645,51422,54776,57118	CACNB3,PPP1R12B,NPR1,NPR2,PLCB4,CAMK1,CAMKK2,PRKAG2,PPP1R12C,CAMK1D
15_Member	KEGG Pathway	hsa04925	Aldosterone synthesis and secretion	-3.18516	-1.05002	7/98	747,4881,5138,5332,8536,57118,90993	DAGLA,NPR1,PDE2A,PLCB4,CAMK1,CAMK1D,CREB3L1
15_Member	GO Biological Processes	GO:0010752	regulation of cGMP-mediated signaling	-2.88919	-0.882915	3/15	4881,4882,5138	NPR1,NPR2,PDE2A
15_Member	GO Biological Processes	GO:0046068	cGMP metabolic process	-2.80379	-0.831379	3/16	4881,4882,5138	NPR1,NPR2,PDE2A
15_Member	KEGG Pathway	hsa04022	cGMP-PKG signaling pathway	-2.44462	-0.619628	8/167	207,3764,3779,4881,4882,5138,5332,90993	AKT1,KCNJ8,KCNMB1,NPR1,NPR2,PDE2A,PLCB4,CREB3L1
15_Member	GO Biological Processes	GO:0019934	cGMP-mediated signaling	-2.2839	-0.518986	3/24	4881,4882,5138	NPR1,NPR2,PDE2A
15_Member	GO Molecular Functions	GO:0017046	peptide hormone binding	-2.13249	-0.421343	4/52	3062,4881,4882,7434	HCRTR2,NPR1,NPR2,VIPR2
16_Summary	GO Molecular Functions	GO:0004857	enzyme inhibitor activity	-5.14882	-2.38456	19/390	274,2719,4660,5147,6195,6497,8416,9479,10406,28951,51422,54776,55450,94274,116729,140686,221476,388324,408187,207,1410,5347,8396,9532,10039,54828,64798,113791,59,1464,1636,2643,2668,3297,6560,6812,9638,9684,11188,50855,57659,84446,112464,115703,978,2192,2887,23075	BIN1,GPC3,PPP1R12B,PDE6D,RPS6KA1,SKI,ANXA9,MAPK8IP1,WFDC2,TRIB2,PRKAG2,PPP1R12C,CAMK2N1,PPP1R14A,PPP1R27,WFDC3,PI16,INCA1,SPINK14,AKT1,CRYAB,PLK1,PIP4K2B,BAG2,PARP3,BCAS3,DEPTOR,PIK3IP1,ACTA2,CSPG4,ACE,GCH1,GDNF,HSF1,SLC12A4,STXBP1,FEZ1,LRRC14,NISCH,PARD6A,ZBTB4,BRSK1,CAVIN3,ARHGAP33,CDA,FBLN1,GRB10,SWAP70
16_Member	GO Molecular Functions	GO:0004857	enzyme inhibitor activity	-5.14882	-2.38456	19/390	274,2719,4660,5147,6195,6497,8416,9479,10406,28951,51422,54776,55450,94274,116729,140686,221476,388324,408187	BIN1,GPC3,PPP1R12B,PDE6D,RPS6KA1,SKI,ANXA9,MAPK8IP1,WFDC2,TRIB2,PRKAG2,PPP1R12C,CAMK2N1,PPP1R14A,PPP1R27,WFDC3,PI16,INCA1,SPINK14
16_Member	GO Biological Processes	GO:0043086	negative regulation of catalytic activity	-4.25741	-1.77401	27/786	207,274,1410,2719,4660,5147,5347,6195,8396,8416,9479,9532,10039,10406,28951,51422,54776,54828,55450,64798,94274,113791,116729,140686,221476,388324,408187	AKT1,BIN1,CRYAB,GPC3,PPP1R12B,PDE6D,PLK1,RPS6KA1,PIP4K2B,ANXA9,MAPK8IP1,BAG2,PARP3,WFDC2,TRIB2,PRKAG2,PPP1R12C,BCAS3,CAMK2N1,DEPTOR,PPP1R14A,PIK3IP1,PPP1R27,WFDC3,PI16,INCA1,SPINK14
16_Member	GO Molecular Functions	GO:0019900	kinase binding	-4.15678	-1.71796	26/753	59,207,1464,1636,2643,2668,3297,4660,5347,6497,6560,6812,9479,9638,9684,11188,28951,50855,51422,54776,55450,57659,84446,112464,113791,115703	ACTA2,AKT1,CSPG4,ACE,GCH1,GDNF,HSF1,PPP1R12B,PLK1,SKI,SLC12A4,STXBP1,MAPK8IP1,FEZ1,LRRC14,NISCH,TRIB2,PARD6A,PRKAG2,PPP1R12C,CAMK2N1,ZBTB4,BRSK1,CAVIN3,PIK3IP1,ARHGAP33
16_Member	GO Molecular Functions	GO:0019901	protein kinase binding	-4.11251	-1.67897	24/671	59,207,1464,1636,2643,2668,3297,4660,5347,6497,6560,6812,9479,9638,11188,28951,50855,51422,54776,55450,57659,84446,112464,115703	ACTA2,AKT1,CSPG4,ACE,GCH1,GDNF,HSF1,PPP1R12B,PLK1,SKI,SLC12A4,STXBP1,MAPK8IP1,FEZ1,NISCH,TRIB2,PARD6A,PRKAG2,PPP1R12C,CAMK2N1,ZBTB4,BRSK1,CAVIN3,ARHGAP33
16_Member	GO Biological Processes	GO:0051348	negative regulation of transferase activity	-3.11276	-0.997747	12/270	207,5347,8396,9479,9532,10039,28951,51422,55450,64798,113791,388324	AKT1,PLK1,PIP4K2B,MAPK8IP1,BAG2,PARP3,TRIB2,PRKAG2,CAMK2N1,DEPTOR,PIK3IP1,INCA1
16_Member	GO Biological Processes	GO:0045936	negative regulation of phosphate metabolic process	-2.58263	-0.707162	15/440	207,978,2192,2887,5347,8396,9479,23075,28951,50855,51422,55450,64798,113791,388324	AKT1,CDA,FBLN1,GRB10,PLK1,PIP4K2B,MAPK8IP1,SWAP70,TRIB2,PARD6A,PRKAG2,CAMK2N1,DEPTOR,PIK3IP1,INCA1
16_Member	GO Biological Processes	GO:0010563	negative regulation of phosphorus metabolic process	-2.57336	-0.705037	15/441	207,978,2192,2887,5347,8396,9479,23075,28951,50855,51422,55450,64798,113791,388324	AKT1,CDA,FBLN1,GRB10,PLK1,PIP4K2B,MAPK8IP1,SWAP70,TRIB2,PARD6A,PRKAG2,CAMK2N1,DEPTOR,PIK3IP1,INCA1
16_Member	GO Biological Processes	GO:0033673	negative regulation of kinase activity	-2.53465	-0.681709	10/236	207,5347,8396,9479,28951,51422,55450,64798,113791,388324	AKT1,PLK1,PIP4K2B,MAPK8IP1,TRIB2,PRKAG2,CAMK2N1,DEPTOR,PIK3IP1,INCA1
16_Member	GO Molecular Functions	GO:0004860	protein kinase inhibitor activity	-2.4144	-0.604597	5/70	9479,28951,51422,55450,388324	MAPK8IP1,TRIB2,PRKAG2,CAMK2N1,INCA1
16_Member	GO Molecular Functions	GO:0019210	kinase inhibitor activity	-2.31108	-0.534797	5/74	9479,28951,51422,55450,388324	MAPK8IP1,TRIB2,PRKAG2,CAMK2N1,INCA1
16_Member	GO Biological Processes	GO:0042326	negative regulation of phosphorylation	-2.30328	-0.528142	13/382	207,2192,2887,5347,8396,9479,28951,50855,51422,55450,64798,113791,388324	AKT1,FBLN1,GRB10,PLK1,PIP4K2B,MAPK8IP1,TRIB2,PARD6A,PRKAG2,CAMK2N1,DEPTOR,PIK3IP1,INCA1
17_Summary	GO Biological Processes	GO:0008285	negative regulation of cell population proliferation	-5.12405	-2.38456	29/784	1264,2192,2719,3162,3604,3976,4881,5527,6497,6678,7168,7434,8200,10290,10536,25817,26160,30008,51147,57447,64175,65268,84445,84913,127435,149428,149461,339390,388324,207,1809,6480,7075,7869,11188,11240,79148,274	CNN1,FBLN1,GPC3,HMOX1,TNFRSF9,LIF,NPR1,PPP2R5C,SKI,SPARC,TPM1,VIPR2,GDF5,SPEG,P3H3,TAFA5,IFT172,EFEMP2,ING4,NDRG2,P3H1,WNK2,LZTS2,ATOH8,PODN,BNIPL,CLDN19,CLEC4G,INCA1,AKT1,DPYSL3,ST6GAL1,TIE1,SEMA3B,NISCH,PADI2,MMP28,BIN1
17_Member	GO Biological Processes	GO:0008285	negative regulation of cell population proliferation	-5.12405	-2.38456	29/784	1264,2192,2719,3162,3604,3976,4881,5527,6497,6678,7168,7434,8200,10290,10536,25817,26160,30008,51147,57447,64175,65268,84445,84913,127435,149428,149461,339390,388324	CNN1,FBLN1,GPC3,HMOX1,TNFRSF9,LIF,NPR1,PPP2R5C,SKI,SPARC,TPM1,VIPR2,GDF5,SPEG,P3H3,TAFA5,IFT172,EFEMP2,ING4,NDRG2,P3H1,WNK2,LZTS2,ATOH8,PODN,BNIPL,CLDN19,CLEC4G,INCA1
17_Member	GO Biological Processes	GO:0048662	negative regulation of smooth muscle cell proliferation	-4.89577	-2.24212	8/73	1264,3162,4881,7168,7434,25817,30008,57447	CNN1,HMOX1,NPR1,TPM1,VIPR2,TAFA5,EFEMP2,NDRG2
17_Member	GO Biological Processes	GO:1904706	negative regulation of vascular associated smooth muscle cell proliferation	-3.42065	-1.21725	5/42	1264,3162,7168,25817,30008	CNN1,HMOX1,TPM1,TAFA5,EFEMP2
17_Member	GO Biological Processes	GO:0048660	regulation of smooth muscle cell proliferation	-2.98567	-0.930402	9/170	207,1264,3162,4881,7168,7434,25817,30008,57447	AKT1,CNN1,HMOX1,NPR1,TPM1,VIPR2,TAFA5,EFEMP2,NDRG2
17_Member	GO Biological Processes	GO:0040013	negative regulation of locomotion	-2.58694	-0.708529	14/396	207,1809,2192,3162,6480,7075,7168,7869,11188,11240,25817,79148,127435,149461	AKT1,DPYSL3,FBLN1,HMOX1,ST6GAL1,TIE1,TPM1,SEMA3B,NISCH,PADI2,TAFA5,MMP28,PODN,CLDN19
17_Member	GO Biological Processes	GO:0051271	negative regulation of cellular component movement	-2.42778	-0.610446	13/369	207,274,1809,2192,3162,7075,7168,11188,11240,25817,79148,127435,149461	AKT1,BIN1,DPYSL3,FBLN1,HMOX1,TIE1,TPM1,NISCH,PADI2,TAFA5,MMP28,PODN,CLDN19
17_Member	GO Biological Processes	GO:2000146	negative regulation of cell motility	-2.08928	-0.395621	12/361	207,1809,2192,3162,7075,7168,11188,11240,25817,79148,127435,149461	AKT1,DPYSL3,FBLN1,HMOX1,TIE1,TPM1,NISCH,PADI2,TAFA5,MMP28,PODN,CLDN19
17_Member	GO Biological Processes	GO:1904705	regulation of vascular associated smooth muscle cell proliferation	-2.03859	-0.359136	5/86	1264,3162,7168,25817,30008	CNN1,HMOX1,TPM1,TAFA5,EFEMP2
18_Summary	GO Cellular Components	GO:0044297	cell body	-5.08417	-2.38034	23/544	59,72,1400,1410,1809,2784,3783,3897,4352,4926,5024,6581,9479,9638,10439,10458,57699,65078,79953,113451,123591,146760,339451	ACTA2,ACTG2,CRMP1,CRYAB,DPYSL3,GNB3,KCNN4,L1CAM,MPL,NUMA1,P2RX3,SLC22A3,MAPK8IP1,FEZ1,OLFM1,BAIAP2,CPNE5,RTN4R,SYNDIG1,AZIN2,TMEM266,RTN4RL1,KLHL17
18_Member	GO Cellular Components	GO:0044297	cell body	-5.08417	-2.38034	23/544	59,72,1400,1410,1809,2784,3783,3897,4352,4926,5024,6581,9479,9638,10439,10458,57699,65078,79953,113451,123591,146760,339451	ACTA2,ACTG2,CRMP1,CRYAB,DPYSL3,GNB3,KCNN4,L1CAM,MPL,NUMA1,P2RX3,SLC22A3,MAPK8IP1,FEZ1,OLFM1,BAIAP2,CPNE5,RTN4R,SYNDIG1,AZIN2,TMEM266,RTN4RL1,KLHL17
18_Member	GO Cellular Components	GO:0043025	neuronal cell body	-3.03195	-0.958076	17/480	1400,1410,3783,3897,4352,4926,5024,6581,9638,10439,10458,57699,65078,113451,123591,146760,339451	CRMP1,CRYAB,KCNN4,L1CAM,MPL,NUMA1,P2RX3,SLC22A3,FEZ1,OLFM1,BAIAP2,CPNE5,RTN4R,AZIN2,TMEM266,RTN4RL1,KLHL17
18_Member	GO Cellular Components	GO:0043204	perikaryon	-2.67846	-0.764082	8/153	1400,1410,10439,57699,65078,113451,123591,146760	CRMP1,CRYAB,OLFM1,CPNE5,RTN4R,AZIN2,TMEM266,RTN4RL1
19_Summary	GO Biological Processes	GO:0006936	muscle contraction	-5.07021	-2.38034	14/227	59,800,1180,1410,1674,2668,3764,5024,7134,7139,7168,25802,30819,124093,3162	ACTA2,CALD1,CLCN1,CRYAB,DES,GDNF,KCNJ8,P2RX3,TNNC1,TNNT2,TPM1,LMOD1,KCNIP2,CCDC78,HMOX1
19_Member	GO Biological Processes	GO:0006936	muscle contraction	-5.07021	-2.38034	14/227	59,800,1180,1410,1674,2668,3764,5024,7134,7139,7168,25802,30819,124093	ACTA2,CALD1,CLCN1,CRYAB,DES,GDNF,KCNJ8,P2RX3,TNNC1,TNNT2,TPM1,LMOD1,KCNIP2,CCDC78
19_Member	GO Biological Processes	GO:0003012	muscle system process	-4.6429	-2.0537	15/281	59,800,1180,1410,1674,2668,3162,3764,5024,7134,7139,7168,25802,30819,124093	ACTA2,CALD1,CLCN1,CRYAB,DES,GDNF,HMOX1,KCNJ8,P2RX3,TNNC1,TNNT2,TPM1,LMOD1,KCNIP2,CCDC78
19_Member	GO Cellular Components	GO:0097512	cardiac myofibril	-4.20297	-1.75882	3/6	1410,1674,7139	CRYAB,DES,TNNT2
19_Member	GO Molecular Functions	GO:0005523	tropomyosin binding	-2.80379	-0.831379	3/16	800,7139,25802	CALD1,TNNT2,LMOD1
20_Summary	GO Biological Processes	GO:0048729	tissue morphogenesis	-4.95742	-2.27689	23/554	59,72,1954,2116,2668,2719,3212,3691,6497,6608,7075,7134,7139,7168,8399,8463,26160,30008,56963,65266,83478,84445,84446,25911,80210,1045,2114,3215,8200,27077,84913,259236,207,7869,11156,54828	ACTA2,ACTG2,MEGF8,ETV2,GDNF,GPC3,HOXB2,ITGB4,SKI,SMO,TIE1,TNNC1,TNNT2,TPM1,PLA2G10,TEAD2,IFT172,EFEMP2,RGMA,WNK4,ARHGAP24,LZTS2,BRSK1,DPCD,ARMC9,CDX2,ETS2,HOXB5,GDF5,B9D1,ATOH8,TMIE,AKT1,SEMA3B,PTP4A3,BCAS3
20_Member	GO Biological Processes	GO:0048729	tissue morphogenesis	-4.95742	-2.27689	23/554	59,72,1954,2116,2668,2719,3212,3691,6497,6608,7075,7134,7139,7168,8399,8463,26160,30008,56963,65266,83478,84445,84446	ACTA2,ACTG2,MEGF8,ETV2,GDNF,GPC3,HOXB2,ITGB4,SKI,SMO,TIE1,TNNC1,TNNT2,TPM1,PLA2G10,TEAD2,IFT172,EFEMP2,RGMA,WNK4,ARHGAP24,LZTS2,BRSK1
20_Member	GO Biological Processes	GO:0060972	left/right pattern formation	-3.54917	-1.31382	4/22	1954,6608,25911,26160	MEGF8,SMO,DPCD,IFT172
20_Member	GO Biological Processes	GO:0045880	positive regulation of smoothened signaling pathway	-2.71429	-0.789714	4/36	2719,6608,26160,80210	GPC3,SMO,IFT172,ARMC9
20_Member	GO Biological Processes	GO:0009798	axis specification	-2.57725	-0.707162	6/93	1045,2114,2719,6497,6608,26160	CDX2,ETS2,GPC3,SKI,SMO,IFT172
20_Member	GO Biological Processes	GO:0002009	morphogenesis of an epithelium	-2.55493	-0.693831	15/443	1954,2668,2719,3212,6497,6608,7075,8399,8463,26160,56963,65266,83478,84445,84446	MEGF8,GDNF,GPC3,HOXB2,SKI,SMO,TIE1,PLA2G10,TEAD2,IFT172,RGMA,WNK4,ARHGAP24,LZTS2,BRSK1
20_Member	GO Biological Processes	GO:0072088	nephron epithelium morphogenesis	-2.55421	-0.693831	5/65	2668,2719,6608,65266,84445	GDNF,GPC3,SMO,WNK4,LZTS2
20_Member	GO Biological Processes	GO:0072028	nephron morphogenesis	-2.49676	-0.660007	5/67	2668,2719,6608,65266,84445	GDNF,GPC3,SMO,WNK4,LZTS2
20_Member	GO Biological Processes	GO:0048598	embryonic morphogenesis	-2.22125	-0.473932	17/576	1954,2114,2116,2668,2719,3212,3215,3691,6497,6608,8200,8463,26160,27077,56963,84913,259236	MEGF8,ETS2,ETV2,GDNF,GPC3,HOXB2,HOXB5,ITGB4,SKI,SMO,GDF5,TEAD2,IFT172,B9D1,RGMA,ATOH8,TMIE
20_Member	GO Biological Processes	GO:0001667	ameboidal-type cell migration	-2.2082	-0.467294	8/183	207,1954,2668,2719,3691,6608,7869,11156	AKT1,MEGF8,GDNF,GPC3,ITGB4,SMO,SEMA3B,PTP4A3
20_Member	GO Biological Processes	GO:0035148	tube formation	-2.20315	-0.465417	7/146	2668,6497,8463,26160,54828,56963,84913	GDNF,SKI,TEAD2,IFT172,BCAS3,RGMA,ATOH8
20_Member	GO Biological Processes	GO:0060562	epithelial tube morphogenesis	-2.18713	-0.454637	11/307	1954,2668,2719,6497,6608,7075,8463,26160,56963,65266,84445	MEGF8,GDNF,GPC3,SKI,SMO,TIE1,TEAD2,IFT172,RGMA,WNK4,LZTS2
20_Member	GO Biological Processes	GO:0008589	regulation of smoothened signaling pathway	-2.12382	-0.415629	5/82	1954,2719,6608,26160,80210	MEGF8,GPC3,SMO,IFT172,ARMC9
20_Member	GO Biological Processes	GO:0060993	kidney morphogenesis	-2.10202	-0.400676	5/83	2668,2719,6608,65266,84445	GDNF,GPC3,SMO,WNK4,LZTS2

## Sheet: ME5
GroupID	Category	Term	Description	LogP	Log(q-value)	InTerm_InList	Genes	Symbols
1_Summary	GO Biological Processes	GO:0034470	ncRNA processing	-7.65533	-3.30271	17/384	8270,9136,10940,11137,23076,54555,54606,55011,55621,57418,57647,64963,79050,80324,81890,90353,113179,2193,6193,26574,6633,84261	LAGE3,RRP9,POP1,PWP1,RRP1B,DDX49,DDX56,PIH1D1,TRMT1,WDR18,DHX37,MRPS11,NOC4L,PUS1,QTRT1,CTU1,ADAT3,FARSA,RPS5,AATF,SNRPD2,FBXW9
1_Member	GO Biological Processes	GO:0034470	ncRNA processing	-7.65533	-3.30271	17/384	8270,9136,10940,11137,23076,54555,54606,55011,55621,57418,57647,64963,79050,80324,81890,90353,113179	LAGE3,RRP9,POP1,PWP1,RRP1B,DDX49,DDX56,PIH1D1,TRMT1,WDR18,DHX37,MRPS11,NOC4L,PUS1,QTRT1,CTU1,ADAT3
1_Member	GO Biological Processes	GO:0034660	ncRNA metabolic process	-7.11799	-3.06639	18/470	2193,8270,9136,10940,11137,23076,54555,54606,55011,55621,57418,57647,64963,79050,80324,81890,90353,113179	FARSA,LAGE3,RRP9,POP1,PWP1,RRP1B,DDX49,DDX56,PIH1D1,TRMT1,WDR18,DHX37,MRPS11,NOC4L,PUS1,QTRT1,CTU1,ADAT3
1_Member	GO Biological Processes	GO:0042254	ribosome biogenesis	-5.22131	-1.82293	12/293	6193,9136,11137,23076,26574,54555,54606,55011,57418,57647,64963,79050	RPS5,RRP9,PWP1,RRP1B,AATF,DDX49,DDX56,PIH1D1,WDR18,DHX37,MRPS11,NOC4L
1_Member	GO Biological Processes	GO:0006364	rRNA processing	-4.8648	-1.70441	10/218	9136,11137,23076,54555,54606,55011,57418,57647,64963,79050	RRP9,PWP1,RRP1B,DDX49,DDX56,PIH1D1,WDR18,DHX37,MRPS11,NOC4L
1_Member	GO Biological Processes	GO:0016072	rRNA metabolic process	-4.6805	-1.58315	10/229	9136,11137,23076,54555,54606,55011,57418,57647,64963,79050	RRP9,PWP1,RRP1B,DDX49,DDX56,PIH1D1,WDR18,DHX37,MRPS11,NOC4L
1_Member	GO Biological Processes	GO:0022613	ribonucleoprotein complex biogenesis	-4.07897	-1.22913	13/444	6193,6633,9136,11137,23076,26574,54555,54606,55011,57418,57647,64963,79050	RPS5,SNRPD2,RRP9,PWP1,RRP1B,AATF,DDX49,DDX56,PIH1D1,WDR18,DHX37,MRPS11,NOC4L
1_Member	GO Cellular Components	GO:0030684	preribosome	-2.41171	-0.299637	4/78	9136,23076,79050,84261	RRP9,RRP1B,NOC4L,FBXW9
2_Summary	GO Biological Processes	GO:0002694	regulation of leukocyte activation	-6.54359	-2.8935	20/629	930,933,1209,1445,2242,2648,3122,3662,3718,3727,5585,5819,5914,6363,7293,23149,64926,114770,115650,201294,710,10221,396,1613,6494,6904,8784,25865,5987	CD19,CD22,CLPTM1,CSK,FES,KAT2A,HLA-DRA,IRF4,JAK3,JUND,PKN1,NECTIN2,RARA,CCL19,TNFRSF4,FCHO1,RASAL3,PGLYRP2,TNFRSF13C,UNC13D,SERPING1,TRIB1,ARHGDIA,DAPK3,SIPA1,TBCD,TNFRSF18,PRKD2,TRIM27
2_Member	GO Biological Processes	GO:0002694	regulation of leukocyte activation	-6.54359	-2.8935	20/629	930,933,1209,1445,2242,2648,3122,3662,3718,3727,5585,5819,5914,6363,7293,23149,64926,114770,115650,201294	CD19,CD22,CLPTM1,CSK,FES,KAT2A,HLA-DRA,IRF4,JAK3,JUND,PKN1,NECTIN2,RARA,CCL19,TNFRSF4,FCHO1,RASAL3,PGLYRP2,TNFRSF13C,UNC13D
2_Member	GO Biological Processes	GO:0050865	regulation of cell activation	-6.00686	-2.49933	20/681	930,933,1209,1445,2242,2648,3122,3662,3718,3727,5585,5819,5914,6363,7293,23149,64926,114770,115650,201294	CD19,CD22,CLPTM1,CSK,FES,KAT2A,HLA-DRA,IRF4,JAK3,JUND,PKN1,NECTIN2,RARA,CCL19,TNFRSF4,FCHO1,RASAL3,PGLYRP2,TNFRSF13C,UNC13D
2_Member	GO Biological Processes	GO:0002697	regulation of immune effector process	-5.11017	-1.75754	13/353	710,933,2242,3122,3662,3718,5585,5819,5914,6363,7293,114770,201294	SERPING1,CD22,FES,HLA-DRA,IRF4,JAK3,PKN1,NECTIN2,RARA,CCL19,TNFRSF4,PGLYRP2,UNC13D
2_Member	GO Biological Processes	GO:0051249	regulation of lymphocyte activation	-5.03848	-1.72725	16/532	930,933,1209,1445,2648,3122,3662,3718,5585,5914,6363,7293,23149,64926,114770,115650	CD19,CD22,CLPTM1,CSK,KAT2A,HLA-DRA,IRF4,JAK3,PKN1,RARA,CCL19,TNFRSF4,FCHO1,RASAL3,PGLYRP2,TNFRSF13C
2_Member	GO Biological Processes	GO:0045622	regulation of T-helper cell differentiation	-4.84998	-1.70441	5/38	3122,3662,3718,5914,6363	HLA-DRA,IRF4,JAK3,RARA,CCL19
2_Member	GO Biological Processes	GO:0043370	regulation of CD4-positive, alpha-beta T cell differentiation	-4.25924	-1.34104	5/50	3122,3662,3718,5914,6363	HLA-DRA,IRF4,JAK3,RARA,CCL19
2_Member	GO Biological Processes	GO:1902105	regulation of leukocyte differentiation	-3.91059	-1.12425	10/283	1209,2242,2648,3122,3662,3718,5914,6363,10221,114770	CLPTM1,FES,KAT2A,HLA-DRA,IRF4,JAK3,RARA,CCL19,TRIB1,PGLYRP2
2_Member	GO Biological Processes	GO:0045619	regulation of lymphocyte differentiation	-3.88865	-1.12425	8/181	1209,2648,3122,3662,3718,5914,6363,114770	CLPTM1,KAT2A,HLA-DRA,IRF4,JAK3,RARA,CCL19,PGLYRP2
2_Member	GO Biological Processes	GO:0050863	regulation of T cell activation	-3.88581	-1.12425	11/342	1209,1445,2648,3122,3662,3718,5914,6363,23149,64926,115650	CLPTM1,CSK,KAT2A,HLA-DRA,IRF4,JAK3,RARA,CCL19,FCHO1,RASAL3,TNFRSF13C
2_Member	GO Biological Processes	GO:2000514	regulation of CD4-positive, alpha-beta T cell activation	-3.68026	-1.01783	5/66	3122,3662,3718,5914,6363	HLA-DRA,IRF4,JAK3,RARA,CCL19
2_Member	GO Biological Processes	GO:0046637	regulation of alpha-beta T cell differentiation	-3.64945	-1.00436	5/67	3122,3662,3718,5914,6363	HLA-DRA,IRF4,JAK3,RARA,CCL19
2_Member	GO Biological Processes	GO:0046634	regulation of alpha-beta T cell activation	-3.63781	-1.00436	6/105	3122,3662,3718,5914,6363,64926	HLA-DRA,IRF4,JAK3,RARA,CCL19,RASAL3
2_Member	GO Biological Processes	GO:0045580	regulation of T cell differentiation	-3.59364	-0.981379	7/151	1209,2648,3122,3662,3718,5914,6363	CLPTM1,KAT2A,HLA-DRA,IRF4,JAK3,RARA,CCL19
2_Member	GO Biological Processes	GO:0050870	positive regulation of T cell activation	-3.27764	-0.751092	8/223	1445,3122,3718,5914,6363,23149,64926,115650	CSK,HLA-DRA,JAK3,RARA,CCL19,FCHO1,RASAL3,TNFRSF13C
2_Member	GO Biological Processes	GO:0030155	regulation of cell adhesion	-3.24461	-0.740141	16/760	396,1445,1613,2242,3122,3718,5914,6363,6494,6904,8784,23149,25865,64926,115650,201294	ARHGDIA,CSK,DAPK3,FES,HLA-DRA,JAK3,RARA,CCL19,SIPA1,TBCD,TNFRSF18,FCHO1,PRKD2,RASAL3,TNFRSF13C,UNC13D
2_Member	GO Biological Processes	GO:0002696	positive regulation of leukocyte activation	-3.12339	-0.668389	11/421	1445,3122,3718,3727,5819,5914,6363,7293,23149,64926,115650	CSK,HLA-DRA,JAK3,JUND,NECTIN2,RARA,CCL19,TNFRSF4,FCHO1,RASAL3,TNFRSF13C
2_Member	GO Biological Processes	GO:1903039	positive regulation of leukocyte cell-cell adhesion	-3.01208	-0.619321	8/245	1445,3122,3718,5914,6363,23149,64926,115650	CSK,HLA-DRA,JAK3,RARA,CCL19,FCHO1,RASAL3,TNFRSF13C
2_Member	GO Biological Processes	GO:0050867	positive regulation of cell activation	-3.00033	-0.619321	11/436	1445,3122,3718,3727,5819,5914,6363,7293,23149,64926,115650	CSK,HLA-DRA,JAK3,JUND,NECTIN2,RARA,CCL19,TNFRSF4,FCHO1,RASAL3,TNFRSF13C
2_Member	GO Biological Processes	GO:1903706	regulation of hemopoiesis	-2.98798	-0.613075	10/371	1209,2242,2648,3122,3662,3718,5914,6363,10221,114770	CLPTM1,FES,KAT2A,HLA-DRA,IRF4,JAK3,RARA,CCL19,TRIB1,PGLYRP2
2_Member	GO Biological Processes	GO:0045785	positive regulation of cell adhesion	-2.92152	-0.585924	11/446	1445,3122,3718,5914,6363,8784,23149,25865,64926,115650,201294	CSK,HLA-DRA,JAK3,RARA,CCL19,TNFRSF18,FCHO1,PRKD2,RASAL3,TNFRSF13C,UNC13D
2_Member	GO Biological Processes	GO:0030888	regulation of B cell proliferation	-2.72435	-0.482311	4/64	933,5585,7293,115650	CD22,PKN1,TNFRSF4,TNFRSF13C
2_Member	GO Biological Processes	GO:0043372	positive regulation of CD4-positive, alpha-beta T cell differentiation	-2.64829	-0.446327	3/32	3122,5914,6363	HLA-DRA,RARA,CCL19
2_Member	GO Biological Processes	GO:0046635	positive regulation of alpha-beta T cell activation	-2.62759	-0.430298	4/68	3122,5914,6363,64926	HLA-DRA,RARA,CCL19,RASAL3
2_Member	GO Biological Processes	GO:0022409	positive regulation of cell-cell adhesion	-2.54452	-0.379418	8/291	1445,3122,3718,5914,6363,23149,64926,115650	CSK,HLA-DRA,JAK3,RARA,CCL19,FCHO1,RASAL3,TNFRSF13C
2_Member	GO Biological Processes	GO:0050670	regulation of lymphocyte proliferation	-2.52826	-0.371529	7/230	933,3718,5585,6363,7293,64926,115650	CD22,JAK3,PKN1,CCL19,TNFRSF4,RASAL3,TNFRSF13C
2_Member	GO Biological Processes	GO:0032944	regulation of mononuclear cell proliferation	-2.49722	-0.351424	7/233	933,3718,5585,6363,7293,64926,115650	CD22,JAK3,PKN1,CCL19,TNFRSF4,RASAL3,TNFRSF13C
2_Member	GO Biological Processes	GO:0051251	positive regulation of lymphocyte activation	-2.43666	-0.310511	9/371	1445,3122,3718,5914,6363,7293,23149,64926,115650	CSK,HLA-DRA,JAK3,RARA,CCL19,TNFRSF4,FCHO1,RASAL3,TNFRSF13C
2_Member	GO Biological Processes	GO:2000516	positive regulation of CD4-positive, alpha-beta T cell activation	-2.43327	-0.310511	3/38	3122,5914,6363	HLA-DRA,RARA,CCL19
2_Member	GO Biological Processes	GO:0002699	positive regulation of immune effector process	-2.34952	-0.259346	7/248	2242,3122,5819,5914,6363,7293,201294	FES,HLA-DRA,NECTIN2,RARA,CCL19,TNFRSF4,UNC13D
2_Member	GO Biological Processes	GO:0031295	T cell costimulation	-2.33946	-0.255687	3/41	1445,6363,115650	CSK,CCL19,TNFRSF13C
2_Member	GO Biological Processes	GO:0002819	regulation of adaptive immune response	-2.33469	-0.255687	6/188	3122,3718,5585,5819,5987,6363	HLA-DRA,JAK3,PKN1,NECTIN2,TRIM27,CCL19
2_Member	GO Biological Processes	GO:0070663	regulation of leukocyte proliferation	-2.29369	-0.224365	7/254	933,3718,5585,6363,7293,64926,115650	CD22,JAK3,PKN1,CCL19,TNFRSF4,RASAL3,TNFRSF13C
2_Member	GO Biological Processes	GO:0031294	lymphocyte costimulation	-2.28106	-0.221745	3/43	1445,6363,115650	CSK,CCL19,TNFRSF13C
2_Member	GO Biological Processes	GO:0050671	positive regulation of lymphocyte proliferation	-2.21002	-0.187809	5/141	3718,6363,7293,64926,115650	JAK3,CCL19,TNFRSF4,RASAL3,TNFRSF13C
2_Member	GO Biological Processes	GO:0032946	positive regulation of mononuclear cell proliferation	-2.18467	-0.174465	5/143	3718,6363,7293,64926,115650	JAK3,CCL19,TNFRSF4,RASAL3,TNFRSF13C
2_Member	GO Biological Processes	GO:1903037	regulation of leukocyte cell-cell adhesion	-2.11516	-0.129891	8/344	1445,3122,3718,5914,6363,23149,64926,115650	CSK,HLA-DRA,JAK3,RARA,CCL19,FCHO1,RASAL3,TNFRSF13C
2_Member	GO Biological Processes	GO:0046638	positive regulation of alpha-beta T cell differentiation	-2.09832	-0.121213	3/50	3122,5914,6363	HLA-DRA,RARA,CCL19
2_Member	GO Biological Processes	GO:1902107	positive regulation of leukocyte differentiation	-2.01872	-0.0640358	5/157	2242,3122,5914,6363,10221	FES,HLA-DRA,RARA,CCL19,TRIB1
2_Member	GO Biological Processes	GO:1903708	positive regulation of hemopoiesis	-2.01872	-0.0640358	5/157	2242,3122,5914,6363,10221	FES,HLA-DRA,RARA,CCL19,TRIB1
2_Member	GO Biological Processes	GO:0070665	positive regulation of leukocyte proliferation	-2.00758	-0.0546303	5/158	3718,6363,7293,64926,115650	JAK3,CCL19,TNFRSF4,RASAL3,TNFRSF13C
3_Summary	GO Biological Processes	GO:0046649	lymphocyte activation	-6.53796	-2.8935	16/407	930,933,974,1235,3662,3718,5971,6363,7293,7462,7917,10312,29781,80758,112616,201294,1191,55509,9158,431705,710,1445,3122,6494,25865,115650,8398,5585,80279	CD19,CD22,CD79B,CCR6,IRF4,JAK3,RELB,CCL19,TNFRSF4,LAT2,BAG6,TCIRG1,NCAPH2,PRR7,CMTM7,UNC13D,CLU,BATF3,FIBP,ASTL,SERPING1,CSK,HLA-DRA,SIPA1,PRKD2,TNFRSF13C,PLA2G6,PKN1,CDK5RAP3
3_Member	GO Biological Processes	GO:0046649	lymphocyte activation	-6.53796	-2.8935	16/407	930,933,974,1235,3662,3718,5971,6363,7293,7462,7917,10312,29781,80758,112616,201294	CD19,CD22,CD79B,CCR6,IRF4,JAK3,RELB,CCL19,TNFRSF4,LAT2,BAG6,TCIRG1,NCAPH2,PRR7,CMTM7,UNC13D
3_Member	GO Biological Processes	GO:0045321	leukocyte activation	-6.53198	-2.8935	18/515	930,933,974,1191,1235,3662,3718,5971,6363,7293,7462,7917,10312,29781,55509,80758,112616,201294	CD19,CD22,CD79B,CLU,CCR6,IRF4,JAK3,RELB,CCL19,TNFRSF4,LAT2,BAG6,TCIRG1,NCAPH2,BATF3,PRR7,CMTM7,UNC13D
3_Member	GO Biological Processes	GO:0001775	cell activation	-6.46798	-2.8935	20/636	930,933,974,1191,1235,3662,3718,5971,6363,7293,7462,7917,9158,10312,29781,55509,80758,112616,201294,431705	CD19,CD22,CD79B,CLU,CCR6,IRF4,JAK3,RELB,CCL19,TNFRSF4,LAT2,BAG6,FIBP,TCIRG1,NCAPH2,BATF3,PRR7,CMTM7,UNC13D,ASTL
3_Member	GO Biological Processes	GO:1903131	mononuclear cell differentiation	-5.23636	-1.82293	12/292	930,974,1235,3662,3718,5971,6363,10312,29781,55509,80758,112616	CD19,CD79B,CCR6,IRF4,JAK3,RELB,CCL19,TCIRG1,NCAPH2,BATF3,PRR7,CMTM7
3_Member	GO Biological Processes	GO:0002250	adaptive immune response	-4.82658	-1.70441	17/617	710,930,974,1191,1235,1445,3122,3662,3718,5971,6494,7462,10312,25865,80758,115650,201294	SERPING1,CD19,CD79B,CLU,CCR6,CSK,HLA-DRA,IRF4,JAK3,RELB,SIPA1,LAT2,TCIRG1,PRKD2,PRR7,TNFRSF13C,UNC13D
3_Member	GO Biological Processes	GO:0002521	leukocyte differentiation	-4.39637	-1.37976	12/355	930,974,1235,3662,3718,5971,6363,10312,29781,55509,80758,112616	CD19,CD79B,CCR6,IRF4,JAK3,RELB,CCL19,TCIRG1,NCAPH2,BATF3,PRR7,CMTM7
3_Member	GO Biological Processes	GO:0030098	lymphocyte differentiation	-4.29894	-1.34425	10/254	930,974,1235,3662,3718,5971,10312,29781,80758,112616	CD19,CD79B,CCR6,IRF4,JAK3,RELB,TCIRG1,NCAPH2,PRR7,CMTM7
3_Member	GO Biological Processes	GO:0042113	B cell activation	-4.13171	-1.24149	8/167	930,933,974,1235,3718,7462,10312,112616	CD19,CD22,CD79B,CCR6,JAK3,LAT2,TCIRG1,CMTM7
3_Member	GO Biological Processes	GO:0002460	adaptive immune response based on somatic recombination of immune receptors built from immunoglobulin superfamily domains	-3.81912	-1.09996	9/236	710,930,1191,1235,3122,3662,5971,10312,201294	SERPING1,CD19,CLU,CCR6,HLA-DRA,IRF4,RELB,TCIRG1,UNC13D
3_Member	GO Biological Processes	GO:0097028	dendritic cell differentiation	-3.72799	-1.04746	4/35	3662,5971,6363,55509	IRF4,RELB,CCL19,BATF3
3_Member	GO Biological Processes	GO:0043011	myeloid dendritic cell differentiation	-3.25547	-0.740141	3/20	3662,5971,55509	IRF4,RELB,BATF3
3_Member	GO Biological Processes	GO:0002252	immune effector process	-3.06522	-0.631671	11/428	710,930,1191,1235,3122,3662,5971,7462,8398,10312,201294	SERPING1,CD19,CLU,CCR6,HLA-DRA,IRF4,RELB,LAT2,PLA2G6,TCIRG1,UNC13D
3_Member	GO Biological Processes	GO:0048534	hematopoietic or lymphoid organ development	-3.04246	-0.619321	14/643	930,974,1235,3662,3718,5585,5971,6363,10312,29781,55509,80279,80758,112616	CD19,CD79B,CCR6,IRF4,JAK3,PKN1,RELB,CCL19,TCIRG1,NCAPH2,BATF3,CDK5RAP3,PRR7,CMTM7
3_Member	GO Biological Processes	GO:0001773	myeloid dendritic cell activation	-3.01665	-0.619321	3/24	3662,5971,55509	IRF4,RELB,BATF3
3_Member	GO Biological Processes	GO:0042110	T cell activation	-2.90121	-0.573889	8/255	1235,3662,5971,6363,7293,10312,29781,80758	CCR6,IRF4,RELB,CCL19,TNFRSF4,TCIRG1,NCAPH2,PRR7
3_Member	GO Biological Processes	GO:0030097	hemopoiesis	-2.88237	-0.56717	13/594	930,974,1235,3662,3718,5971,6363,10312,29781,55509,80279,80758,112616	CD19,CD79B,CCR6,IRF4,JAK3,RELB,CCL19,TCIRG1,NCAPH2,BATF3,CDK5RAP3,PRR7,CMTM7
3_Member	GO Biological Processes	GO:0030217	T cell differentiation	-2.82125	-0.533538	6/150	1235,3662,5971,10312,29781,80758	CCR6,IRF4,RELB,TCIRG1,NCAPH2,PRR7
3_Member	GO Biological Processes	GO:0002520	immune system development	-2.7963	-0.519216	14/683	930,974,1235,3662,3718,5585,5971,6363,10312,29781,55509,80279,80758,112616	CD19,CD79B,CCR6,IRF4,JAK3,PKN1,RELB,CCL19,TCIRG1,NCAPH2,BATF3,CDK5RAP3,PRR7,CMTM7
3_Member	GO Biological Processes	GO:0002443	leukocyte mediated immunity	-2.74503	-0.489311	8/270	710,930,1191,1235,3122,7462,10312,201294	SERPING1,CD19,CLU,CCR6,HLA-DRA,LAT2,TCIRG1,UNC13D
3_Member	GO Biological Processes	GO:0002449	lymphocyte mediated immunity	-2.57045	-0.39588	7/226	710,930,1191,1235,3122,10312,201294	SERPING1,CD19,CLU,CCR6,HLA-DRA,TCIRG1,UNC13D
3_Member	GO Biological Processes	GO:0002573	myeloid leukocyte differentiation	-2.56953	-0.39588	5/116	3662,5971,6363,10312,55509	IRF4,RELB,CCL19,TCIRG1,BATF3
3_Member	GO Biological Processes	GO:0030183	B cell differentiation	-2.56953	-0.39588	5/116	930,974,3718,10312,112616	CD19,CD79B,JAK3,TCIRG1,CMTM7
3_Member	GO Biological Processes	GO:0016064	immunoglobulin mediated immune response	-2.56097	-0.391251	6/169	710,930,1191,1235,3122,10312	SERPING1,CD19,CLU,CCR6,HLA-DRA,TCIRG1
3_Member	GO Biological Processes	GO:0046631	alpha-beta T cell activation	-2.55919	-0.391251	4/71	3662,5971,10312,80758	IRF4,RELB,TCIRG1,PRR7
3_Member	GO Biological Processes	GO:0030099	myeloid cell differentiation	-2.51785	-0.36417	7/231	3662,3718,5971,6363,10312,55509,80279	IRF4,JAK3,RELB,CCL19,TCIRG1,BATF3,CDK5RAP3
3_Member	GO Biological Processes	GO:0019724	B cell mediated immunity	-2.51076	-0.362255	6/173	710,930,1191,1235,3122,10312	SERPING1,CD19,CLU,CCR6,HLA-DRA,TCIRG1
3_Member	GO Biological Processes	GO:0002285	lymphocyte activation involved in immune response	-2.46005	-0.319613	5/123	930,1235,3662,5971,201294	CD19,CCR6,IRF4,RELB,UNC13D
3_Member	GO Biological Processes	GO:0002366	leukocyte activation involved in immune response	-2.45	-0.312221	6/178	930,1235,3662,5971,7462,201294	CD19,CCR6,IRF4,RELB,LAT2,UNC13D
3_Member	GO Biological Processes	GO:0002263	cell activation involved in immune response	-2.40292	-0.29646	6/182	930,1235,3662,5971,7462,201294	CD19,CCR6,IRF4,RELB,LAT2,UNC13D
3_Member	GO Biological Processes	GO:0002274	myeloid leukocyte activation	-2.27539	-0.219429	5/136	1191,3662,5971,7462,55509	CLU,IRF4,RELB,LAT2,BATF3
3_Member	GO Biological Processes	GO:0035710	CD4-positive, alpha-beta T cell activation	-2.19893	-0.180757	3/46	3662,5971,10312	IRF4,RELB,TCIRG1
3_Member	GO Biological Processes	GO:0070661	leukocyte proliferation	-2.0784	-0.109592	4/97	930,1191,7293,10312	CD19,CLU,TNFRSF4,TCIRG1
4_Summary	GO Biological Processes	GO:0019438	aromatic compound biosynthetic process	-4.97162	-1.71991	20/799	513,790,1284,2395,2962,3727,5424,5442,5914,9100,9524,11137,29101,51629,55011,78995,80347,84875,115098,126321	ATP5F1D,CAD,COL4A2,FXN,GTF2F1,JUND,POLD1,POLRMT,RARA,USP10,TECR,PWP1,SSU72,SLC25A39,PIH1D1,HROB,COASY,PARP10,CCDC124,MFSD12
4_Member	GO Biological Processes	GO:0019438	aromatic compound biosynthetic process	-4.97162	-1.71991	20/799	513,790,1284,2395,2962,3727,5424,5442,5914,9100,9524,11137,29101,51629,55011,78995,80347,84875,115098,126321	ATP5F1D,CAD,COL4A2,FXN,GTF2F1,JUND,POLD1,POLRMT,RARA,USP10,TECR,PWP1,SSU72,SLC25A39,PIH1D1,HROB,COASY,PARP10,CCDC124,MFSD12
4_Member	GO Biological Processes	GO:0018130	heterocycle biosynthetic process	-4.51241	-1.43854	19/790	513,790,1284,2395,2962,3727,5424,5442,5914,9100,9524,11137,29101,51629,55011,78995,80347,84875,115098	ATP5F1D,CAD,COL4A2,FXN,GTF2F1,JUND,POLD1,POLRMT,RARA,USP10,TECR,PWP1,SSU72,SLC25A39,PIH1D1,HROB,COASY,PARP10,CCDC124
4_Member	GO Biological Processes	GO:0034654	nucleobase-containing compound biosynthetic process	-4.01066	-1.17654	17/718	513,790,1284,2962,3727,5424,5442,5914,9100,9524,11137,29101,55011,78995,80347,84875,115098	ATP5F1D,CAD,COL4A2,GTF2F1,JUND,POLD1,POLRMT,RARA,USP10,TECR,PWP1,SSU72,PIH1D1,HROB,COASY,PARP10,CCDC124
4_Member	GO Biological Processes	GO:0006351	transcription, DNA-templated	-2.3254	-0.249232	9/386	1284,2962,3727,5442,5914,11137,29101,55011,115098	COL4A2,GTF2F1,JUND,POLRMT,RARA,PWP1,SSU72,PIH1D1,CCDC124
4_Member	GO Biological Processes	GO:0097659	nucleic acid-templated transcription	-2.31102	-0.23943	9/388	1284,2962,3727,5442,5914,11137,29101,55011,115098	COL4A2,GTF2F1,JUND,POLRMT,RARA,PWP1,SSU72,PIH1D1,CCDC124
4_Member	GO Biological Processes	GO:0032774	RNA biosynthetic process	-2.23382	-0.201337	9/399	1284,2962,3727,5442,5914,11137,29101,55011,115098	COL4A2,GTF2F1,JUND,POLRMT,RARA,PWP1,SSU72,PIH1D1,CCDC124
5_Summary	GO Cellular Components	GO:1990904	ribonucleoprotein complex	-4.95859	-1.71991	19/733	6143,6159,6193,6203,6626,6633,8666,9136,10940,23076,26528,51073,55011,58509,64963,64978,79050,79171,84261,23,2193,2687,7064,9022,9255,25825,114770,4598,9524	RPL19,RPL29,RPS5,RPS9,SNRPA,SNRPD2,EIF3G,RRP9,POP1,RRP1B,DAZAP1,MRPL4,PIH1D1,CACTIN,MRPS11,MRPL38,NOC4L,RBM42,FBXW9,ABCF1,FARSA,GGT5,THOP1,CLIC3,AIMP1,BACE2,PGLYRP2,MVK,TECR
5_Member	GO Cellular Components	GO:1990904	ribonucleoprotein complex	-4.95859	-1.71991	19/733	6143,6159,6193,6203,6626,6633,8666,9136,10940,23076,26528,51073,55011,58509,64963,64978,79050,79171,84261	RPL19,RPL29,RPS5,RPS9,SNRPA,SNRPD2,EIF3G,RRP9,POP1,RRP1B,DAZAP1,MRPL4,PIH1D1,CACTIN,MRPS11,MRPL38,NOC4L,RBM42,FBXW9
5_Member	GO Biological Processes	GO:0006518	peptide metabolic process	-4.24651	-1.34104	14/489	23,2193,2687,6143,6159,6193,6203,7064,8666,9022,9255,25825,64963,114770	ABCF1,FARSA,GGT5,RPL19,RPL29,RPS5,RPS9,THOP1,EIF3G,CLIC3,AIMP1,BACE2,MRPS11,PGLYRP2
5_Member	GO Biological Processes	GO:0043603	cellular amide metabolic process	-3.30629	-0.773211	16/750	23,2193,2687,4598,6143,6159,6193,6203,7064,8666,9022,9255,9524,25825,64963,114770	ABCF1,FARSA,GGT5,MVK,RPL19,RPL29,RPS5,RPS9,THOP1,EIF3G,CLIC3,AIMP1,TECR,BACE2,MRPS11,PGLYRP2
5_Member	GO Cellular Components	GO:0044391	ribosomal subunit	-3.16473	-0.687161	7/178	6143,6159,6193,6203,51073,64963,64978	RPL19,RPL29,RPS5,RPS9,MRPL4,MRPS11,MRPL38
5_Member	GO Biological Processes	GO:0043043	peptide biosynthetic process	-3.09583	-0.65169	10/359	23,2193,2687,6143,6159,6193,6203,8666,9255,64963	ABCF1,FARSA,GGT5,RPL19,RPL29,RPS5,RPS9,EIF3G,AIMP1,MRPS11
5_Member	GO Cellular Components	GO:0022626	cytosolic ribosome	-2.81413	-0.533387	5/102	6143,6159,6193,6203,64963	RPL19,RPL29,RPS5,RPS9,MRPS11
5_Member	GO Biological Processes	GO:0006412	translation	-2.75772	-0.491453	9/332	23,2193,6143,6159,6193,6203,8666,9255,64963	ABCF1,FARSA,RPL19,RPL29,RPS5,RPS9,EIF3G,AIMP1,MRPS11
5_Member	GO Biological Processes	GO:0043604	amide biosynthetic process	-2.71348	-0.474798	11/474	23,2193,2687,6143,6159,6193,6203,8666,9255,9524,64963	ABCF1,FARSA,GGT5,RPL19,RPL29,RPS5,RPS9,EIF3G,AIMP1,TECR,MRPS11
5_Member	KEGG Pathway	hsa03010	Ribosome	-2.70699	-0.47267	6/158	6143,6159,6193,6203,51073,64963	RPL19,RPL29,RPS5,RPS9,MRPL4,MRPS11
5_Member	GO Cellular Components	GO:0005840	ribosome	-2.53872	-0.376422	7/229	6143,6159,6193,6203,51073,64963,64978	RPL19,RPL29,RPS5,RPS9,MRPL4,MRPS11,MRPL38
5_Member	GO Molecular Functions	GO:0003735	structural constituent of ribosome	-2.41457	-0.299986	6/181	6143,6159,6193,6203,51073,64963	RPL19,RPL29,RPS5,RPS9,MRPL4,MRPS11
5_Member	GO Cellular Components	GO:0022627	cytosolic small ribosomal subunit	-2.28106	-0.221745	3/43	6193,6203,64963	RPS5,RPS9,MRPS11
6_Summary	GO Biological Processes	GO:0045862	positive regulation of proteolysis	-4.90558	-1.70441	13/369	666,1191,2161,5118,5702,5886,6449,7917,10221,23640,56616,80758,431705,710,7376,55011,26088,80279,5300	BOK,CLU,F12,PCOLCE,PSMC3,RAD23A,SGTA,BAG6,TRIB1,HSPBP1,DIABLO,PRR7,ASTL,SERPING1,NR1H2,PIH1D1,GGA1,CDK5RAP3,PIN1
6_Member	GO Biological Processes	GO:0045862	positive regulation of proteolysis	-4.90558	-1.70441	13/369	666,1191,2161,5118,5702,5886,6449,7917,10221,23640,56616,80758,431705	BOK,CLU,F12,PCOLCE,PSMC3,RAD23A,SGTA,BAG6,TRIB1,HSPBP1,DIABLO,PRR7,ASTL
6_Member	GO Biological Processes	GO:1901800	positive regulation of proteasomal protein catabolic process	-4.3093	-1.34425	7/116	1191,5702,5886,6449,7917,10221,23640	CLU,PSMC3,RAD23A,SGTA,BAG6,TRIB1,HSPBP1
6_Member	GO Biological Processes	GO:1903052	positive regulation of proteolysis involved in cellular protein catabolic process	-3.91379	-1.12425	7/134	1191,5702,5886,6449,7917,10221,23640	CLU,PSMC3,RAD23A,SGTA,BAG6,TRIB1,HSPBP1
6_Member	GO Biological Processes	GO:1903364	positive regulation of cellular protein catabolic process	-3.49074	-0.901541	7/157	1191,5702,5886,6449,7917,10221,23640	CLU,PSMC3,RAD23A,SGTA,BAG6,TRIB1,HSPBP1
6_Member	GO Biological Processes	GO:0030162	regulation of proteolysis	-3.35021	-0.8105	16/743	666,710,1191,2161,5118,5702,5886,6449,7376,7917,10221,23640,55011,56616,80758,431705	BOK,SERPING1,CLU,F12,PCOLCE,PSMC3,RAD23A,SGTA,NR1H2,BAG6,TRIB1,HSPBP1,PIH1D1,DIABLO,PRR7,ASTL
6_Member	GO Biological Processes	GO:0045732	positive regulation of protein catabolic process	-3.15301	-0.684247	8/233	1191,5702,5886,6449,7917,10221,23640,26088	CLU,PSMC3,RAD23A,SGTA,BAG6,TRIB1,HSPBP1,GGA1
6_Member	GO Biological Processes	GO:0032434	regulation of proteasomal ubiquitin-dependent protein catabolic process	-3.02365	-0.619321	6/137	1191,5886,6449,7917,10221,23640	CLU,RAD23A,SGTA,BAG6,TRIB1,HSPBP1
6_Member	GO Biological Processes	GO:0032436	positive regulation of proteasomal ubiquitin-dependent protein catabolic process	-3.01435	-0.619321	5/92	1191,5886,6449,10221,23640	CLU,RAD23A,SGTA,TRIB1,HSPBP1
6_Member	GO Biological Processes	GO:0061136	regulation of proteasomal protein catabolic process	-2.99882	-0.619321	7/190	1191,5702,5886,6449,7917,10221,23640	CLU,PSMC3,RAD23A,SGTA,BAG6,TRIB1,HSPBP1
6_Member	GO Biological Processes	GO:1903362	regulation of cellular protein catabolic process	-2.86903	-0.561174	8/258	1191,5702,5886,6449,7917,10221,23640,80279	CLU,PSMC3,RAD23A,SGTA,BAG6,TRIB1,HSPBP1,CDK5RAP3
6_Member	GO Biological Processes	GO:0042176	regulation of protein catabolic process	-2.78587	-0.512429	10/395	1191,5300,5702,5886,6449,7917,10221,23640,26088,80279	CLU,PIN1,PSMC3,RAD23A,SGTA,BAG6,TRIB1,HSPBP1,GGA1,CDK5RAP3
6_Member	GO Biological Processes	GO:2000060	positive regulation of ubiquitin-dependent protein catabolic process	-2.70472	-0.47267	5/108	1191,5886,6449,10221,23640	CLU,RAD23A,SGTA,TRIB1,HSPBP1
6_Member	GO Biological Processes	GO:1903050	regulation of proteolysis involved in cellular protein catabolic process	-2.60274	-0.411482	7/223	1191,5702,5886,6449,7917,10221,23640	CLU,PSMC3,RAD23A,SGTA,BAG6,TRIB1,HSPBP1
6_Member	GO Biological Processes	GO:2000058	regulation of ubiquitin-dependent protein catabolic process	-2.5996	-0.411328	6/166	1191,5886,6449,7917,10221,23640	CLU,RAD23A,SGTA,BAG6,TRIB1,HSPBP1
6_Member	GO Biological Processes	GO:1903573	negative regulation of response to endoplasmic reticulum stress	-2.25299	-0.206288	3/44	1191,6449,7376	CLU,SGTA,NR1H2
7_Summary	GO Molecular Functions	GO:0008134	transcription factor binding	-4.45655	-1.40495	16/594	1460,1613,2648,2962,3159,3727,5585,5914,6605,7376,10221,23082,55588,80279,84875,219541,55509,595,5971,26574,53615,3662,5987,23076,115098	CSNK2B,DAPK3,KAT2A,GTF2F1,HMGA1,JUND,PKN1,RARA,SMARCE1,NR1H2,TRIB1,PPRC1,MED29,CDK5RAP3,PARP10,MED19,BATF3,CCND1,RELB,AATF,MBD3,IRF4,TRIM27,RRP1B,CCDC124
7_Member	GO Molecular Functions	GO:0008134	transcription factor binding	-4.45655	-1.40495	16/594	1460,1613,2648,2962,3159,3727,5585,5914,6605,7376,10221,23082,55588,80279,84875,219541	CSNK2B,DAPK3,KAT2A,GTF2F1,HMGA1,JUND,PKN1,RARA,SMARCE1,NR1H2,TRIB1,PPRC1,MED29,CDK5RAP3,PARP10,MED19
7_Member	GO Cellular Components	GO:0090575	RNA polymerase II transcription regulator complex	-3.90322	-1.12425	9/230	2648,2962,3159,3727,5914,7376,55509,55588,219541	KAT2A,GTF2F1,HMGA1,JUND,RARA,NR1H2,BATF3,MED29,MED19
7_Member	GO Cellular Components	GO:0005667	transcription regulator complex	-3.71879	-1.04741	13/483	595,2648,2962,3159,3727,5914,5971,7376,26574,53615,55509,55588,219541	CCND1,KAT2A,GTF2F1,HMGA1,JUND,RARA,RELB,NR1H2,AATF,MBD3,BATF3,MED29,MED19
7_Member	GO Molecular Functions	GO:0003712	transcription coregulator activity	-3.61584	-0.995611	13/495	595,2648,3159,3662,5585,5987,6605,23076,23082,55588,84875,115098,219541	CCND1,KAT2A,HMGA1,IRF4,PKN1,TRIM27,SMARCE1,RRP1B,PPRC1,MED29,PARP10,CCDC124,MED19
7_Member	GO Molecular Functions	GO:0003713	transcription coactivator activity	-3.43527	-0.875038	9/266	2648,3159,3662,5585,5987,6605,23076,23082,115098	KAT2A,HMGA1,IRF4,PKN1,TRIM27,SMARCE1,RRP1B,PPRC1,CCDC124
7_Member	GO Molecular Functions	GO:0140297	DNA-binding transcription factor binding	-2.74933	-0.490124	11/469	1460,1613,2648,3159,3727,5585,6605,7376,10221,80279,84875	CSNK2B,DAPK3,KAT2A,HMGA1,JUND,PKN1,SMARCE1,NR1H2,TRIB1,CDK5RAP3,PARP10
7_Member	GO Molecular Functions	GO:0016922	nuclear receptor binding	-2.23582	-0.201337	5/139	3159,3727,5585,6605,7376	HMGA1,JUND,PKN1,SMARCE1,NR1H2
7_Member	GO Molecular Functions	GO:0061629	RNA polymerase II-specific DNA-binding transcription factor binding	-2.09363	-0.121213	8/347	1460,3159,3727,5585,6605,7376,10221,80279	CSNK2B,HMGA1,JUND,PKN1,SMARCE1,NR1H2,TRIB1,CDK5RAP3
8_Summary	GO Biological Processes	GO:0051788	response to misfolded protein	-4.38997	-1.37976	4/24	1191,2161,7917,55658,595,80279,9361,6449,8398,83590	CLU,F12,BAG6,RNF126,CCND1,CDK5RAP3,LONP1,SGTA,PLA2G6,TMUB1
8_Member	GO Biological Processes	GO:0051788	response to misfolded protein	-4.38997	-1.37976	4/24	1191,2161,7917,55658	CLU,F12,BAG6,RNF126
8_Member	GO Biological Processes	GO:0035966	response to topologically incorrect protein	-2.94317	-0.591949	6/142	595,1191,2161,7917,55658,80279	CCND1,CLU,F12,BAG6,RNF126,CDK5RAP3
8_Member	GO Biological Processes	GO:0006515	protein quality control for misfolded or incompletely synthesized proteins	-2.86458	-0.561174	3/27	7917,9361,55658	BAG6,LONP1,RNF126
8_Member	GO Molecular Functions	GO:0051787	misfolded protein binding	-2.77317	-0.503327	3/29	1191,2161,7917	CLU,F12,BAG6
8_Member	GO Biological Processes	GO:0035967	cellular response to topologically incorrect protein	-2.09396	-0.121213	4/96	595,7917,55658,80279	CCND1,BAG6,RNF126,CDK5RAP3
8_Member	GO Biological Processes	GO:0034976	response to endoplasmic reticulum stress	-2.03105	-0.0704661	6/218	595,6449,7917,8398,80279,83590	CCND1,SGTA,BAG6,PLA2G6,CDK5RAP3,TMUB1
9_Summary	GO Molecular Functions	GO:0019901	protein kinase binding	-4.36884	-1.37795	17/671	595,1445,5300,5585,5589,5914,5971,5987,8398,10221,11140,25865,26574,55011,60385,80279,80758,5886,1191,1460,2657,6363,8099,8784,10044,126308,221472	CCND1,CSK,PIN1,PKN1,PRKCSH,RARA,RELB,TRIM27,PLA2G6,TRIB1,CDC37,PRKD2,AATF,PIH1D1,TSKS,CDK5RAP3,PRR7,RAD23A,CLU,CSNK2B,GDF1,CCL19,CDK2AP1,TNFRSF18,SH2D3C,MOB3A,FGD2
9_Member	GO Molecular Functions	GO:0019901	protein kinase binding	-4.36884	-1.37795	17/671	595,1445,5300,5585,5589,5914,5971,5987,8398,10221,11140,25865,26574,55011,60385,80279,80758	CCND1,CSK,PIN1,PKN1,PRKCSH,RARA,RELB,TRIM27,PLA2G6,TRIB1,CDC37,PRKD2,AATF,PIH1D1,TSKS,CDK5RAP3,PRR7
9_Member	GO Molecular Functions	GO:0019900	kinase binding	-4.26852	-1.34104	18/753	595,1445,5300,5585,5589,5886,5914,5971,5987,8398,10221,11140,25865,26574,55011,60385,80279,80758	CCND1,CSK,PIN1,PKN1,PRKCSH,RAD23A,RARA,RELB,TRIM27,PLA2G6,TRIB1,CDC37,PRKD2,AATF,PIH1D1,TSKS,CDK5RAP3,PRR7
9_Member	GO Biological Processes	GO:0001934	positive regulation of protein phosphorylation	-3.01699	-0.619321	15/722	595,1191,1445,1460,2657,5300,6363,8099,8398,8784,10044,25865,55011,126308,221472	CCND1,CLU,CSK,CSNK2B,GDF1,PIN1,CCL19,CDK2AP1,PLA2G6,TNFRSF18,SH2D3C,PRKD2,PIH1D1,MOB3A,FGD2
9_Member	GO Biological Processes	GO:0045859	regulation of protein kinase activity	-2.14382	-0.149132	12/645	595,1191,1445,5585,5987,6363,10221,11140,55011,80279,126308,221472	CCND1,CLU,CSK,PKN1,TRIM27,CCL19,TRIB1,CDC37,PIH1D1,CDK5RAP3,MOB3A,FGD2
10_Summary	GO Biological Processes	GO:0008033	tRNA processing	-4.10325	-1.22913	7/125	8270,10940,55621,80324,81890,90353,113179,2193,9255	LAGE3,POP1,TRMT1,PUS1,QTRT1,CTU1,ADAT3,FARSA,AIMP1
10_Member	GO Biological Processes	GO:0008033	tRNA processing	-4.10325	-1.22913	7/125	8270,10940,55621,80324,81890,90353,113179	LAGE3,POP1,TRMT1,PUS1,QTRT1,CTU1,ADAT3
10_Member	GO Biological Processes	GO:0006399	tRNA metabolic process	-3.95573	-1.13459	8/177	2193,8270,10940,55621,80324,81890,90353,113179	FARSA,LAGE3,POP1,TRMT1,PUS1,QTRT1,CTU1,ADAT3
10_Member	GO Molecular Functions	GO:0000049	tRNA binding	-3.50284	-0.906092	5/72	2193,9255,55621,80324,90353	FARSA,AIMP1,TRMT1,PUS1,CTU1
10_Member	GO Molecular Functions	GO:0140101	catalytic activity, acting on a tRNA	-2.43014	-0.310511	5/125	2193,10940,55621,80324,81890	FARSA,POP1,TRMT1,PUS1,QTRT1
10_Member	GO Biological Processes	GO:0006400	tRNA modification	-2.22572	-0.199333	4/88	55621,80324,81890,90353	TRMT1,PUS1,QTRT1,CTU1
11_Summary	GO Biological Processes	GO:0006974	cellular response to DNA damage stimulus	-4.07661	-1.22913	17/709	595,666,4521,4796,5424,5886,7917,9100,11219,26574,51550,51659,78995,79073,80279,84875,197370,1235,8815,9361	CCND1,BOK,NUDT1,TONSL,POLD1,RAD23A,BAG6,USP10,TREX2,AATF,CINP,GINS2,HROB,TMEM109,CDK5RAP3,PARP10,NSMCE1,CCR6,BANF1,LONP1
11_Member	GO Biological Processes	GO:0006974	cellular response to DNA damage stimulus	-4.07661	-1.22913	17/709	595,666,4521,4796,5424,5886,7917,9100,11219,26574,51550,51659,78995,79073,80279,84875,197370	CCND1,BOK,NUDT1,TONSL,POLD1,RAD23A,BAG6,USP10,TREX2,AATF,CINP,GINS2,HROB,TMEM109,CDK5RAP3,PARP10,NSMCE1
11_Member	GO Biological Processes	GO:0006301	postreplication repair	-3.77791	-1.08629	4/34	5424,9100,84875,197370	POLD1,USP10,PARP10,NSMCE1
11_Member	GO Biological Processes	GO:0000731	DNA synthesis involved in DNA repair	-3.63271	-1.00436	4/37	5424,9100,78995,84875	POLD1,USP10,HROB,PARP10
11_Member	GO Biological Processes	GO:0019985	translesion synthesis	-3.01665	-0.619321	3/24	5424,9100,84875	POLD1,USP10,PARP10
11_Member	GO Biological Processes	GO:0006281	DNA repair	-2.74933	-0.490124	11/469	4521,4796,5424,5886,9100,11219,51550,51659,78995,84875,197370	NUDT1,TONSL,POLD1,RAD23A,USP10,TREX2,CINP,GINS2,HROB,PARP10,NSMCE1
11_Member	GO Biological Processes	GO:0006259	DNA metabolic process	-2.68129	-0.454692	14/703	1235,4521,4796,5424,5886,8815,9100,9361,11219,51550,51659,78995,84875,197370	CCR6,NUDT1,TONSL,POLD1,RAD23A,BANF1,USP10,LONP1,TREX2,CINP,GINS2,HROB,PARP10,NSMCE1
11_Member	GO Biological Processes	GO:0071897	DNA biosynthetic process	-2.19149	-0.177323	4/90	5424,9100,78995,84875	POLD1,USP10,HROB,PARP10
12_Summary	GO Biological Processes	GO:0031665	negative regulation of lipopolysaccharide-mediated signaling pathway	-3.83763	-1.10826	3/13	10221,58509,59307,710,7376,8815,3718,5987,114770,933,5585,5914,5971,5819,11140,80212,1191,7293,23082,25865,80279,84875	TRIB1,CACTIN,SIGIRR,SERPING1,NR1H2,BANF1,JAK3,TRIM27,PGLYRP2,CD22,PKN1,RARA,RELB,NECTIN2,CDC37,CCDC92,CLU,TNFRSF4,PPRC1,PRKD2,CDK5RAP3,PARP10
12_Member	GO Biological Processes	GO:0031665	negative regulation of lipopolysaccharide-mediated signaling pathway	-3.83763	-1.10826	3/13	10221,58509,59307	TRIB1,CACTIN,SIGIRR
12_Member	GO Biological Processes	GO:0002832	negative regulation of response to biotic stimulus	-3.46546	-0.898168	6/113	710,7376,8815,10221,58509,59307	SERPING1,NR1H2,BANF1,TRIB1,CACTIN,SIGIRR
12_Member	GO Biological Processes	GO:0050777	negative regulation of immune response	-3.15038	-0.684247	7/179	710,3718,5987,7376,8815,58509,114770	SERPING1,JAK3,TRIM27,NR1H2,BANF1,CACTIN,PGLYRP2
12_Member	GO Biological Processes	GO:0002683	negative regulation of immune system process	-3.08999	-0.651175	11/425	710,933,3718,5585,5914,5987,7376,8815,10221,58509,114770	SERPING1,CD22,JAK3,PKN1,RARA,TRIM27,NR1H2,BANF1,TRIB1,CACTIN,PGLYRP2
12_Member	GO Biological Processes	GO:0031664	regulation of lipopolysaccharide-mediated signaling pathway	-2.91312	-0.581683	3/26	10221,58509,59307	TRIB1,CACTIN,SIGIRR
12_Member	GO Biological Processes	GO:0032480	negative regulation of type I interferon production	-2.64829	-0.446327	3/32	5971,8815,58509	RELB,BANF1,CACTIN
12_Member	GO Biological Processes	GO:0002831	regulation of response to biotic stimulus	-2.59519	-0.409877	9/351	710,5819,7376,8815,10221,11140,58509,59307,80212	SERPING1,NECTIN2,NR1H2,BANF1,TRIB1,CDC37,CACTIN,SIGIRR,CCDC92
12_Member	GO Biological Processes	GO:0045824	negative regulation of innate immune response	-2.5154	-0.36417	4/73	710,7376,8815,58509	SERPING1,NR1H2,BANF1,CACTIN
12_Member	GO Biological Processes	GO:0051090	regulation of DNA-binding transcription factor activity	-2.37462	-0.277265	10/451	1191,5987,7293,10221,23082,25865,58509,59307,80279,84875	CLU,TRIM27,TNFRSF4,TRIB1,PPRC1,PRKD2,CACTIN,SIGIRR,CDK5RAP3,PARP10
12_Member	GO Biological Processes	GO:0043433	negative regulation of DNA-binding transcription factor activity	-2.31255	-0.23943	6/190	7293,10221,58509,59307,80279,84875	TNFRSF4,TRIB1,CACTIN,SIGIRR,CDK5RAP3,PARP10
13_Summary	GO Biological Processes	GO:0003159	morphogenesis of an endothelium	-3.83763	-1.10826	3/13	1460,25865,83605,156,790,5585,595,1445,1613,2242,3718,4598,8859,80347,8985	CSNK2B,PRKD2,CCM2,GRK2,CAD,PKN1,CCND1,CSK,DAPK3,FES,JAK3,MVK,STK19,COASY,PLOD3
13_Member	GO Biological Processes	GO:0003159	morphogenesis of an endothelium	-3.83763	-1.10826	3/13	1460,25865,83605	CSNK2B,PRKD2,CCM2
13_Member	GO Biological Processes	GO:0061154	endothelial tube morphogenesis	-3.83763	-1.10826	3/13	1460,25865,83605	CSNK2B,PRKD2,CCM2
13_Member	GO Biological Processes	GO:0018107	peptidyl-threonine phosphorylation	-3.47491	-0.898168	5/73	156,790,1460,5585,25865	GRK2,CAD,CSNK2B,PKN1,PRKD2
13_Member	GO Biological Processes	GO:0018210	peptidyl-threonine modification	-3.24151	-0.740141	5/82	156,790,1460,5585,25865	GRK2,CAD,CSNK2B,PKN1,PRKD2
13_Member	GO Molecular Functions	GO:0016773	phosphotransferase activity, alcohol group as acceptor	-2.42594	-0.308842	13/671	156,595,790,1445,1460,1613,2242,3718,4598,5585,8859,25865,80347	GRK2,CCND1,CAD,CSK,CSNK2B,DAPK3,FES,JAK3,MVK,PKN1,STK19,PRKD2,COASY
13_Member	GO Biological Processes	GO:0003158	endothelium development	-2.17471	-0.17039	4/91	1460,8985,25865,83605	CSNK2B,PLOD3,PRKD2,CCM2
13_Member	GO Molecular Functions	GO:0004672	protein kinase activity	-2.15049	-0.151973	11/564	156,595,790,1445,1460,1613,2242,3718,5585,8859,25865	GRK2,CCND1,CAD,CSK,CSNK2B,DAPK3,FES,JAK3,PKN1,STK19,PRKD2
13_Member	GO Molecular Functions	GO:0016301	kinase activity	-2.13284	-0.140054	13/729	156,595,790,1445,1460,1613,2242,3718,4598,5585,8859,25865,80347	GRK2,CCND1,CAD,CSK,CSNK2B,DAPK3,FES,JAK3,MVK,PKN1,STK19,PRKD2,COASY
14_Summary	GO Cellular Components	GO:0005759	mitochondrial matrix	-3.8073	-1.09812	13/473	513,2395,4521,5442,8659,9361,51073,60314,64963,64978,80324,80347,326625	ATP5F1D,FXN,NUDT1,POLRMT,ALDH4A1,LONP1,MRPL4,MYG1,MRPS11,MRPL38,PUS1,COASY,MMAB
14_Member	GO Cellular Components	GO:0005759	mitochondrial matrix	-3.8073	-1.09812	13/473	513,2395,4521,5442,8659,9361,51073,60314,64963,64978,80324,80347,326625	ATP5F1D,FXN,NUDT1,POLRMT,ALDH4A1,LONP1,MRPL4,MYG1,MRPS11,MRPL38,PUS1,COASY,MMAB
15_Summary	GO Molecular Functions	GO:0051020	GTPase binding	-3.77616	-1.08629	10/294	752,1613,5585,8859,9255,22870,26088,79711,201294,221472	FMNL1,DAPK3,PKN1,STK19,AIMP1,PPP6R1,GGA1,IPO4,UNC13D,FGD2
15_Member	GO Molecular Functions	GO:0051020	GTPase binding	-3.77616	-1.08629	10/294	752,1613,5585,8859,9255,22870,26088,79711,201294,221472	FMNL1,DAPK3,PKN1,STK19,AIMP1,PPP6R1,GGA1,IPO4,UNC13D,FGD2
15_Member	GO Molecular Functions	GO:0031267	small GTPase binding	-3.47115	-0.898168	9/263	752,1613,5585,8859,22870,26088,79711,201294,221472	FMNL1,DAPK3,PKN1,STK19,PPP6R1,GGA1,IPO4,UNC13D,FGD2
16_Summary	GO Biological Processes	GO:0050778	positive regulation of immune response	-3.64129	-1.00436	14/559	710,930,974,1191,1445,3122,5819,5914,6363,7462,7917,8398,23149,25865,933	SERPING1,CD19,CD79B,CLU,CSK,HLA-DRA,NECTIN2,RARA,CCL19,LAT2,BAG6,PLA2G6,FCHO1,PRKD2,CD22
16_Member	GO Biological Processes	GO:0050778	positive regulation of immune response	-3.64129	-1.00436	14/559	710,930,974,1191,1445,3122,5819,5914,6363,7462,7917,8398,23149,25865	SERPING1,CD19,CD79B,CLU,CSK,HLA-DRA,NECTIN2,RARA,CCL19,LAT2,BAG6,PLA2G6,FCHO1,PRKD2
16_Member	GO Biological Processes	GO:0002253	activation of immune response	-3.41906	-0.870097	10/326	710,930,974,1191,1445,7462,7917,8398,23149,25865	SERPING1,CD19,CD79B,CLU,CSK,LAT2,BAG6,PLA2G6,FCHO1,PRKD2
16_Member	GO Biological Processes	GO:0002429	immune response-activating cell surface receptor signaling pathway	-2.96705	-0.601193	8/249	930,974,1445,7462,7917,8398,23149,25865	CD19,CD79B,CSK,LAT2,BAG6,PLA2G6,FCHO1,PRKD2
16_Member	GO Biological Processes	GO:0002757	immune response-activating signal transduction	-2.96705	-0.601193	8/249	930,974,1445,7462,7917,8398,23149,25865	CD19,CD79B,CSK,LAT2,BAG6,PLA2G6,FCHO1,PRKD2
16_Member	GO Biological Processes	GO:0050854	regulation of antigen receptor-mediated signaling pathway	-2.67513	-0.454692	4/66	930,933,5819,25865	CD19,CD22,NECTIN2,PRKD2
16_Member	GO Biological Processes	GO:0002768	immune response-regulating cell surface receptor signaling pathway	-2.66629	-0.450383	8/278	930,974,1445,7462,7917,8398,23149,25865	CD19,CD79B,CSK,LAT2,BAG6,PLA2G6,FCHO1,PRKD2
16_Member	GO Biological Processes	GO:0050851	antigen receptor-mediated signaling pathway	-2.23737	-0.201337	6/197	930,974,1445,7462,23149,25865	CD19,CD79B,CSK,LAT2,FCHO1,PRKD2
16_Member	GO Biological Processes	GO:0002764	immune response-regulating signaling pathway	-2.06532	-0.0983042	8/351	930,974,1445,7462,7917,8398,23149,25865	CD19,CD79B,CSK,LAT2,BAG6,PLA2G6,FCHO1,PRKD2
17_Summary	GO Biological Processes	GO:0006325	chromatin organization	-3.56341	-0.958976	14/569	1613,2648,3159,5585,5987,6605,7917,8815,8971,53615,55011,79711,83746,85236,1460,2962,5424,5914,27043,29781,8260,51659	DAPK3,KAT2A,HMGA1,PKN1,TRIM27,SMARCE1,BAG6,BANF1,H1-10,MBD3,PIH1D1,IPO4,L3MBTL2,H2BC12,CSNK2B,GTF2F1,POLD1,RARA,PELP1,NCAPH2,NAA10,GINS2
17_Member	GO Biological Processes	GO:0006325	chromatin organization	-3.56341	-0.958976	14/569	1613,2648,3159,5585,5987,6605,7917,8815,8971,53615,55011,79711,83746,85236	DAPK3,KAT2A,HMGA1,PKN1,TRIM27,SMARCE1,BAG6,BANF1,H1-10,MBD3,PIH1D1,IPO4,L3MBTL2,H2BC12
17_Member	GO Molecular Functions	GO:0003682	chromatin binding	-2.94821	-0.591949	13/584	1460,2648,2962,3159,5424,5585,5914,6605,8971,27043,29781,53615,83746	CSNK2B,KAT2A,GTF2F1,HMGA1,POLD1,PKN1,RARA,SMARCE1,H1-10,PELP1,NCAPH2,MBD3,L3MBTL2
17_Member	GO Biological Processes	GO:0071103	DNA conformation change	-2.92371	-0.585924	9/314	3159,8260,8815,8971,29781,51659,53615,79711,85236	HMGA1,NAA10,BANF1,H1-10,NCAPH2,GINS2,MBD3,IPO4,H2BC12
17_Member	GO Biological Processes	GO:0006323	DNA packaging	-2.65781	-0.446327	7/218	8260,8815,8971,29781,53615,79711,85236	NAA10,BANF1,H1-10,NCAPH2,MBD3,IPO4,H2BC12
17_Member	GO Molecular Functions	GO:0031492	nucleosomal DNA binding	-2.36986	-0.274909	3/40	6605,8971,53615	SMARCE1,H1-10,MBD3
17_Member	GO Biological Processes	GO:0030261	chromosome condensation	-2.28106	-0.221745	3/43	8815,8971,29781	BANF1,H1-10,NCAPH2
17_Member	GO Biological Processes	GO:0006333	chromatin assembly or disassembly	-2.2585	-0.209068	6/195	3159,6605,8971,53615,79711,85236	HMGA1,SMARCE1,H1-10,MBD3,IPO4,H2BC12
17_Member	GO Biological Processes	GO:0006338	chromatin remodeling	-2.17853	-0.17039	7/267	2648,3159,6605,8971,53615,55011,85236	KAT2A,HMGA1,SMARCE1,H1-10,MBD3,PIH1D1,H2BC12
18_Summary	GO Molecular Functions	GO:0140098	catalytic activity, acting on RNA	-3.41654	-0.870097	11/388	2193,5442,10940,27037,54555,54606,55621,57062,57647,80324,81890,5424,11219	FARSA,POLRMT,POP1,TRMT2A,DDX49,DDX56,TRMT1,DDX24,DHX37,PUS1,QTRT1,POLD1,TREX2
18_Member	GO Molecular Functions	GO:0140098	catalytic activity, acting on RNA	-3.41654	-0.870097	11/388	2193,5442,10940,27037,54555,54606,55621,57062,57647,80324,81890	FARSA,POLRMT,POP1,TRMT2A,DDX49,DDX56,TRMT1,DDX24,DHX37,PUS1,QTRT1
18_Member	GO Molecular Functions	GO:0140640	catalytic activity, acting on a nucleic acid	-2.95488	-0.593482	13/583	2193,5424,5442,10940,11219,27037,54555,54606,55621,57062,57647,80324,81890	FARSA,POLD1,POLRMT,POP1,TREX2,TRMT2A,DDX49,DDX56,TRMT1,DDX24,DHX37,PUS1,QTRT1
18_Member	GO Molecular Functions	GO:0003724	RNA helicase activity	-2.43183	-0.310511	4/77	54555,54606,57062,57647	DDX49,DDX56,DDX24,DHX37
18_Member	GO Molecular Functions	GO:0008186	ATP-dependent activity, acting on RNA	-2.3919	-0.292125	4/79	54555,54606,57062,57647	DDX49,DDX56,DDX24,DHX37
19_Summary	GO Biological Processes	GO:1905897	regulation of response to endoplasmic reticulum stress	-3.24151	-0.740141	5/82	666,1191,6449,7376,7917,9100,79073	BOK,CLU,SGTA,NR1H2,BAG6,USP10,TMEM109
19_Member	GO Biological Processes	GO:1905897	regulation of response to endoplasmic reticulum stress	-3.24151	-0.740141	5/82	666,1191,6449,7376,7917	BOK,CLU,SGTA,NR1H2,BAG6
19_Member	GO Biological Processes	GO:1905898	positive regulation of response to endoplasmic reticulum stress	-2.53568	-0.376183	3/35	666,6449,7917	BOK,SGTA,BAG6
19_Member	GO Biological Processes	GO:0072331	signal transduction by p53 class mediator	-2.26088	-0.209068	4/86	666,7917,9100,79073	BOK,BAG6,USP10,TMEM109
19_Member	GO Biological Processes	GO:0072332	intrinsic apoptotic signaling pathway by p53 class mediator	-2.09832	-0.121213	3/50	666,7917,79073	BOK,BAG6,TMEM109
20_Summary	GO Biological Processes	GO:0045087	innate immune response	-3.22029	-0.724993	16/764	710,1191,1613,2161,2242,3718,5971,5987,6363,10695,51295,58509,80212,85236,114770,201294	SERPING1,CLU,DAPK3,F12,FES,JAK3,RELB,TRIM27,CCL19,CNPY3,ECSIT,CACTIN,CCDC92,H2BC12,PGLYRP2,UNC13D
20_Member	GO Biological Processes	GO:0045087	innate immune response	-3.22029	-0.724993	16/764	710,1191,1613,2161,2242,3718,5971,5987,6363,10695,51295,58509,80212,85236,114770,201294	SERPING1,CLU,DAPK3,F12,FES,JAK3,RELB,TRIM27,CCL19,CNPY3,ECSIT,CACTIN,CCDC92,H2BC12,PGLYRP2,UNC13D

## Sheet: ME6
GroupID	Category	Term	Description	LogP	Log(q-value)	InTerm_InList	Genes	Symbols
1_Summary	GO Cellular Components	GO:0005740	mitochondrial envelope	-9.27552	-4.99715	23/783	204,249,622,3099,4713,7311,9997,10493,25994,26355,28982,29957,29984,83943,84129,84833,84883,94097,118487,129807,197257,374291,400916	AK2,ALPL,BDH1,HK2,NDUFB7,UBA52,SCO2,VAT1,HIGD1A,FAM162A,FLVCR1,SLC25A24,RHOD,IMMP2L,ACAD11,ATP5MK,AIFM2,SFXN5,CHCHD1,NEU4,LDHD,NDUFS7,CHCHD10
1_Member	GO Cellular Components	GO:0005740	mitochondrial envelope	-9.27552	-4.99715	23/783	204,249,622,3099,4713,7311,9997,10493,25994,26355,28982,29957,29984,83943,84129,84833,84883,94097,118487,129807,197257,374291,400916	AK2,ALPL,BDH1,HK2,NDUFB7,UBA52,SCO2,VAT1,HIGD1A,FAM162A,FLVCR1,SLC25A24,RHOD,IMMP2L,ACAD11,ATP5MK,AIFM2,SFXN5,CHCHD1,NEU4,LDHD,NDUFS7,CHCHD10
1_Member	GO Cellular Components	GO:0031966	mitochondrial membrane	-9.04874	-4.99715	22/734	249,622,3099,4713,7311,9997,10493,25994,26355,28982,29957,29984,83943,84129,84833,84883,94097,118487,129807,197257,374291,400916	ALPL,BDH1,HK2,NDUFB7,UBA52,SCO2,VAT1,HIGD1A,FAM162A,FLVCR1,SLC25A24,RHOD,IMMP2L,ACAD11,ATP5MK,AIFM2,SFXN5,CHCHD1,NEU4,LDHD,NDUFS7,CHCHD10
1_Member	GO Cellular Components	GO:0005743	mitochondrial inner membrane	-6.41703	-2.62573	15/491	622,4713,9997,25994,28982,29957,83943,84129,84833,94097,118487,129807,197257,374291,400916	BDH1,NDUFB7,SCO2,HIGD1A,FLVCR1,SLC25A24,IMMP2L,ACAD11,ATP5MK,SFXN5,CHCHD1,NEU4,LDHD,NDUFS7,CHCHD10
1_Member	GO Cellular Components	GO:0019866	organelle inner membrane	-5.79322	-2.28569	15/551	622,4713,9997,25994,28982,29957,83943,84129,84833,94097,118487,129807,197257,374291,400916	BDH1,NDUFB7,SCO2,HIGD1A,FLVCR1,SLC25A24,IMMP2L,ACAD11,ATP5MK,SFXN5,CHCHD1,NEU4,LDHD,NDUFS7,CHCHD10
2_Summary	GO Molecular Functions	GO:0005509	calcium ion binding	-6.37629	-2.62573	18/713	26,249,632,823,999,3208,6717,10382,23624,29957,54550,57402,63928,64094,64403,93408,147372,256158	AOC1,ALPL,BGLAP,CAPN1,CDH1,HPCA,SRI,TUBB4A,CBLC,SLC25A24,NECAB2,S100A14,CHP2,SMOC2,CDH24,MYL10,CCBE1,HMCN2
2_Member	GO Molecular Functions	GO:0005509	calcium ion binding	-6.37629	-2.62573	18/713	26,249,632,823,999,3208,6717,10382,23624,29957,54550,57402,63928,64094,64403,93408,147372,256158	AOC1,ALPL,BGLAP,CAPN1,CDH1,HPCA,SRI,TUBB4A,CBLC,SLC25A24,NECAB2,S100A14,CHP2,SMOC2,CDH24,MYL10,CCBE1,HMCN2
3_Summary	GO Biological Processes	GO:0071407	cellular response to organic cyclic compound	-6.27415	-2.6205	15/504	26,249,632,999,2729,3158,3661,6097,6507,6566,9572,57655,85315,114881,389058,54,923,8792,57402,129607	AOC1,ALPL,BGLAP,CDH1,GCLC,HMGCS2,IRF3,RORC,SLC1A3,SLC16A1,NR1D1,GRAMD1A,PAQR8,OSBPL7,SP5,ACP5,CD6,TNFRSF11A,S100A14,CMPK2
3_Member	GO Biological Processes	GO:0071407	cellular response to organic cyclic compound	-6.27415	-2.6205	15/504	26,249,632,999,2729,3158,3661,6097,6507,6566,9572,57655,85315,114881,389058	AOC1,ALPL,BGLAP,CDH1,GCLC,HMGCS2,IRF3,RORC,SLC1A3,SLC16A1,NR1D1,GRAMD1A,PAQR8,OSBPL7,SP5
3_Member	GO Biological Processes	GO:0032496	response to lipopolysaccharide	-3.81004	-0.837628	9/318	54,249,923,3158,3661,8792,9572,57402,129607	ACP5,ALPL,CD6,HMGCS2,IRF3,TNFRSF11A,NR1D1,S100A14,CMPK2
3_Member	GO Biological Processes	GO:0002237	response to molecule of bacterial origin	-3.6042	-0.713968	9/339	54,249,923,3158,3661,8792,9572,57402,129607	ACP5,ALPL,CD6,HMGCS2,IRF3,TNFRSF11A,NR1D1,S100A14,CMPK2
3_Member	GO Biological Processes	GO:0071396	cellular response to lipid	-2.98874	-0.384303	10/499	632,923,3158,3661,6097,9572,57655,85315,114881,129607	BGLAP,CD6,HMGCS2,IRF3,RORC,NR1D1,GRAMD1A,PAQR8,OSBPL7,CMPK2
3_Member	GO Biological Processes	GO:0071222	cellular response to lipopolysaccharide	-2.11049	-0.013132	5/200	923,3158,3661,9572,129607	CD6,HMGCS2,IRF3,NR1D1,CMPK2
3_Member	GO Biological Processes	GO:0071219	cellular response to molecule of bacterial origin	-2.00783	0	5/212	923,3158,3661,9572,129607	CD6,HMGCS2,IRF3,NR1D1,CMPK2
4_Summary	GO Biological Processes	GO:0006091	generation of precursor metabolites and energy	-6.07333	-2.49885	13/388	434,2877,2997,3099,3158,3418,4713,9572,9997,83943,84883,374291,400916,2729,10531,25994,66008,204,249,64780,84833,816,823,2878,7311,10382,55255,5468,6507	ASIP,GPX2,GYS1,HK2,HMGCS2,IDH2,NDUFB7,NR1D1,SCO2,IMMP2L,AIFM2,NDUFS7,CHCHD10,GCLC,PITRM1,HIGD1A,TRAK2,AK2,ALPL,MICAL1,ATP5MK,CAMK2B,CAPN1,GPX3,UBA52,TUBB4A,WDR41,PPARG,SLC1A3
4_Member	GO Biological Processes	GO:0006091	generation of precursor metabolites and energy	-6.07333	-2.49885	13/388	434,2877,2997,3099,3158,3418,4713,9572,9997,83943,84883,374291,400916	ASIP,GPX2,GYS1,HK2,HMGCS2,IDH2,NDUFB7,NR1D1,SCO2,IMMP2L,AIFM2,NDUFS7,CHCHD10
4_Member	GO Biological Processes	GO:0015980	energy derivation by oxidation of organic compounds	-4.70801	-1.39678	9/243	2997,3418,4713,9572,9997,83943,84883,374291,400916	GYS1,IDH2,NDUFB7,NR1D1,SCO2,IMMP2L,AIFM2,NDUFS7,CHCHD10
4_Member	GO Biological Processes	GO:0007005	mitochondrion organization	-4.2548	-1.15745	11/418	2729,3099,4713,9997,10531,25994,66008,83943,84883,374291,400916	GCLC,HK2,NDUFB7,SCO2,PITRM1,HIGD1A,TRAK2,IMMP2L,AIFM2,NDUFS7,CHCHD10
4_Member	GO Biological Processes	GO:0045333	cellular respiration	-3.90844	-0.898232	7/180	3418,4713,9997,83943,84883,374291,400916	IDH2,NDUFB7,SCO2,IMMP2L,AIFM2,NDUFS7,CHCHD10
4_Member	GO Biological Processes	GO:0022900	electron transport chain	-3.3524	-0.573078	6/159	2877,4713,9997,83943,84883,374291	GPX2,NDUFB7,SCO2,IMMP2L,AIFM2,NDUFS7
4_Member	GO Biological Processes	GO:0022904	respiratory electron transport chain	-3.32932	-0.573078	5/105	4713,9997,83943,84883,374291	NDUFB7,SCO2,IMMP2L,AIFM2,NDUFS7
4_Member	GO Cellular Components	GO:0005758	mitochondrial intermembrane space	-2.77411	-0.340888	4/83	204,249,4713,400916	AK2,ALPL,NDUFB7,CHCHD10
4_Member	GO Molecular Functions	GO:0016651	oxidoreductase activity, acting on NAD(P)H	-2.68088	-0.287292	4/88	4713,64780,84883,374291	NDUFB7,MICAL1,AIFM2,NDUFS7
4_Member	GO Cellular Components	GO:0031970	organelle envelope lumen	-2.59345	-0.244536	4/93	204,249,4713,400916	AK2,ALPL,NDUFB7,CHCHD10
4_Member	GO Biological Processes	GO:0033108	mitochondrial respiratory chain complex assembly	-2.57661	-0.244536	4/94	4713,9997,83943,374291	NDUFB7,SCO2,IMMP2L,NDUFS7
4_Member	GO Cellular Components	GO:0098800	inner mitochondrial membrane protein complex	-2.57578	-0.244536	5/155	4713,83943,84833,374291,400916	NDUFB7,IMMP2L,ATP5MK,NDUFS7,CHCHD10
4_Member	KEGG Pathway	hsa05022	Pathways of neurodegeneration - multiple diseases	-2.57093	-0.244536	9/476	816,823,2877,2878,4713,7311,10382,55255,374291	CAMK2B,CAPN1,GPX2,GPX3,NDUFB7,UBA52,TUBB4A,WDR41,NDUFS7
4_Member	KEGG Pathway	hsa05016	Huntington disease	-2.55113	-0.239892	7/306	2877,2878,4713,5468,6507,10382,374291	GPX2,GPX3,NDUFB7,PPARG,SLC1A3,TUBB4A,NDUFS7
4_Member	GO Molecular Functions	GO:0016655	oxidoreductase activity, acting on NAD(P)H, quinone or similar compound as acceptor	-2.29168	-0.106369	3/57	4713,84883,374291	NDUFB7,AIFM2,NDUFS7
4_Member	GO Biological Processes	GO:0046034	ATP metabolic process	-2.15555	-0.0345633	5/195	204,3099,4713,374291,400916	AK2,HK2,NDUFB7,NDUFS7,CHCHD10
4_Member	KEGG Pathway	hsa05014	Amyotrophic lateral sclerosis	-2.14527	-0.0306849	7/364	2877,2878,4713,10382,55255,374291,400916	GPX2,GPX3,NDUFB7,TUBB4A,WDR41,NDUFS7,CHCHD10
4_Member	GO Molecular Functions	GO:0009055	electron transfer activity	-2.13754	-0.025462	4/125	2877,4713,84883,374291	GPX2,NDUFB7,AIFM2,NDUFS7
5_Summary	GO Biological Processes	GO:0005975	carbohydrate metabolic process	-5.24291	-1.79337	13/462	2729,2997,3099,3418,5973,8706,9486,9572,10380,10678,27090,124872,129807	GCLC,GYS1,HK2,IDH2,RENBP,B3GALNT1,CHST10,NR1D1,BPNT1,B3GNT2,ST6GALNAC4,B4GALNT2,NEU4
5_Member	GO Biological Processes	GO:0005975	carbohydrate metabolic process	-5.24291	-1.79337	13/462	2729,2997,3099,3418,5973,8706,9486,9572,10380,10678,27090,124872,129807	GCLC,GYS1,HK2,IDH2,RENBP,B3GALNT1,CHST10,NR1D1,BPNT1,B3GNT2,ST6GALNAC4,B4GALNT2,NEU4
5_Member	GO Biological Processes	GO:0016051	carbohydrate biosynthetic process	-4.07545	-1.00157	6/117	2997,8706,9486,9572,10678,124872	GYS1,B3GALNT1,CHST10,NR1D1,B3GNT2,B4GALNT2
5_Member	GO Biological Processes	GO:0044262	cellular carbohydrate metabolic process	-3.32364	-0.573078	6/161	2997,3099,3418,9572,10380,10678	GYS1,HK2,IDH2,NR1D1,BPNT1,B3GNT2
5_Member	GO Biological Processes	GO:0000271	polysaccharide biosynthetic process	-2.76229	-0.340888	3/39	2997,9572,10678	GYS1,NR1D1,B3GNT2
5_Member	GO Biological Processes	GO:0033692	cellular polysaccharide biosynthetic process	-2.76229	-0.340888	3/39	2997,9572,10678	GYS1,NR1D1,B3GNT2
5_Member	GO Biological Processes	GO:0034637	cellular carbohydrate biosynthetic process	-2.4278	-0.172082	3/51	2997,9572,10678	GYS1,NR1D1,B3GNT2
5_Member	GO Biological Processes	GO:0044264	cellular polysaccharide metabolic process	-2.01124	0	3/72	2997,9572,10678	GYS1,NR1D1,B3GNT2
6_Summary	GO Biological Processes	GO:0010038	response to metal ion	-4.948	-1.55223	11/351	26,288,632,999,2729,3158,3208,3931,10397,29957,63928,5468,6566,6717,9572,10434,22994,54550,58489,9002	AOC1,ANK3,BGLAP,CDH1,GCLC,HMGCS2,HPCA,LCAT,NDRG1,SLC25A24,CHP2,PPARG,SLC16A1,SRI,NR1D1,LYPLA1,CEP131,NECAB2,ABHD17C,F2RL3
6_Member	GO Biological Processes	GO:0010038	response to metal ion	-4.948	-1.55223	11/351	26,288,632,999,2729,3158,3208,3931,10397,29957,63928	AOC1,ANK3,BGLAP,CDH1,GCLC,HMGCS2,HPCA,LCAT,NDRG1,SLC25A24,CHP2
6_Member	GO Biological Processes	GO:0010035	response to inorganic substance	-3.48151	-0.620247	11/513	26,288,632,999,2729,3158,3208,3931,10397,29957,63928	AOC1,ANK3,BGLAP,CDH1,GCLC,HMGCS2,HPCA,LCAT,NDRG1,SLC25A24,CHP2
6_Member	GO Biological Processes	GO:0051223	regulation of protein transport	-3.015	-0.394769	10/495	288,999,3208,5468,6566,6717,9572,10434,22994,63928	ANK3,CDH1,HPCA,PPARG,SLC16A1,SRI,NR1D1,LYPLA1,CEP131,CHP2
6_Member	GO Biological Processes	GO:0071248	cellular response to metal ion	-2.94861	-0.374133	6/190	26,288,999,3208,29957,63928	AOC1,ANK3,CDH1,HPCA,SLC25A24,CHP2
6_Member	GO Biological Processes	GO:0070201	regulation of establishment of protein localization	-2.85541	-0.349065	10/520	288,999,3208,5468,6566,6717,9572,10434,22994,63928	ANK3,CDH1,HPCA,PPARG,SLC16A1,SRI,NR1D1,LYPLA1,CEP131,CHP2
6_Member	GO Biological Processes	GO:1903829	positive regulation of protein localization	-2.76059	-0.340888	9/446	288,999,3208,5468,6717,22994,54550,58489,63928	ANK3,CDH1,HPCA,PPARG,SRI,CEP131,NECAB2,ABHD17C,CHP2
6_Member	GO Biological Processes	GO:0051222	positive regulation of protein transport	-2.65598	-0.271837	7/293	288,999,3208,5468,6717,22994,63928	ANK3,CDH1,HPCA,PPARG,SRI,CEP131,CHP2
6_Member	GO Biological Processes	GO:0071241	cellular response to inorganic substance	-2.62664	-0.25174	6/220	26,288,999,3208,29957,63928	AOC1,ANK3,CDH1,HPCA,SLC25A24,CHP2
6_Member	GO Biological Processes	GO:0090316	positive regulation of intracellular protein transport	-2.56374	-0.244536	5/156	288,999,3208,22994,63928	ANK3,CDH1,HPCA,CEP131,CHP2
6_Member	GO Biological Processes	GO:1904951	positive regulation of establishment of protein localization	-2.52774	-0.227731	7/309	288,999,3208,5468,6717,22994,63928	ANK3,CDH1,HPCA,PPARG,SRI,CEP131,CHP2
6_Member	GO Cellular Components	GO:0016328	lateral plasma membrane	-2.15166	-0.0345633	3/64	288,999,6566	ANK3,CDH1,SLC16A1
6_Member	GO Biological Processes	GO:0032388	positive regulation of intracellular transport	-2.12834	-0.0236878	5/198	288,999,3208,22994,63928	ANK3,CDH1,HPCA,CEP131,CHP2
6_Member	GO Biological Processes	GO:0060341	regulation of cellular localization	-2.03591	0	11/788	288,999,3208,6717,9002,9572,10434,22994,54550,58489,63928	ANK3,CDH1,HPCA,SRI,F2RL3,NR1D1,LYPLA1,CEP131,NECAB2,ABHD17C,CHP2
7_Summary	GO Molecular Functions	GO:0016491	oxidoreductase activity	-4.90485	-1.55223	16/736	26,622,2877,2878,3418,4713,8991,9645,9997,10493,64780,84129,84883,84964,197257,374291	AOC1,BDH1,GPX2,GPX3,IDH2,NDUFB7,SELENBP1,MICAL2,SCO2,VAT1,MICAL1,ACAD11,AIFM2,ALKBH6,LDHD,NDUFS7
7_Member	GO Molecular Functions	GO:0016491	oxidoreductase activity	-4.90485	-1.55223	16/736	26,622,2877,2878,3418,4713,8991,9645,9997,10493,64780,84129,84883,84964,197257,374291	AOC1,BDH1,GPX2,GPX3,IDH2,NDUFB7,SELENBP1,MICAL2,SCO2,VAT1,MICAL1,ACAD11,AIFM2,ALKBH6,LDHD,NDUFS7
7_Member	GO Molecular Functions	GO:0050660	flavin adenine dinucleotide binding	-3.75569	-0.801008	5/85	9645,64780,84129,84883,197257	MICAL2,MICAL1,ACAD11,AIFM2,LDHD
7_Member	GO Molecular Functions	GO:0071949	FAD binding	-2.82889	-0.349065	3/37	9645,64780,197257	MICAL2,MICAL1,LDHD
8_Summary	GO Biological Processes	GO:0007584	response to nutrient	-4.53962	-1.26617	7/143	249,632,2729,3158,5468,6566,6750,434,9572,55198,85315,999,5825,6097,6507,7172,90313,7532,7849,3931,3208,9148,26,3099,1153	ALPL,BGLAP,GCLC,HMGCS2,PPARG,SLC16A1,SST,ASIP,NR1D1,APPL2,PAQR8,CDH1,ABCD3,RORC,SLC1A3,TPMT,TP53I13,YWHAG,PAX8,LCAT,HPCA,NEURL1,AOC1,HK2,CIRBP
8_Member	GO Biological Processes	GO:0007584	response to nutrient	-4.53962	-1.26617	7/143	249,632,2729,3158,5468,6566,6750	ALPL,BGLAP,GCLC,HMGCS2,PPARG,SLC16A1,SST
8_Member	GO Biological Processes	GO:0009755	hormone-mediated signaling pathway	-3.93604	-0.905631	6/124	434,5468,6750,9572,55198,85315	ASIP,PPARG,SST,NR1D1,APPL2,PAQR8
8_Member	GO Biological Processes	GO:0009410	response to xenobiotic stimulus	-3.7268	-0.789142	10/401	632,999,2729,3158,5825,6097,6507,6750,7172,90313	BGLAP,CDH1,GCLC,HMGCS2,ABCD3,RORC,SLC1A3,SST,TPMT,TP53I13
8_Member	GO Biological Processes	GO:0032870	cellular response to hormone stimulus	-3.18583	-0.499218	10/470	434,2729,3158,5468,6750,7532,7849,9572,55198,85315	ASIP,GCLC,HMGCS2,PPARG,SST,YWHAG,PAX8,NR1D1,APPL2,PAQR8
8_Member	GO Biological Processes	GO:0009725	response to hormone	-3.17975	-0.499218	13/742	249,434,632,2729,3158,3931,5468,6750,7532,7849,9572,55198,85315	ALPL,ASIP,BGLAP,GCLC,HMGCS2,LCAT,PPARG,SST,YWHAG,PAX8,NR1D1,APPL2,PAQR8
8_Member	GO Biological Processes	GO:0043200	response to amino acid	-3.16649	-0.495106	5/114	2729,3158,3208,6750,9148	GCLC,HMGCS2,HPCA,SST,NEURL1
8_Member	GO Biological Processes	GO:0001101	response to acid chemical	-2.92531	-0.365078	5/129	2729,3158,3208,6750,9148	GCLC,HMGCS2,HPCA,SST,NEURL1
8_Member	GO Biological Processes	GO:0048545	response to steroid hormone	-2.83847	-0.349065	7/272	249,632,3158,3931,6750,9572,85315	ALPL,BGLAP,HMGCS2,LCAT,SST,NR1D1,PAQR8
8_Member	GO Biological Processes	GO:0031667	response to nutrient levels	-2.82088	-0.349065	9/437	26,249,632,2729,3158,5468,6566,6750,55198	AOC1,ALPL,BGLAP,GCLC,HMGCS2,PPARG,SLC16A1,SST,APPL2
8_Member	GO Biological Processes	GO:0042593	glucose homeostasis	-2.80202	-0.341493	6/203	2729,3099,5468,6566,9572,55198	GCLC,HK2,PPARG,SLC16A1,NR1D1,APPL2
8_Member	GO Biological Processes	GO:0033500	carbohydrate homeostasis	-2.79122	-0.340888	6/204	2729,3099,5468,6566,9572,55198	GCLC,HK2,PPARG,SLC16A1,NR1D1,APPL2
8_Member	GO Biological Processes	GO:0009991	response to extracellular stimulus	-2.60754	-0.244536	9/470	26,249,632,2729,3158,5468,6566,6750,55198	AOC1,ALPL,BGLAP,GCLC,HMGCS2,PPARG,SLC16A1,SST,APPL2
8_Member	GO Biological Processes	GO:0009266	response to temperature stimulus	-2.45936	-0.185919	5/165	1153,2729,3158,6750,55198	CIRBP,GCLC,HMGCS2,SST,APPL2
9_Summary	GO Molecular Functions	GO:0032934	sterol binding	-4.48095	-1.25079	5/60	6097,8842,57655,114880,114881,85315,249,434,3158,3418,3931,5825,10380,57104,197257,733,5468,9399,161247,6566,923,7094,55198,254240,27090,154141,9486	RORC,PROM1,GRAMD1A,OSBPL6,OSBPL7,PAQR8,ALPL,ASIP,HMGCS2,IDH2,LCAT,ABCD3,BPNT1,PNPLA2,LDHD,C8G,PPARG,STOML1,FITM1,SLC16A1,CD6,TLN1,APPL2,BPIFC,ST6GALNAC4,MBOAT1,CHST10
9_Member	GO Molecular Functions	GO:0032934	sterol binding	-4.48095	-1.25079	5/60	6097,8842,57655,114880,114881	RORC,PROM1,GRAMD1A,OSBPL6,OSBPL7
9_Member	GO Molecular Functions	GO:0005496	steroid binding	-4.45729	-1.25079	6/100	6097,8842,57655,85315,114880,114881	RORC,PROM1,GRAMD1A,PAQR8,OSBPL6,OSBPL7
9_Member	GO Biological Processes	GO:1901615	organic hydroxy compound metabolic process	-3.83053	-0.839636	11/467	249,434,3158,3418,3931,5825,10380,57104,114880,114881,197257	ALPL,ASIP,HMGCS2,IDH2,LCAT,ABCD3,BPNT1,PNPLA2,OSBPL6,OSBPL7,LDHD
9_Member	GO Molecular Functions	GO:0043178	alcohol binding	-3.66198	-0.740714	5/89	733,8842,57655,114880,114881	C8G,PROM1,GRAMD1A,OSBPL6,OSBPL7
9_Member	GO Molecular Functions	GO:0015485	cholesterol binding	-3.60835	-0.713968	4/50	8842,57655,114880,114881	PROM1,GRAMD1A,OSBPL6,OSBPL7
9_Member	GO Biological Processes	GO:0010876	lipid localization	-3.50262	-0.627113	9/350	3931,5468,5825,9399,57104,57655,114880,114881,161247	LCAT,PPARG,ABCD3,STOML1,PNPLA2,GRAMD1A,OSBPL6,OSBPL7,FITM1
9_Member	GO Biological Processes	GO:0036315	cellular response to sterol	-3.44391	-0.609799	3/23	6097,57655,114881	RORC,GRAMD1A,OSBPL7
9_Member	GO Biological Processes	GO:0015850	organic hydroxy compound transport	-3.41119	-0.590042	6/155	3931,5825,6566,57655,114880,114881	LCAT,ABCD3,SLC16A1,GRAMD1A,OSBPL6,OSBPL7
9_Member	GO Biological Processes	GO:0006699	bile acid biosynthetic process	-3.33429	-0.573078	3/25	5825,114880,114881	ABCD3,OSBPL6,OSBPL7
9_Member	GO Biological Processes	GO:0036314	response to sterol	-2.97468	-0.383028	3/33	6097,57655,114881	RORC,GRAMD1A,OSBPL7
9_Member	GO Molecular Functions	GO:0008289	lipid binding	-2.90798	-0.356817	13/795	733,923,5468,6097,7094,8842,55198,57655,85315,114880,114881,161247,254240	C8G,CD6,PPARG,RORC,TLN1,PROM1,APPL2,GRAMD1A,PAQR8,OSBPL6,OSBPL7,FITM1,BPIFC
9_Member	GO Biological Processes	GO:0015918	sterol transport	-2.89469	-0.354981	4/77	3931,57655,114880,114881	LCAT,GRAMD1A,OSBPL6,OSBPL7
9_Member	GO Molecular Functions	GO:0015248	sterol transporter activity	-2.86368	-0.349065	3/36	57655,114880,114881	GRAMD1A,OSBPL6,OSBPL7
9_Member	GO Biological Processes	GO:0008206	bile acid metabolic process	-2.82889	-0.349065	3/37	5825,114880,114881	ABCD3,OSBPL6,OSBPL7
9_Member	GO Biological Processes	GO:0008610	lipid biosynthetic process	-2.56583	-0.244536	10/570	3158,3931,5825,10380,27090,57104,114880,114881,154141,161247	HMGCS2,LCAT,ABCD3,BPNT1,ST6GALNAC4,PNPLA2,OSBPL6,OSBPL7,MBOAT1,FITM1
9_Member	GO Biological Processes	GO:0006869	lipid transport	-2.48183	-0.204747	7/315	3931,5468,5825,9399,57655,114880,114881	LCAT,PPARG,ABCD3,STOML1,GRAMD1A,OSBPL6,OSBPL7
9_Member	GO Biological Processes	GO:1901617	organic hydroxy compound biosynthetic process	-2.40428	-0.161884	5/170	434,3158,5825,114880,114881	ASIP,HMGCS2,ABCD3,OSBPL6,OSBPL7
9_Member	GO Biological Processes	GO:0008202	steroid metabolic process	-2.32959	-0.126178	6/253	3158,3931,5825,9486,114880,114881	HMGCS2,LCAT,ABCD3,CHST10,OSBPL6,OSBPL7
9_Member	GO Biological Processes	GO:0006694	steroid biosynthetic process	-2.27727	-0.0961106	4/114	3158,5825,114880,114881	HMGCS2,ABCD3,OSBPL6,OSBPL7
10_Summary	GO Biological Processes	GO:0055086	nucleobase-containing small molecule metabolic process	-4.35215	-1.17561	12/483	204,954,2272,3099,3158,10380,28992,79877,81602,93100,124872,129607,3931,154141,161247	AK2,ENTPD2,FHIT,HK2,HMGCS2,BPNT1,MACROD1,DCAKD,CDADC1,NAPRT,B4GALNT2,CMPK2,LCAT,MBOAT1,FITM1
10_Member	GO Biological Processes	GO:0055086	nucleobase-containing small molecule metabolic process	-4.35215	-1.17561	12/483	204,954,2272,3099,3158,10380,28992,79877,81602,93100,124872,129607	AK2,ENTPD2,FHIT,HK2,HMGCS2,BPNT1,MACROD1,DCAKD,CDADC1,NAPRT,B4GALNT2,CMPK2
10_Member	GO Biological Processes	GO:0006753	nucleoside phosphate metabolic process	-2.96097	-0.379192	9/417	204,954,2272,3099,3158,10380,79877,93100,129607	AK2,ENTPD2,FHIT,HK2,HMGCS2,BPNT1,DCAKD,NAPRT,CMPK2
10_Member	GO Biological Processes	GO:0009132	nucleoside diphosphate metabolic process	-2.66295	-0.274111	4/89	204,954,3099,129607	AK2,ENTPD2,HK2,CMPK2
10_Member	GO Biological Processes	GO:0090407	organophosphate biosynthetic process	-2.49958	-0.215136	9/488	204,3158,3931,10380,79877,93100,129607,154141,161247	AK2,HMGCS2,LCAT,BPNT1,DCAKD,NAPRT,CMPK2,MBOAT1,FITM1
10_Member	GO Biological Processes	GO:0009117	nucleotide metabolic process	-2.43372	-0.174443	8/408	204,2272,3099,3158,10380,79877,93100,129607	AK2,FHIT,HK2,HMGCS2,BPNT1,DCAKD,NAPRT,CMPK2
10_Member	GO Biological Processes	GO:0072521	purine-containing compound metabolic process	-2.32967	-0.126178	7/336	204,2272,3099,3158,10380,28992,79877	AK2,FHIT,HK2,HMGCS2,BPNT1,MACROD1,DCAKD
10_Member	GO Biological Processes	GO:0009135	purine nucleoside diphosphate metabolic process	-2.20947	-0.0582416	3/61	204,954,3099	AK2,ENTPD2,HK2
10_Member	GO Biological Processes	GO:0009179	purine ribonucleoside diphosphate metabolic process	-2.20947	-0.0582416	3/61	204,954,3099	AK2,ENTPD2,HK2
10_Member	GO Biological Processes	GO:0009185	ribonucleoside diphosphate metabolic process	-2.04464	0	3/70	204,954,3099	AK2,ENTPD2,HK2
11_Summary	GO Biological Processes	GO:0032787	monocarboxylic acid metabolic process	-4.2838	-1.15745	12/491	3099,3418,5468,5825,6507,10434,26061,81888,84129,114880,114881,197257,5973,10380,81602,113675,3931,124872,154141,57104,129807,375775,26	HK2,IDH2,PPARG,ABCD3,SLC1A3,LYPLA1,HACL1,HYI,ACAD11,OSBPL6,OSBPL7,LDHD,RENBP,BPNT1,CDADC1,SDSL,LCAT,B4GALNT2,MBOAT1,PNPLA2,NEU4,PNPLA7,AOC1
11_Member	GO Biological Processes	GO:0032787	monocarboxylic acid metabolic process	-4.2838	-1.15745	12/491	3099,3418,5468,5825,6507,10434,26061,81888,84129,114880,114881,197257	HK2,IDH2,PPARG,ABCD3,SLC1A3,LYPLA1,HACL1,HYI,ACAD11,OSBPL6,OSBPL7,LDHD
11_Member	GO Biological Processes	GO:0044282	small molecule catabolic process	-3.46667	-0.619194	9/354	3099,5825,5973,10380,26061,81602,84129,113675,197257	HK2,ABCD3,RENBP,BPNT1,HACL1,CDADC1,ACAD11,SDSL,LDHD
11_Member	GO Biological Processes	GO:0030258	lipid modification	-3.09499	-0.441331	6/178	3931,5825,26061,84129,124872,154141	LCAT,ABCD3,HACL1,ACAD11,B4GALNT2,MBOAT1
11_Member	GO Biological Processes	GO:0044242	cellular lipid catabolic process	-2.97223	-0.383028	6/188	5825,26061,57104,84129,129807,375775	ABCD3,HACL1,PNPLA2,ACAD11,NEU4,PNPLA7
11_Member	GO Cellular Components	GO:0005777	peroxisome	-2.75462	-0.340888	5/141	26,3418,5825,26061,84129	AOC1,IDH2,ABCD3,HACL1,ACAD11
11_Member	GO Cellular Components	GO:0042579	microbody	-2.75462	-0.340888	5/141	26,3418,5825,26061,84129	AOC1,IDH2,ABCD3,HACL1,ACAD11
11_Member	GO Biological Processes	GO:0046395	carboxylic acid catabolic process	-2.62664	-0.25174	6/220	5825,5973,26061,84129,113675,197257	ABCD3,RENBP,HACL1,ACAD11,SDSL,LDHD
11_Member	GO Biological Processes	GO:0016054	organic acid catabolic process	-2.58778	-0.244536	6/224	5825,5973,26061,84129,113675,197257	ABCD3,RENBP,HACL1,ACAD11,SDSL,LDHD
11_Member	GO Biological Processes	GO:0072329	monocarboxylic acid catabolic process	-2.36029	-0.1412	4/108	5825,26061,84129,197257	ABCD3,HACL1,ACAD11,LDHD
11_Member	GO Biological Processes	GO:0016042	lipid catabolic process	-2.10635	-0.0114071	6/282	5825,26061,57104,84129,129807,375775	ABCD3,HACL1,PNPLA2,ACAD11,NEU4,PNPLA7
12_Summary	GO Biological Processes	GO:0006839	mitochondrial transport	-4.26334	-1.15745	7/158	2729,3099,10531,28982,29957,83943,400916,22924,22994,26061,51016,55198,152485	GCLC,HK2,PITRM1,FLVCR1,SLC25A24,IMMP2L,CHCHD10,MAPRE3,CEP131,HACL1,EMC9,APPL2,ZNF827
12_Member	GO Biological Processes	GO:0006839	mitochondrial transport	-4.26334	-1.15745	7/158	2729,3099,10531,28982,29957,83943,400916	GCLC,HK2,PITRM1,FLVCR1,SLC25A24,IMMP2L,CHCHD10
12_Member	GO Biological Processes	GO:0046902	regulation of mitochondrial membrane permeability	-2.20947	-0.0582416	3/61	2729,3099,400916	GCLC,HK2,CHCHD10
12_Member	GO Biological Processes	GO:0033365	protein localization to organelle	-2.12185	-0.0196417	10/661	3099,10531,22924,22994,26061,51016,55198,83943,152485,400916	HK2,PITRM1,MAPRE3,CEP131,HACL1,EMC9,APPL2,IMMP2L,ZNF827,CHCHD10
12_Member	GO Biological Processes	GO:0072655	establishment of protein localization to mitochondrion	-2.02781	0	3/71	3099,10531,83943	HK2,PITRM1,IMMP2L
13_Summary	GO Biological Processes	GO:0010889	regulation of sequestering of triglyceride	-4.01854	-0.966941	3/15	5468,57104,161247,632,8792,10457,114880	PPARG,PNPLA2,FITM1,BGLAP,TNFRSF11A,GPNMB,OSBPL6
13_Member	GO Biological Processes	GO:0010889	regulation of sequestering of triglyceride	-4.01854	-0.966941	3/15	5468,57104,161247	PPARG,PNPLA2,FITM1
13_Member	GO Biological Processes	GO:0034103	regulation of tissue remodeling	-2.71743	-0.316202	4/86	632,5468,8792,10457	BGLAP,PPARG,TNFRSF11A,GPNMB
13_Member	GO Biological Processes	GO:0010883	regulation of lipid storage	-2.33522	-0.126178	3/55	5468,57104,161247	PPARG,PNPLA2,FITM1
13_Member	GO Biological Processes	GO:1905952	regulation of lipid localization	-2.26976	-0.0961106	5/183	5468,8792,57104,114880,161247	PPARG,TNFRSF11A,PNPLA2,OSBPL6,FITM1
14_Summary	KEGG Pathway	hsa00480	Glutathione metabolism	-3.35945	-0.573078	4/58	2729,2877,2878,3418	GCLC,GPX2,GPX3,IDH2
14_Member	KEGG Pathway	hsa00480	Glutathione metabolism	-3.35945	-0.573078	4/58	2729,2877,2878,3418	GCLC,GPX2,GPX3,IDH2
15_Summary	GO Biological Processes	GO:0051235	maintenance of location	-3.32364	-0.573078	6/161	288,3099,6717,57104,161247,400916,816,823,3208,440829,9002,29850,55198	ANK3,HK2,SRI,PNPLA2,FITM1,CHCHD10,CAMK2B,CAPN1,HPCA,SHISA8,F2RL3,TRPM5,APPL2
15_Member	GO Biological Processes	GO:0051235	maintenance of location	-3.32364	-0.573078	6/161	288,3099,6717,57104,161247,400916	ANK3,HK2,SRI,PNPLA2,FITM1,CHCHD10
15_Member	GO Cellular Components	GO:0016529	sarcoplasmic reticulum	-3.02628	-0.397931	4/71	288,816,3099,6717	ANK3,CAMK2B,HK2,SRI
15_Member	GO Cellular Components	GO:0016528	sarcoplasm	-2.87388	-0.349065	4/78	288,816,3099,6717	ANK3,CAMK2B,HK2,SRI
15_Member	GO Biological Processes	GO:0045185	maintenance of protein location	-2.59345	-0.244536	4/93	288,3099,6717,400916	ANK3,HK2,SRI,CHCHD10
15_Member	GO Biological Processes	GO:0051651	maintenance of location in cell	-2.59345	-0.244536	4/93	288,3099,6717,400916	ANK3,HK2,SRI,CHCHD10
15_Member	GO Biological Processes	GO:2001257	regulation of cation channel activity	-2.29975	-0.108493	5/180	288,823,3208,6717,440829	ANK3,CAPN1,HPCA,SRI,SHISA8
15_Member	GO Biological Processes	GO:0032507	maintenance of protein location in cell	-2.15166	-0.0345633	3/64	288,3099,400916	ANK3,HK2,CHCHD10
15_Member	GO Biological Processes	GO:0034762	regulation of transmembrane transport	-2.02408	0	9/580	288,823,3099,3208,6717,9002,29850,55198,440829	ANK3,CAPN1,HK2,HPCA,SRI,F2RL3,TRPM5,APPL2,SHISA8
16_Summary	GO Molecular Functions	GO:0046943	carboxylic acid transmembrane transporter activity	-3.28129	-0.541446	6/164	6507,6540,6566,9121,94097,113235,5825,29957,4713,56172,374291,5468,288,770	SLC1A3,SLC6A13,SLC16A1,SLC16A5,SFXN5,SLC46A1,ABCD3,SLC25A24,NDUFB7,ANKH,NDUFS7,PPARG,ANK3,CA11
16_Member	GO Molecular Functions	GO:0046943	carboxylic acid transmembrane transporter activity	-3.28129	-0.541446	6/164	6507,6540,6566,9121,94097,113235	SLC1A3,SLC6A13,SLC16A1,SLC16A5,SFXN5,SLC46A1
16_Member	GO Molecular Functions	GO:0005342	organic acid transmembrane transporter activity	-3.26737	-0.537993	6/165	6507,6540,6566,9121,94097,113235	SLC1A3,SLC6A13,SLC16A1,SLC16A5,SFXN5,SLC46A1
16_Member	GO Biological Processes	GO:0046942	carboxylic acid transport	-3.25111	-0.531948	7/231	5825,6507,6540,6566,9121,94097,113235	ABCD3,SLC1A3,SLC6A13,SLC16A1,SLC16A5,SFXN5,SLC46A1
16_Member	GO Biological Processes	GO:0015711	organic anion transport	-3.15318	-0.490753	8/313	5825,6507,6540,6566,9121,29957,94097,113235	ABCD3,SLC1A3,SLC6A13,SLC16A1,SLC16A5,SLC25A24,SFXN5,SLC46A1
16_Member	GO Molecular Functions	GO:0022804	active transmembrane transporter activity	-3.04935	-0.412724	9/405	4713,5825,6507,6540,6566,9121,56172,113235,374291	NDUFB7,ABCD3,SLC1A3,SLC6A13,SLC16A1,SLC16A5,ANKH,SLC46A1,NDUFS7
16_Member	GO Molecular Functions	GO:0008514	organic anion transmembrane transporter activity	-2.99615	-0.384303	6/186	6507,6540,6566,29957,94097,113235	SLC1A3,SLC6A13,SLC16A1,SLC25A24,SFXN5,SLC46A1
16_Member	GO Biological Processes	GO:0015849	organic acid transport	-2.90326	-0.356817	7/265	5468,5825,6507,6540,6566,94097,113235	PPARG,ABCD3,SLC1A3,SLC6A13,SLC16A1,SFXN5,SLC46A1
16_Member	GO Biological Processes	GO:1905039	carboxylic acid transmembrane transport	-2.82361	-0.349065	5/136	5825,6507,6540,6566,113235	ABCD3,SLC1A3,SLC6A13,SLC16A1,SLC46A1
16_Member	GO Biological Processes	GO:1903825	organic acid transmembrane transport	-2.80957	-0.343438	5/137	5825,6507,6540,6566,113235	ABCD3,SLC1A3,SLC6A13,SLC16A1,SLC46A1
16_Member	GO Biological Processes	GO:0006820	anion transport	-2.75399	-0.340888	9/447	5825,6507,6540,6566,9121,29957,56172,94097,113235	ABCD3,SLC1A3,SLC6A13,SLC16A1,SLC16A5,SLC25A24,ANKH,SFXN5,SLC46A1
16_Member	GO Molecular Functions	GO:0015293	symporter activity	-2.71459	-0.316202	5/144	6507,6540,6566,9121,113235	SLC1A3,SLC6A13,SLC16A1,SLC16A5,SLC46A1
16_Member	GO Biological Processes	GO:0015718	monocarboxylic acid transport	-2.52728	-0.227731	4/97	5825,6540,6566,9121	ABCD3,SLC6A13,SLC16A1,SLC16A5
16_Member	GO Molecular Functions	GO:0008509	anion transmembrane transporter activity	-2.48183	-0.204747	7/315	6507,6540,6566,29957,56172,94097,113235	SLC1A3,SLC6A13,SLC16A1,SLC25A24,ANKH,SFXN5,SLC46A1
16_Member	GO Molecular Functions	GO:0015291	secondary active transmembrane transporter activity	-2.4405	-0.174443	6/240	6507,6540,6566,9121,56172,113235	SLC1A3,SLC6A13,SLC16A1,SLC16A5,ANKH,SLC46A1
16_Member	GO Cellular Components	GO:0009925	basal plasma membrane	-2.34618	-0.133428	6/251	288,770,6507,6540,6566,113235	ANK3,CA11,SLC1A3,SLC6A13,SLC16A1,SLC46A1
16_Member	GO Molecular Functions	GO:0008028	monocarboxylic acid transmembrane transporter activity	-2.2498	-0.0790171	3/59	6540,6566,9121	SLC6A13,SLC16A1,SLC16A5
16_Member	GO Cellular Components	GO:0045178	basal part of cell	-2.2026	-0.054092	6/269	288,770,6507,6540,6566,113235	ANK3,CA11,SLC1A3,SLC6A13,SLC16A1,SLC46A1
17_Summary	GO Biological Processes	GO:0009311	oligosaccharide metabolic process	-3.22237	-0.518553	4/63	8706,27090,124872,129807,2997,10678,93100	B3GALNT1,ST6GALNAC4,B4GALNT2,NEU4,GYS1,B3GNT2,NAPRT
17_Member	GO Biological Processes	GO:0009311	oligosaccharide metabolic process	-3.22237	-0.518553	4/63	8706,27090,124872,129807	B3GALNT1,ST6GALNAC4,B4GALNT2,NEU4
17_Member	GO Biological Processes	GO:0006687	glycosphingolipid metabolic process	-2.27054	-0.0961106	3/58	8706,27090,129807	B3GALNT1,ST6GALNAC4,NEU4
17_Member	GO Molecular Functions	GO:0016757	glycosyltransferase activity	-2.18741	-0.0469666	6/271	2997,8706,10678,27090,93100,124872	GYS1,B3GALNT1,B3GNT2,ST6GALNAC4,NAPRT,B4GALNT2
18_Summary	GO Cellular Components	GO:0019867	outer membrane	-3.21797	-0.518553	7/234	3099,7311,10493,29984,56172,84883,129807	HK2,UBA52,VAT1,RHOD,ANKH,AIFM2,NEU4
18_Member	GO Cellular Components	GO:0019867	outer membrane	-3.21797	-0.518553	7/234	3099,7311,10493,29984,56172,84883,129807	HK2,UBA52,VAT1,RHOD,ANKH,AIFM2,NEU4
18_Member	GO Cellular Components	GO:0005741	mitochondrial outer membrane	-2.78048	-0.340888	6/205	3099,7311,10493,29984,84883,129807	HK2,UBA52,VAT1,RHOD,AIFM2,NEU4
18_Member	GO Cellular Components	GO:0031968	organelle outer membrane	-2.51256	-0.219292	6/232	3099,7311,10493,29984,84883,129807	HK2,UBA52,VAT1,RHOD,AIFM2,NEU4
19_Summary	KEGG Pathway	hsa05131	Shigellosis	-3.08011	-0.435051	7/247	823,3099,3661,7094,7311,7321,93408	CAPN1,HK2,IRF3,TLN1,UBA52,UBE2D1,MYL10
19_Member	KEGG Pathway	hsa05131	Shigellosis	-3.08011	-0.435051	7/247	823,3099,3661,7094,7311,7321,93408	CAPN1,HK2,IRF3,TLN1,UBA52,UBE2D1,MYL10
20_Summary	GO Biological Processes	GO:0030163	protein catabolic process	-2.93068	-0.365078	12/693	7267,7311,7321,9572,10434,23624,26233,51676,57414,58489,92714,129807	TTC3,UBA52,UBE2D1,NR1D1,LYPLA1,CBLC,FBXL6,ASB2,RHBDD2,ABHD17C,ARRDC1,NEU4
20_Member	GO Biological Processes	GO:0030163	protein catabolic process	-2.93068	-0.365078	12/693	7267,7311,7321,9572,10434,23624,26233,51676,57414,58489,92714,129807	TTC3,UBA52,UBE2D1,NR1D1,LYPLA1,CBLC,FBXL6,ASB2,RHBDD2,ABHD17C,ARRDC1,NEU4

## Sheet: ME7
GroupID	Category	Term	Description	LogP	Log(q-value)	InTerm_InList	Genes	Symbols
1_Summary	GO Biological Processes	GO:0045087	innate immune response	-12.3094	-7.95677	23/764	714,717,2219,3055,3394,3659,4939,6503,6590,6737,6772,7791,10383,10462,10747,11331,26253,26472,51296,51744,54210,55337,58191,1240,2131,3587,3615,8854,581,5452,7305	C1QC,C2,FCN1,HCK,IRF8,IRF1,OAS2,SLA,SLPI,TRIM21,STAT1,ZYX,TUBB4B,CLEC10A,MASP2,PHB2,CLEC4E,PPP1R14B,SLC15A3,CD244,TREM1,SHFL,CXCL16,CMKLR1,EXT1,IL10RA,IMPDH2,ALDH1A2,BAX,POU2F2,TYROBP
1_Member	GO Biological Processes	GO:0045087	innate immune response	-12.3094	-7.95677	23/764	714,717,2219,3055,3394,3659,4939,6503,6590,6737,6772,7791,10383,10462,10747,11331,26253,26472,51296,51744,54210,55337,58191	C1QC,C2,FCN1,HCK,IRF8,IRF1,OAS2,SLA,SLPI,TRIM21,STAT1,ZYX,TUBB4B,CLEC10A,MASP2,PHB2,CLEC4E,PPP1R14B,SLC15A3,CD244,TREM1,SHFL,CXCL16
1_Member	GO Biological Processes	GO:0034341	response to interferon-gamma	-7.03674	-3.58721	8/124	3055,3394,3659,6737,6772,7791,55337,58191	HCK,IRF8,IRF1,TRIM21,STAT1,ZYX,SHFL,CXCL16
1_Member	GO Biological Processes	GO:0060333	interferon-gamma-mediated signaling pathway	-5.14343	-2.18875	3/9	3055,3659,6772	HCK,IRF1,STAT1
1_Member	GO Biological Processes	GO:0034097	response to cytokine	-4.8372	-1.93528	14/799	1240,2131,3055,3394,3587,3615,3659,4939,6737,6772,7791,8854,55337,58191	CMKLR1,EXT1,HCK,IRF8,IL10RA,IMPDH2,IRF1,OAS2,TRIM21,STAT1,ZYX,ALDH1A2,SHFL,CXCL16
1_Member	GO Biological Processes	GO:0009615	response to virus	-4.60895	-1.77483	9/342	581,2131,3659,4939,5452,6737,6772,11331,55337	BAX,EXT1,IRF1,OAS2,POU2F2,TRIM21,STAT1,PHB2,SHFL
1_Member	GO Biological Processes	GO:0032479	regulation of type I interferon production	-4.09421	-1.40434	5/98	3394,3659,4939,6737,6772	IRF8,IRF1,OAS2,TRIM21,STAT1
1_Member	GO Biological Processes	GO:0071346	cellular response to interferon-gamma	-4.01174	-1.37016	5/102	3055,3394,3659,6772,7791	HCK,IRF8,IRF1,STAT1,ZYX
1_Member	GO Biological Processes	GO:0001819	positive regulation of cytokine production	-3.52804	-1.05048	9/475	2219,3394,3659,4939,5452,6772,7305,26253,51744	FCN1,IRF8,IRF1,OAS2,POU2F2,STAT1,TYROBP,CLEC4E,CD244
1_Member	GO Biological Processes	GO:0035456	response to interferon-beta	-3.40491	-0.986236	3/32	3659,6772,55337	IRF1,STAT1,SHFL
1_Member	GO Biological Processes	GO:0051607	defense response to virus	-3.16911	-0.816484	6/235	3659,4939,6737,6772,11331,55337	IRF1,OAS2,TRIM21,STAT1,PHB2,SHFL
1_Member	GO Biological Processes	GO:0140546	defense response to symbiont	-3.1595	-0.815473	6/236	3659,4939,6737,6772,11331,55337	IRF1,OAS2,TRIM21,STAT1,PHB2,SHFL
1_Member	GO Biological Processes	GO:0019221	cytokine-mediated signaling pathway	-2.97313	-0.673587	7/352	1240,2131,3055,3587,3659,4939,6772	CMKLR1,EXT1,HCK,IL10RA,IRF1,OAS2,STAT1
1_Member	GO Biological Processes	GO:0071345	cellular response to cytokine stimulus	-2.89613	-0.615384	10/703	1240,2131,3055,3394,3587,3615,3659,4939,6772,7791	CMKLR1,EXT1,HCK,IRF8,IL10RA,IMPDH2,IRF1,OAS2,STAT1,ZYX
1_Member	GO Biological Processes	GO:0032481	positive regulation of type I interferon production	-2.64782	-0.477034	3/58	3659,4939,6772	IRF1,OAS2,STAT1
2_Summary	GO Biological Processes	GO:0002252	immune effector process	-11.0207	-6.96907	17/428	714,717,1512,1794,2219,3055,3394,3683,3936,3984,7305,9156,10383,10747,26253,51744,54210,581,864,917,1777,2120,2131,3659,4318,7226,9133,57217,57864,115761,962,3615,11331,60	C1QC,C2,CTSH,DOCK2,FCN1,HCK,IRF8,ITGAL,LCP1,LIMK1,TYROBP,EXO1,TUBB4B,MASP2,CLEC4E,CD244,TREM1,BAX,RUNX3,CD3G,DNASE2,ETV6,EXT1,IRF1,MMP9,TRPM2,CCNB2,TTC7A,SLC46A2,ARL11,CD48,IMPDH2,PHB2,ACTB
2_Member	GO Biological Processes	GO:0002252	immune effector process	-11.0207	-6.96907	17/428	714,717,1512,1794,2219,3055,3394,3683,3936,3984,7305,9156,10383,10747,26253,51744,54210	C1QC,C2,CTSH,DOCK2,FCN1,HCK,IRF8,ITGAL,LCP1,LIMK1,TYROBP,EXO1,TUBB4B,MASP2,CLEC4E,CD244,TREM1
2_Member	GO Biological Processes	GO:0002520	immune system development	-8.76402	-4.88852	18/683	581,864,917,1777,1794,2120,2131,3394,3659,4318,7226,7305,9133,9156,26253,57217,57864,115761	BAX,RUNX3,CD3G,DNASE2,DOCK2,ETV6,EXT1,IRF8,IRF1,MMP9,TRPM2,TYROBP,CCNB2,EXO1,CLEC4E,TTC7A,SLC46A2,ARL11
2_Member	GO Biological Processes	GO:0048534	hematopoietic or lymphoid organ development	-8.31709	-4.56652	17/643	581,864,917,1777,1794,2120,2131,3394,3659,4318,7226,7305,9133,26253,57217,57864,115761	BAX,RUNX3,CD3G,DNASE2,DOCK2,ETV6,EXT1,IRF8,IRF1,MMP9,TRPM2,TYROBP,CCNB2,CLEC4E,TTC7A,SLC46A2,ARL11
2_Member	GO Biological Processes	GO:0046649	lymphocyte activation	-7.4038	-3.75014	13/407	581,917,962,1794,3394,3615,3659,3683,3936,9156,11331,26253,51744	BAX,CD3G,CD48,DOCK2,IRF8,IMPDH2,IRF1,ITGAL,LCP1,EXO1,PHB2,CLEC4E,CD244
2_Member	GO Biological Processes	GO:0030097	hemopoiesis	-7.12634	-3.58721	15/594	581,864,917,1777,1794,2120,2131,3394,3659,4318,7226,7305,26253,57217,115761	BAX,RUNX3,CD3G,DNASE2,DOCK2,ETV6,EXT1,IRF8,IRF1,MMP9,TRPM2,TYROBP,CLEC4E,TTC7A,ARL11
2_Member	GO Biological Processes	GO:0045321	leukocyte activation	-7.06976	-3.58721	14/515	581,917,962,1794,3394,3615,3659,3683,3936,7305,9156,11331,26253,51744	BAX,CD3G,CD48,DOCK2,IRF8,IMPDH2,IRF1,ITGAL,LCP1,TYROBP,EXO1,PHB2,CLEC4E,CD244
2_Member	GO Biological Processes	GO:0001775	cell activation	-6.74479	-3.39217	15/636	60,581,917,962,1794,3394,3615,3659,3683,3936,7305,9156,11331,26253,51744	ACTB,BAX,CD3G,CD48,DOCK2,IRF8,IMPDH2,IRF1,ITGAL,LCP1,TYROBP,EXO1,PHB2,CLEC4E,CD244
2_Member	GO Biological Processes	GO:0002366	leukocyte activation involved in immune response	-5.83752	-2.58771	8/178	1794,3394,3683,3936,7305,9156,26253,51744	DOCK2,IRF8,ITGAL,LCP1,TYROBP,EXO1,CLEC4E,CD244
2_Member	GO Biological Processes	GO:0002263	cell activation involved in immune response	-5.76525	-2.58771	8/182	1794,3394,3683,3936,7305,9156,26253,51744	DOCK2,IRF8,ITGAL,LCP1,TYROBP,EXO1,CLEC4E,CD244
2_Member	GO Biological Processes	GO:0002285	lymphocyte activation involved in immune response	-4.70518	-1.84463	6/123	3394,3683,3936,9156,26253,51744	IRF8,ITGAL,LCP1,EXO1,CLEC4E,CD244
2_Member	GO Biological Processes	GO:0042110	T cell activation	-4.6921	-1.84463	8/255	581,917,962,1794,3659,3683,3936,26253	BAX,CD3G,CD48,DOCK2,IRF1,ITGAL,LCP1,CLEC4E
2_Member	GO Biological Processes	GO:0002521	leukocyte differentiation	-4.48257	-1.67401	9/355	581,917,1794,3394,3659,4318,7226,7305,26253	BAX,CD3G,DOCK2,IRF8,IRF1,MMP9,TRPM2,TYROBP,CLEC4E
2_Member	GO Biological Processes	GO:1903131	mononuclear cell differentiation	-3.45099	-1.01218	7/292	581,917,1794,3394,3659,7226,26253	BAX,CD3G,DOCK2,IRF8,IRF1,TRPM2,CLEC4E
2_Member	GO Biological Processes	GO:0030098	lymphocyte differentiation	-2.99427	-0.679072	6/254	581,917,1794,3394,3659,26253	BAX,CD3G,DOCK2,IRF8,IRF1,CLEC4E
2_Member	GO Biological Processes	GO:0002286	T cell activation involved in immune response	-2.38133	-0.293525	3/72	3683,3936,26253	ITGAL,LCP1,CLEC4E
2_Member	GO Biological Processes	GO:0030217	T cell differentiation	-2.33045	-0.271853	4/150	917,1794,3659,26253	CD3G,DOCK2,IRF1,CLEC4E
3_Summary	GO Cellular Components	GO:0101002	ficolin-1-rich granule	-6.79463	-3.39625	9/185	1512,2219,3101,3615,4048,4318,5836,7226,11314,53831	CTSH,FCN1,HK3,IMPDH2,LTA4H,MMP9,PYGL,TRPM2,CD300A,GPR84
3_Member	GO Cellular Components	GO:0101002	ficolin-1-rich granule	-6.79463	-3.39625	9/185	1512,2219,3101,3615,4048,4318,5836,7226,11314	CTSH,FCN1,HK3,IMPDH2,LTA4H,MMP9,PYGL,TRPM2,CD300A
3_Member	GO Cellular Components	GO:1904813	ficolin-1-rich granule lumen	-5.82896	-2.58771	7/124	1512,2219,3101,3615,4048,4318,5836	CTSH,FCN1,HK3,IMPDH2,LTA4H,MMP9,PYGL
3_Member	GO Cellular Components	GO:0070820	tertiary granule	-4.00678	-1.37016	6/164	1512,4048,4318,7226,11314,53831	CTSH,LTA4H,MMP9,TRPM2,CD300A,GPR84
3_Member	GO Cellular Components	GO:1904724	tertiary granule lumen	-2.71404	-0.510636	3/55	1512,4048,4318	CTSH,LTA4H,MMP9
4_Summary	GO Cellular Components	GO:1905369	endopeptidase complex	-5.81977	-2.58771	6/79	2219,5687,5688,5690,5696,5721,60,581,10383,10452,79023,714,1512,2131,11065,81926,378884,56655,246184	FCN1,PSMA6,PSMA7,PSMB2,PSMB8,PSME2,ACTB,BAX,TUBB4B,TOMM40,NUP37,C1QC,CTSH,EXT1,UBE2C,ABHD17A,NHLRC1,POLE4,CDC26
4_Member	GO Cellular Components	GO:1905369	endopeptidase complex	-5.81977	-2.58771	6/79	2219,5687,5688,5690,5696,5721	FCN1,PSMA6,PSMA7,PSMB2,PSMB8,PSME2
4_Member	GO Cellular Components	GO:0005839	proteasome core complex	-5.75754	-2.58771	4/20	5687,5688,5690,5696	PSMA6,PSMA7,PSMB2,PSMB8
4_Member	KEGG Pathway	hsa03050	Proteasome	-5.70847	-2.58771	5/46	5687,5688,5690,5696,5721	PSMA6,PSMA7,PSMB2,PSMB8,PSME2
4_Member	GO Cellular Components	GO:0000502	proteasome complex	-5.16611	-2.1937	5/59	5687,5688,5690,5696,5721	PSMA6,PSMA7,PSMB2,PSMB8,PSME2
4_Member	GO Cellular Components	GO:1905368	peptidase complex	-4.95958	-2.03831	6/111	2219,5687,5688,5690,5696,5721	FCN1,PSMA6,PSMA7,PSMB2,PSMB8,PSME2
4_Member	KEGG Pathway	hsa05014	Amyotrophic lateral sclerosis	-3.61714	-1.09059	8/364	60,581,5687,5688,5690,10383,10452,79023	ACTB,BAX,PSMA6,PSMA7,PSMB2,TUBB4B,TOMM40,NUP37
4_Member	KEGG Pathway	hsa05020	Prion disease	-2.83431	-0.567343	6/273	581,714,5687,5688,5690,10383	BAX,C1QC,PSMA6,PSMA7,PSMB2,TUBB4B
4_Member	GO Biological Processes	GO:0030163	protein catabolic process	-2.39393	-0.294161	9/693	1512,2131,5687,5688,5690,5696,11065,81926,378884	CTSH,EXT1,PSMA6,PSMA7,PSMB2,PSMB8,UBE2C,ABHD17A,NHLRC1
4_Member	GO Biological Processes	GO:0010498	proteasomal protein catabolic process	-2.33806	-0.273236	6/344	5687,5688,5690,5696,11065,378884	PSMA6,PSMA7,PSMB2,PSMB8,UBE2C,NHLRC1
4_Member	GO Cellular Components	GO:0140535	intracellular protein-containing complex	-2.20805	-0.19982	9/741	60,5687,5688,5690,5696,5721,11065,56655,246184	ACTB,PSMA6,PSMA7,PSMB2,PSMB8,PSME2,UBE2C,POLE4,CDC26
4_Member	KEGG Pathway	hsa05012	Parkinson disease	-2.15563	-0.176596	5/266	581,5687,5688,5690,10383	BAX,PSMA6,PSMA7,PSMB2,TUBB4B
5_Summary	GO Cellular Components	GO:0034774	secretory granule lumen	-5.69899	-2.58771	10/322	1512,1794,2219,2760,3101,3615,5836,6590,10383,51316,21,1777,3055,7226,11182,51296,55332	CTSH,DOCK2,FCN1,GM2A,HK3,IMPDH2,PYGL,SLPI,TUBB4B,PLAC8,ABCA3,DNASE2,HCK,TRPM2,SLC2A6,SLC15A3,DRAM1
5_Member	GO Cellular Components	GO:0034774	secretory granule lumen	-5.69899	-2.58771	10/322	1512,1794,2219,2760,3101,3615,5836,6590,10383,51316	CTSH,DOCK2,FCN1,GM2A,HK3,IMPDH2,PYGL,SLPI,TUBB4B,PLAC8
5_Member	GO Cellular Components	GO:0060205	cytoplasmic vesicle lumen	-5.66305	-2.58771	10/325	1512,1794,2219,2760,3101,3615,5836,6590,10383,51316	CTSH,DOCK2,FCN1,GM2A,HK3,IMPDH2,PYGL,SLPI,TUBB4B,PLAC8
5_Member	GO Cellular Components	GO:0031983	vesicle lumen	-5.6393	-2.58771	10/327	1512,1794,2219,2760,3101,3615,5836,6590,10383,51316	CTSH,DOCK2,FCN1,GM2A,HK3,IMPDH2,PYGL,SLPI,TUBB4B,PLAC8
5_Member	GO Cellular Components	GO:0000323	lytic vacuole	-3.36385	-0.965466	11/726	21,1512,1777,2760,3055,7226,10383,11182,51296,51316,55332	ABCA3,CTSH,DNASE2,GM2A,HCK,TRPM2,TUBB4B,SLC2A6,SLC15A3,PLAC8,DRAM1
5_Member	GO Cellular Components	GO:0005764	lysosome	-3.36385	-0.965466	11/726	21,1512,1777,2760,3055,7226,10383,11182,51296,51316,55332	ABCA3,CTSH,DNASE2,GM2A,HCK,TRPM2,TUBB4B,SLC2A6,SLC15A3,PLAC8,DRAM1
5_Member	GO Cellular Components	GO:0035578	azurophil granule lumen	-2.09901	-0.144326	3/91	2760,10383,51316	GM2A,TUBB4B,PLAC8
6_Summary	GO Biological Processes	GO:0002253	activation of immune response	-5.65116	-2.58771	10/326	581,714,717,1240,2219,3055,3984,7305,9473,10747,1512,11331,26253,2853,3394,3683,3659,4318,5687,6737,6772,7791	BAX,C1QC,C2,CMKLR1,FCN1,HCK,LIMK1,TYROBP,THEMIS2,MASP2,CTSH,PHB2,CLEC4E,GPR31,IRF8,ITGAL,IRF1,MMP9,PSMA6,TRIM21,STAT1,ZYX
6_Member	GO Biological Processes	GO:0002253	activation of immune response	-5.65116	-2.58771	10/326	581,714,717,1240,2219,3055,3984,7305,9473,10747	BAX,C1QC,C2,CMKLR1,FCN1,HCK,LIMK1,TYROBP,THEMIS2,MASP2
6_Member	GO Biological Processes	GO:0002764	immune response-regulating signaling pathway	-5.36678	-2.37588	10/351	581,1240,1512,2219,3055,3984,7305,9473,11331,26253	BAX,CMKLR1,CTSH,FCN1,HCK,LIMK1,TYROBP,THEMIS2,PHB2,CLEC4E
6_Member	GO Biological Processes	GO:0002768	immune response-regulating cell surface receptor signaling pathway	-4.42524	-1.6454	8/278	581,1240,2219,3055,3984,7305,9473,26253	BAX,CMKLR1,FCN1,HCK,LIMK1,TYROBP,THEMIS2,CLEC4E
6_Member	GO Biological Processes	GO:0050778	positive regulation of immune response	-4.34937	-1.58781	11/559	581,714,717,1240,2219,2853,3055,3984,7305,9473,10747	BAX,C1QC,C2,CMKLR1,FCN1,GPR31,HCK,LIMK1,TYROBP,THEMIS2,MASP2
6_Member	GO Biological Processes	GO:0002429	immune response-activating cell surface receptor signaling pathway	-3.87204	-1.29026	7/249	581,1240,2219,3055,3984,7305,9473	BAX,CMKLR1,FCN1,HCK,LIMK1,TYROBP,THEMIS2
6_Member	GO Biological Processes	GO:0002757	immune response-activating signal transduction	-3.87204	-1.29026	7/249	581,1240,2219,3055,3984,7305,9473	BAX,CMKLR1,FCN1,HCK,LIMK1,TYROBP,THEMIS2
6_Member	GO Biological Processes	GO:0038094	Fc-gamma receptor signaling pathway	-3.72873	-1.17545	3/25	3055,3984,26253	HCK,LIMK1,CLEC4E
6_Member	GO Biological Processes	GO:0002758	innate immune response-activating signal transduction	-3.57938	-1.08408	3/28	2219,3055,7305	FCN1,HCK,TYROBP
6_Member	GO Biological Processes	GO:0006909	phagocytosis	-3.18848	-0.831488	6/233	2219,3055,3394,3683,3984,7305	FCN1,HCK,IRF8,ITGAL,LIMK1,TYROBP
6_Member	GO Biological Processes	GO:0031347	regulation of defense response	-3.16281	-0.815473	10/648	2219,2853,3055,3659,4318,5687,6737,6772,7305,7791	FCN1,GPR31,HCK,IRF1,MMP9,PSMA6,TRIM21,STAT1,TYROBP,ZYX
6_Member	GO Biological Processes	GO:0038093	Fc receptor signaling pathway	-2.91171	-0.623541	3/47	3055,3984,26253	HCK,LIMK1,CLEC4E
6_Member	GO Biological Processes	GO:0002218	activation of innate immune response	-2.62656	-0.464268	3/59	2219,3055,7305	FCN1,HCK,TYROBP
6_Member	GO Biological Processes	GO:0045088	regulation of innate immune response	-2.41101	-0.298931	5/231	2219,3055,3659,6737,7305	FCN1,HCK,IRF1,TRIM21,TYROBP
6_Member	GO Biological Processes	GO:0002831	regulation of response to biotic stimulus	-2.29611	-0.257351	6/351	2219,3055,3659,6737,6772,7305	FCN1,HCK,IRF1,TRIM21,STAT1,TYROBP
7_Summary	GO Biological Processes	GO:0051983	regulation of chromosome segregation	-5.45896	-2.44875	6/91	1062,9319,11004,11065,116028,246184,1029,5721,11331,51512,134353,10514	CENPE,TRIP13,KIF2C,UBE2C,RMI2,CDC26,CDKN2A,PSME2,PHB2,GTSE1,LSM11,MYBBP1A
7_Member	GO Biological Processes	GO:0051983	regulation of chromosome segregation	-5.45896	-2.44875	6/91	1062,9319,11004,11065,116028,246184	CENPE,TRIP13,KIF2C,UBE2C,RMI2,CDC26
7_Member	GO Biological Processes	GO:1901990	regulation of mitotic cell cycle phase transition	-4.82551	-1.93528	9/321	1029,1062,5721,9319,11065,11331,51512,134353,246184	CDKN2A,CENPE,PSME2,TRIP13,UBE2C,PHB2,GTSE1,LSM11,CDC26
7_Member	GO Biological Processes	GO:0033045	regulation of sister chromatid segregation	-4.73996	-1.86446	5/72	1062,9319,11065,116028,246184	CENPE,TRIP13,UBE2C,RMI2,CDC26
7_Member	GO Biological Processes	GO:1901987	regulation of cell cycle phase transition	-3.96326	-1.34303	9/415	1029,1062,5721,9319,11065,11331,51512,134353,246184	CDKN2A,CENPE,PSME2,TRIP13,UBE2C,PHB2,GTSE1,LSM11,CDC26
7_Member	GO Biological Processes	GO:0030071	regulation of mitotic metaphase/anaphase transition	-3.81486	-1.24039	4/60	1062,9319,11065,246184	CENPE,TRIP13,UBE2C,CDC26
7_Member	GO Biological Processes	GO:1902099	regulation of metaphase/anaphase transition of cell cycle	-3.73245	-1.17545	4/63	1062,9319,11065,246184	CENPE,TRIP13,UBE2C,CDC26
7_Member	GO Biological Processes	GO:0010965	regulation of mitotic sister chromatid separation	-3.67983	-1.13339	4/65	1062,9319,11065,246184	CENPE,TRIP13,UBE2C,CDC26
7_Member	GO Biological Processes	GO:0010564	regulation of cell cycle process	-3.56039	-1.07109	11/688	1029,1062,5721,9319,10514,11065,11331,51512,116028,134353,246184	CDKN2A,CENPE,PSME2,TRIP13,MYBBP1A,UBE2C,PHB2,GTSE1,RMI2,LSM11,CDC26
7_Member	GO Biological Processes	GO:0007346	regulation of mitotic cell cycle	-3.51472	-1.04291	9/477	1029,1062,5721,9319,11065,11331,51512,134353,246184	CDKN2A,CENPE,PSME2,TRIP13,UBE2C,PHB2,GTSE1,LSM11,CDC26
7_Member	GO Biological Processes	GO:1905818	regulation of chromosome separation	-3.50861	-1.04247	4/72	1062,9319,11065,246184	CENPE,TRIP13,UBE2C,CDC26
7_Member	GO Biological Processes	GO:1902806	regulation of cell cycle G1/S phase transition	-2.7967	-0.551279	5/188	1029,5721,11331,51512,134353	CDKN2A,PSME2,PHB2,GTSE1,LSM11
7_Member	GO Biological Processes	GO:0033044	regulation of chromosome organization	-2.56121	-0.404482	5/213	1062,9319,11065,116028,246184	CENPE,TRIP13,UBE2C,RMI2,CDC26
7_Member	GO Biological Processes	GO:2000045	regulation of G1/S transition of mitotic cell cycle	-2.23204	-0.206424	4/160	1029,5721,51512,134353	CDKN2A,PSME2,GTSE1,LSM11
8_Summary	GO Biological Processes	GO:0048525	negative regulation of viral process	-5.45896	-2.44875	6/91	2219,4939,6590,6737,6772,55337,60,1512,5687	FCN1,OAS2,SLPI,TRIM21,STAT1,SHFL,ACTB,CTSH,PSMA6
8_Member	GO Biological Processes	GO:0048525	negative regulation of viral process	-5.45896	-2.44875	6/91	2219,4939,6590,6737,6772,55337	FCN1,OAS2,SLPI,TRIM21,STAT1,SHFL
8_Member	GO Biological Processes	GO:0050792	regulation of viral process	-4.08084	-1.40186	6/159	2219,4939,6590,6737,6772,55337	FCN1,OAS2,SLPI,TRIM21,STAT1,SHFL
8_Member	GO Biological Processes	GO:0034340	response to type I interferon	-3.57938	-1.08408	3/28	4939,6772,55337	OAS2,STAT1,SHFL
8_Member	GO Biological Processes	GO:1903900	regulation of viral life cycle	-3.38524	-0.972133	5/139	2219,4939,6590,6737,55337	FCN1,OAS2,SLPI,TRIM21,SHFL
8_Member	GO Biological Processes	GO:0045071	negative regulation of viral genome replication	-2.66947	-0.484163	3/57	4939,6590,55337	OAS2,SLPI,SHFL
8_Member	GO Cellular Components	GO:0036464	cytoplasmic ribonucleoprotein granule	-2.31845	-0.271853	5/243	60,1512,5687,6737,55337	ACTB,CTSH,PSMA6,TRIM21,SHFL
8_Member	GO Cellular Components	GO:0035770	ribonucleoprotein granule	-2.18952	-0.193363	5/261	60,1512,5687,6737,55337	ACTB,CTSH,PSMA6,TRIM21,SHFL
8_Member	GO Biological Processes	GO:0045069	regulation of viral genome replication	-2.15265	-0.176596	3/87	4939,6590,55337	OAS2,SLPI,SHFL
8_Member	GO Cellular Components	GO:0000932	P-body	-2.07317	-0.127089	3/93	5687,6737,55337	PSMA6,TRIM21,SHFL
9_Summary	GO Cellular Components	GO:0098552	side of membrane	-5.0082	-2.07055	13/667	917,962,2219,2760,3055,3683,6503,9619,10462,26253,51744,54331,401474,7305	CD3G,CD48,FCN1,GM2A,HCK,ITGAL,SLA,ABCG1,CLEC10A,CLEC4E,CD244,GNG2,SAMD12,TYROBP
9_Member	GO Cellular Components	GO:0098552	side of membrane	-5.0082	-2.07055	13/667	917,962,2219,2760,3055,3683,6503,9619,10462,26253,51744,54331,401474	CD3G,CD48,FCN1,GM2A,HCK,ITGAL,SLA,ABCG1,CLEC10A,CLEC4E,CD244,GNG2,SAMD12
9_Member	GO Cellular Components	GO:0009897	external side of plasma membrane	-2.98162	-0.675286	8/455	917,962,2219,3683,9619,10462,26253,51744	CD3G,CD48,FCN1,ITGAL,ABCG1,CLEC10A,CLEC4E,CD244
9_Member	KEGG Pathway	hsa04650	Natural killer cell mediated cytotoxicity	-2.54011	-0.391603	4/131	962,3683,7305,51744	CD48,ITGAL,TYROBP,CD244
10_Summary	GO Biological Processes	GO:0071801	regulation of podosome assembly	-4.51373	-1.69258	3/14	3055,3936,6624,21,581,7453,9404,60,3984,6503,7791,10525,92241,10360,2288	HCK,LCP1,FSCN1,ABCA3,BAX,WARS1,LPXN,ACTB,LIMK1,SLA,ZYX,HYOU1,RCSD1,NPM3,FKBP4
10_Member	GO Biological Processes	GO:0071801	regulation of podosome assembly	-4.51373	-1.69258	3/14	3055,3936,6624	HCK,LCP1,FSCN1
10_Member	GO Biological Processes	GO:0031334	positive regulation of protein-containing complex assembly	-3.61011	-1.08999	6/194	21,581,3055,3936,6624,7453	ABCA3,BAX,HCK,LCP1,FSCN1,WARS1
10_Member	GO Cellular Components	GO:0002102	podosome	-3.53337	-1.05048	3/29	3936,6624,9404	LCP1,FSCN1,LPXN
10_Member	GO Cellular Components	GO:0005925	focal adhesion	-3.21241	-0.851012	8/419	60,3055,3936,3984,6503,7791,9404,10525	ACTB,HCK,LCP1,LIMK1,SLA,ZYX,LPXN,HYOU1
10_Member	GO Cellular Components	GO:0030055	cell-substrate junction	-3.15244	-0.812652	8/428	60,3055,3936,3984,6503,7791,9404,10525	ACTB,HCK,LCP1,LIMK1,SLA,ZYX,LPXN,HYOU1
10_Member	GO Cellular Components	GO:0005884	actin filament	-2.81626	-0.560544	4/110	60,3055,3936,92241	ACTB,HCK,LCP1,RCSD1
10_Member	GO Cellular Components	GO:0015629	actin cytoskeleton	-2.74549	-0.529584	8/496	60,3055,3936,6624,7791,9404,10360,92241	ACTB,HCK,LCP1,FSCN1,ZYX,LPXN,NPM3,RCSD1
10_Member	GO Biological Processes	GO:0051017	actin filament bundle assembly	-2.73699	-0.524244	3/54	3936,6624,7791	LCP1,FSCN1,ZYX
10_Member	GO Biological Processes	GO:0043254	regulation of protein-containing complex assembly	-2.65164	-0.477034	7/401	21,581,2288,3055,3936,6624,7453	ABCA3,BAX,FKBP4,HCK,LCP1,FSCN1,WARS1
10_Member	GO Biological Processes	GO:0061572	actin filament bundle organization	-2.64782	-0.477034	3/58	3936,6624,7791	LCP1,FSCN1,ZYX
10_Member	GO Cellular Components	GO:0001725	stress fiber	-2.43337	-0.31374	3/69	3936,6624,7791	LCP1,FSCN1,ZYX
10_Member	GO Cellular Components	GO:0097517	contractile actin filament bundle	-2.43337	-0.31374	3/69	3936,6624,7791	LCP1,FSCN1,ZYX
10_Member	GO Cellular Components	GO:0042641	actomyosin	-2.29968	-0.258812	3/77	3936,6624,7791	LCP1,FSCN1,ZYX
10_Member	GO Cellular Components	GO:0032432	actin filament bundle	-2.28406	-0.2474	3/78	3936,6624,7791	LCP1,FSCN1,ZYX
10_Member	GO Biological Processes	GO:0044089	positive regulation of cellular component biogenesis	-2.16519	-0.183635	7/493	21,581,3055,3936,3984,6624,7453	ABCA3,BAX,HCK,LCP1,LIMK1,FSCN1,WARS1
11_Summary	KEGG Pathway	hsa05169	Epstein-Barr virus infection	-4.44141	-1.6454	7/202	581,864,917,3683,4939,6772,6890,94,1029,3659,7305,7453,8854,11314,11331,60,2224,4318,7051,332,3587,26253	BAX,RUNX3,CD3G,ITGAL,OAS2,STAT1,TAP1,ACVRL1,CDKN2A,IRF1,TYROBP,WARS1,ALDH1A2,CD300A,PHB2,ACTB,FDPS,MMP9,TGM1,BIRC5,IL10RA,CLEC4E
11_Member	KEGG Pathway	hsa05169	Epstein-Barr virus infection	-4.44141	-1.6454	7/202	581,864,917,3683,4939,6772,6890	BAX,RUNX3,CD3G,ITGAL,OAS2,STAT1,TAP1
11_Member	GO Biological Processes	GO:0008285	negative regulation of cell population proliferation	-3.08899	-0.757556	11/784	94,581,864,1029,3659,6772,7305,7453,8854,11314,11331	ACVRL1,BAX,RUNX3,CDKN2A,IRF1,STAT1,TYROBP,WARS1,ALDH1A2,CD300A,PHB2
11_Member	KEGG Pathway	hsa05164	Influenza A	-2.97869	-0.675286	5/171	60,581,2224,4939,6772	ACTB,BAX,FDPS,OAS2,STAT1
11_Member	GO Biological Processes	GO:0030857	negative regulation of epithelial cell differentiation	-2.83361	-0.567343	3/50	94,4318,6772	ACVRL1,MMP9,STAT1
11_Member	GO Biological Processes	GO:0050678	regulation of epithelial cell proliferation	-2.78955	-0.547513	7/379	94,581,864,6772,7051,8854,11331	ACVRL1,BAX,RUNX3,STAT1,TGM1,ALDH1A2,PHB2
11_Member	KEGG Pathway	hsa05162	Measles	-2.44785	-0.317936	4/139	581,917,4939,6772	BAX,CD3G,OAS2,STAT1
11_Member	GO Biological Processes	GO:0050680	negative regulation of epithelial cell proliferation	-2.21321	-0.20103	4/162	94,864,6772,11331	ACVRL1,RUNX3,STAT1,PHB2
11_Member	KEGG Pathway	hsa05161	Hepatitis B	-2.21321	-0.20103	4/162	332,581,4318,6772	BIRC5,BAX,MMP9,STAT1
11_Member	KEGG Pathway	hsa04658	Th1 and Th2 cell differentiation	-2.08602	-0.133063	3/92	864,917,6772	RUNX3,CD3G,STAT1
11_Member	KEGG Pathway	hsa05152	Tuberculosis	-2.05514	-0.117485	4/180	581,3587,6772,26253	BAX,IL10RA,STAT1,CLEC4E
12_Summary	GO Biological Processes	GO:0051382	kinetochore assembly	-4.41824	-1.6454	3/15	1058,1062,387103,332,11004,79023,2131,9133,11065,83461,246184,9319,10383,51174,51512,11331	CENPA,CENPE,CENPW,BIRC5,KIF2C,NUP37,EXT1,CCNB2,UBE2C,CDCA3,CDC26,TRIP13,TUBB4B,TUBD1,GTSE1,PHB2
12_Member	GO Biological Processes	GO:0051382	kinetochore assembly	-4.41824	-1.6454	3/15	1058,1062,387103	CENPA,CENPE,CENPW
12_Member	GO Cellular Components	GO:0000776	kinetochore	-4.2863	-1.54646	6/146	332,1058,1062,11004,79023,387103	BIRC5,CENPA,CENPE,KIF2C,NUP37,CENPW
12_Member	GO Cellular Components	GO:0000779	condensed chromosome, centromeric region	-4.12655	-1.41737	6/156	332,1058,1062,11004,79023,387103	BIRC5,CENPA,CENPE,KIF2C,NUP37,CENPW
12_Member	GO Biological Processes	GO:0051301	cell division	-4.11428	-1.41487	10/492	1058,1062,2131,9133,11004,11065,79023,83461,246184,387103	CENPA,CENPE,EXT1,CCNB2,KIF2C,UBE2C,NUP37,CDCA3,CDC26,CENPW
12_Member	GO Biological Processes	GO:0051383	kinetochore organization	-4.02646	-1.3728	3/20	1058,1062,387103	CENPA,CENPE,CENPW
12_Member	GO Biological Processes	GO:0034508	centromere complex assembly	-3.62717	-1.09409	3/27	1058,1062,387103	CENPA,CENPE,CENPW
12_Member	GO Biological Processes	GO:0000278	mitotic cell cycle	-3.49016	-1.03609	10/588	1058,1062,9133,9319,10383,11004,11065,51174,51512,387103	CENPA,CENPE,CCNB2,TRIP13,TUBB4B,KIF2C,UBE2C,TUBD1,GTSE1,CENPW
12_Member	GO Cellular Components	GO:0000775	chromosome, centromeric region	-3.24777	-0.872868	6/227	332,1058,1062,11004,79023,387103	BIRC5,CENPA,CENPE,KIF2C,NUP37,CENPW
12_Member	GO Cellular Components	GO:0000793	condensed chromosome	-2.9855	-0.675286	6/255	332,1058,1062,11004,79023,387103	BIRC5,CENPA,CENPE,KIF2C,NUP37,CENPW
12_Member	GO Biological Processes	GO:0007059	chromosome segregation	-2.7554	-0.533105	6/283	1062,9319,11004,11331,79023,387103	CENPE,TRIP13,KIF2C,PHB2,NUP37,CENPW
12_Member	GO Cellular Components	GO:0098687	chromosomal region	-2.20969	-0.19982	6/366	332,1058,1062,11004,79023,387103	BIRC5,CENPA,CENPE,KIF2C,NUP37,CENPW
12_Member	GO Biological Processes	GO:1903047	mitotic cell cycle process	-2.13313	-0.162521	7/500	1058,1062,9133,9319,11004,11065,51512	CENPA,CENPE,CCNB2,TRIP13,KIF2C,UBE2C,GTSE1
13_Summary	GO Biological Processes	GO:0006959	humoral immune response	-4.29597	-1.54646	8/290	714,717,2219,5452,6590,9156,10747,54210,1512,6890,10462,28563,28568,51744,10383,3683,4318,5687,5690,5696,4939,6772,4048	C1QC,C2,FCN1,POU2F2,SLPI,EXO1,MASP2,TREM1,CTSH,TAP1,CLEC10A,TRBV24-1,TRBV19,CD244,TUBB4B,ITGAL,MMP9,PSMA6,PSMB2,PSMB8,OAS2,STAT1,LTA4H
13_Member	GO Biological Processes	GO:0006959	humoral immune response	-4.29597	-1.54646	8/290	714,717,2219,5452,6590,9156,10747,54210	C1QC,C2,FCN1,POU2F2,SLPI,EXO1,MASP2,TREM1
13_Member	GO Biological Processes	GO:0002250	adaptive immune response	-3.96862	-1.34303	11/617	714,717,1512,6890,9156,10462,10747,28563,28568,51744,54210	C1QC,C2,CTSH,TAP1,EXO1,CLEC10A,MASP2,TRBV24-1,TRBV19,CD244,TREM1
13_Member	GO Biological Processes	GO:0002443	leukocyte mediated immunity	-3.65656	-1.11685	7/270	714,717,1512,9156,10383,10747,54210	C1QC,C2,CTSH,EXO1,TUBB4B,MASP2,TREM1
13_Member	GO Biological Processes	GO:0002449	lymphocyte mediated immunity	-3.25783	-0.878333	6/226	714,717,1512,9156,10383,10747	C1QC,C2,CTSH,EXO1,TUBB4B,MASP2
13_Member	KEGG Pathway	hsa05150	Staphylococcus aureus infection	-3.03541	-0.712166	4/96	714,717,3683,10747	C1QC,C2,ITGAL,MASP2
13_Member	GO Biological Processes	GO:0002455	humoral immune response mediated by circulating immunoglobulin	-2.81626	-0.560544	4/110	714,717,9156,10747	C1QC,C2,EXO1,MASP2
13_Member	GO Biological Processes	GO:0006956	complement activation	-2.65187	-0.477034	4/122	714,717,2219,10747	C1QC,C2,FCN1,MASP2
13_Member	GO Molecular Functions	GO:0004175	endopeptidase activity	-2.47832	-0.340537	7/431	717,1512,4318,5687,5690,5696,10747	C2,CTSH,MMP9,PSMA6,PSMB2,PSMB8,MASP2
13_Member	KEGG Pathway	hsa05171	Coronavirus disease - COVID-19	-2.40308	-0.296205	5/232	714,717,4939,6772,10747	C1QC,C2,OAS2,STAT1,MASP2
13_Member	GO Biological Processes	GO:0002460	adaptive immune response based on somatic recombination of immune receptors built from immunoglobulin superfamily domains	-2.37176	-0.292922	5/236	714,717,1512,9156,10747	C1QC,C2,CTSH,EXO1,MASP2
13_Member	GO Molecular Functions	GO:0008233	peptidase activity	-2.18412	-0.193363	8/615	717,1512,4048,4318,5687,5690,5696,10747	C2,CTSH,LTA4H,MMP9,PSMA6,PSMB2,PSMB8,MASP2
13_Member	KEGG Pathway	hsa04610	Complement and coagulation cascades	-2.1805	-0.193363	3/85	714,717,10747	C1QC,C2,MASP2
13_Member	GO Biological Processes	GO:0016064	immunoglobulin mediated immune response	-2.1494	-0.175168	4/169	714,717,9156,10747	C1QC,C2,EXO1,MASP2
13_Member	GO Biological Processes	GO:0019724	B cell mediated immunity	-2.11431	-0.149069	4/173	714,717,9156,10747	C1QC,C2,EXO1,MASP2
13_Member	GO Molecular Functions	GO:0004252	serine-type endopeptidase activity	-2.10568	-0.145753	4/174	717,1512,4318,10747	C2,CTSH,MMP9,MASP2
14_Summary	GO Biological Processes	GO:0019882	antigen processing and presentation	-4.20264	-1.47326	5/93	1512,2131,5696,6890,55080,962,2219	CTSH,EXT1,PSMB8,TAP1,TAPBPL,CD48,FCN1
14_Member	GO Biological Processes	GO:0019882	antigen processing and presentation	-4.20264	-1.47326	5/93	1512,2131,5696,6890,55080	CTSH,EXT1,PSMB8,TAP1,TAPBPL
14_Member	GO Molecular Functions	GO:0003823	antigen binding	-2.10568	-0.145753	4/174	962,2219,6890,55080	CD48,FCN1,TAP1,TAPBPL
15_Summary	KEGG Pathway	hsa05166	Human T-cell leukemia virus 1 infection	-4.18229	-1.46313	7/222	581,917,1029,2224,3683,9133,246184,51512,3984,6890,54331,57864,3587,1777,2131,332,6772,1512,4318,7226,7305,8854,10514	BAX,CD3G,CDKN2A,FDPS,ITGAL,CCNB2,CDC26,GTSE1,LIMK1,TAP1,GNG2,SLC46A2,IL10RA,DNASE2,EXT1,BIRC5,STAT1,CTSH,MMP9,TRPM2,TYROBP,ALDH1A2,MYBBP1A
15_Member	KEGG Pathway	hsa05166	Human T-cell leukemia virus 1 infection	-4.18229	-1.46313	7/222	581,917,1029,2224,3683,9133,246184	BAX,CD3G,CDKN2A,FDPS,ITGAL,CCNB2,CDC26
15_Member	KEGG Pathway	hsa04115	p53 signaling pathway	-3.48563	-1.03609	4/73	581,1029,9133,51512	BAX,CDKN2A,CCNB2,GTSE1
15_Member	KEGG Pathway	hsa05170	Human immunodeficiency virus 1 infection	-3.40436	-0.986236	6/212	581,917,3984,6890,9133,54331	BAX,CD3G,LIMK1,TAP1,CCNB2,GNG2
15_Member	GO Biological Processes	GO:0043029	T cell homeostasis	-3.32624	-0.942093	3/34	581,9133,57864	BAX,CCNB2,SLC46A2
15_Member	GO Biological Processes	GO:2000106	regulation of leukocyte apoptotic process	-3.234	-0.863642	4/85	581,917,1029,57864	BAX,CD3G,CDKN2A,SLC46A2
15_Member	GO Biological Processes	GO:0002260	lymphocyte homeostasis	-2.69154	-0.497278	3/56	581,9133,57864	BAX,CCNB2,SLC46A2
15_Member	GO Biological Processes	GO:0070228	regulation of lymphocyte apoptotic process	-2.66947	-0.484163	3/57	581,917,57864	BAX,CD3G,SLC46A2
15_Member	KEGG Pathway	hsa05163	Human cytomegalovirus infection	-2.45948	-0.324336	5/225	581,1029,3587,6890,54331	BAX,CDKN2A,IL10RA,TAP1,GNG2
15_Member	GO Biological Processes	GO:0048872	homeostasis of number of cells	-2.37176	-0.292922	5/236	581,1777,2131,9133,57864	BAX,DNASE2,EXT1,CCNB2,SLC46A2
15_Member	KEGG Pathway	hsa01524	Platinum drug resistance	-2.36451	-0.292922	3/73	332,581,1029	BIRC5,BAX,CDKN2A
15_Member	GO Biological Processes	GO:0001776	leukocyte homeostasis	-2.34795	-0.278622	3/74	581,9133,57864	BAX,CCNB2,SLC46A2
15_Member	KEGG Pathway	hsa05212	Pancreatic cancer	-2.31554	-0.271853	3/76	581,1029,6772	BAX,CDKN2A,STAT1
15_Member	GO Biological Processes	GO:0010942	positive regulation of cell death	-2.22961	-0.206424	8/604	581,1029,1512,4318,7226,7305,8854,10514	BAX,CDKN2A,CTSH,MMP9,TRPM2,TYROBP,ALDH1A2,MYBBP1A
15_Member	GO Biological Processes	GO:0072331	signal transduction by p53 class mediator	-2.16648	-0.183635	3/86	581,10514,51512	BAX,MYBBP1A,GTSE1
15_Member	GO Biological Processes	GO:1901216	positive regulation of neuron death	-2.15265	-0.176596	3/87	581,7226,7305	BAX,TRPM2,TYROBP
15_Member	KEGG Pathway	hsa01522	Endocrine resistance	-2.01121	-0.0915569	3/98	581,1029,4318	BAX,CDKN2A,MMP9
15_Member	GO Biological Processes	GO:0043065	positive regulation of apoptotic process	-2.00649	-0.0900289	7/529	581,1029,1512,4318,7305,8854,10514	BAX,CDKN2A,CTSH,MMP9,TYROBP,ALDH1A2,MYBBP1A
16_Summary	GO Biological Processes	GO:0050764	regulation of phagocytosis	-4.07325	-1.40186	5/99	717,1794,2219,3055,11314,6772,54331,58191,60,3587,10462,55911	C2,DOCK2,FCN1,HCK,CD300A,STAT1,GNG2,CXCL16,ACTB,IL10RA,CLEC10A,APOBR
16_Member	GO Biological Processes	GO:0050764	regulation of phagocytosis	-4.07325	-1.40186	5/99	717,1794,2219,3055,11314	C2,DOCK2,FCN1,HCK,CD300A
16_Member	KEGG Pathway	hsa04062	Chemokine signaling pathway	-2.75664	-0.533105	5/192	1794,3055,6772,54331,58191	DOCK2,HCK,STAT1,GNG2,CXCL16
16_Member	GO Biological Processes	GO:0050766	positive regulation of phagocytosis	-2.39841	-0.296205	3/71	717,1794,2219	C2,DOCK2,FCN1
16_Member	GO Biological Processes	GO:0006897	endocytosis	-2.18379	-0.193363	7/489	60,1794,2219,3587,10462,55911,58191	ACTB,DOCK2,FCN1,IL10RA,CLEC10A,APOBR,CXCL16
17_Summary	GO Biological Processes	GO:0050900	leukocyte migration	-4.06255	-1.40012	7/232	2131,3055,3683,4318,7226,54210,58191,1240,3557,9473,7791	EXT1,HCK,ITGAL,MMP9,TRPM2,TREM1,CXCL16,CMKLR1,IL1RN,THEMIS2,ZYX
17_Member	GO Biological Processes	GO:0050900	leukocyte migration	-4.06255	-1.40012	7/232	2131,3055,3683,4318,7226,54210,58191	EXT1,HCK,ITGAL,MMP9,TRPM2,TREM1,CXCL16
17_Member	GO Biological Processes	GO:0071674	mononuclear cell migration	-2.81626	-0.560544	4/110	2131,3683,7226,58191	EXT1,ITGAL,TRPM2,CXCL16
17_Member	GO Biological Processes	GO:0072676	lymphocyte migration	-2.33162	-0.271853	3/75	2131,3683,58191	EXT1,ITGAL,CXCL16
17_Member	GO Biological Processes	GO:0006954	inflammatory response	-2.11508	-0.149069	7/504	1240,2131,3055,3557,3683,9473,54210	CMKLR1,EXT1,HCK,IL1RN,ITGAL,THEMIS2,TREM1
17_Member	GO Biological Processes	GO:0007229	integrin-mediated signaling pathway	-2.07317	-0.127089	3/93	3055,3683,7791	HCK,ITGAL,ZYX
18_Summary	GO Molecular Functions	GO:0042288	MHC class I protein binding	-3.89868	-1.29303	3/22	6890,10383,51744,1512,54210	TAP1,TUBB4B,CD244,CTSH,TREM1
18_Member	GO Molecular Functions	GO:0042288	MHC class I protein binding	-3.89868	-1.29303	3/22	6890,10383,51744	TAP1,TUBB4B,CD244
18_Member	GO Molecular Functions	GO:0042287	MHC protein binding	-3.05461	-0.727293	3/42	6890,10383,51744	TAP1,TUBB4B,CD244
18_Member	GO Biological Processes	GO:0001909	leukocyte mediated cytotoxicity	-2.80869	-0.556731	3/51	1512,10383,54210	CTSH,TUBB4B,TREM1
18_Member	GO Biological Processes	GO:0001906	cell killing	-2.09901	-0.144326	3/91	1512,10383,54210	CTSH,TUBB4B,TREM1
19_Summary	GO Molecular Functions	GO:0046982	protein heterodimerization activity	-3.89747	-1.29303	8/331	581,597,1058,2131,9619,11331,56655,387103,6483,6737,6772,6890,7305,7453,10452,140707,1723,55052,64979,134145,3394,9156	BAX,BCL2A1,CENPA,EXT1,ABCG1,PHB2,POLE4,CENPW,ST3GAL2,TRIM21,STAT1,TAP1,TYROBP,WARS1,TOMM40,BRI3BP,DHODH,MRPL20,MRPL36,ATPSCKMT,IRF8,EXO1
19_Member	GO Molecular Functions	GO:0046982	protein heterodimerization activity	-3.89747	-1.29303	8/331	581,597,1058,2131,9619,11331,56655,387103	BAX,BCL2A1,CENPA,EXT1,ABCG1,PHB2,POLE4,CENPW
19_Member	GO Molecular Functions	GO:0042803	protein homodimerization activity	-3.60359	-1.08982	11/680	581,597,2131,6483,6737,6772,6890,7305,7453,9619,11331	BAX,BCL2A1,EXT1,ST3GAL2,TRIM21,STAT1,TAP1,TYROBP,WARS1,ABCG1,PHB2
19_Member	GO Cellular Components	GO:0005741	mitochondrial outer membrane	-2.63287	-0.46494	5/205	581,597,10452,11331,140707	BAX,BCL2A1,TOMM40,PHB2,BRI3BP
19_Member	GO Cellular Components	GO:0031968	organelle outer membrane	-2.40308	-0.296205	5/232	581,597,10452,11331,140707	BAX,BCL2A1,TOMM40,PHB2,BRI3BP
19_Member	GO Cellular Components	GO:0019867	outer membrane	-2.38734	-0.293525	5/234	581,597,10452,11331,140707	BAX,BCL2A1,TOMM40,PHB2,BRI3BP
19_Member	GO Cellular Components	GO:0031966	mitochondrial membrane	-2.23408	-0.206424	9/734	581,597,1723,10452,11331,55052,64979,134145,140707	BAX,BCL2A1,DHODH,TOMM40,PHB2,MRPL20,MRPL36,ATPSCKMT,BRI3BP
19_Member	GO Biological Processes	GO:0042113	B cell activation	-2.16731	-0.183635	4/167	581,3394,9156,11331	BAX,IRF8,EXO1,PHB2
19_Member	GO Cellular Components	GO:0005740	mitochondrial envelope	-2.05901	-0.119158	9/783	581,597,1723,10452,11331,55052,64979,134145,140707	BAX,BCL2A1,DHODH,TOMM40,PHB2,MRPL20,MRPL36,ATPSCKMT,BRI3BP
19_Member	GO Cellular Components	GO:0098798	mitochondrial protein-containing complex	-2.05848	-0.119158	5/281	581,10452,11331,55052,64979	BAX,TOMM40,PHB2,MRPL20,MRPL36
20_Summary	GO Biological Processes	GO:0002683	negative regulation of immune system process	-3.88554	-1.29026	9/425	714,864,3055,3659,6737,7305,9404,11314,55080,51296,57864,6772	C1QC,RUNX3,HCK,IRF1,TRIM21,TYROBP,LPXN,CD300A,TAPBPL,SLC15A3,SLC46A2,STAT1
20_Member	GO Biological Processes	GO:0002683	negative regulation of immune system process	-3.88554	-1.29026	9/425	714,864,3055,3659,6737,7305,9404,11314,55080	C1QC,RUNX3,HCK,IRF1,TRIM21,TYROBP,LPXN,CD300A,TAPBPL
20_Member	GO Biological Processes	GO:0062207	regulation of pattern recognition receptor signaling pathway	-2.87556	-0.598482	4/106	3659,11314,51296,57864	IRF1,CD300A,SLC15A3,SLC46A2
20_Member	GO Biological Processes	GO:0051250	negative regulation of lymphocyte activation	-2.22259	-0.206424	4/161	864,3659,7305,11314	RUNX3,IRF1,TYROBP,CD300A
20_Member	GO Biological Processes	GO:1903706	regulation of hemopoiesis	-2.18188	-0.193363	6/371	714,864,3659,6772,7305,57864	C1QC,RUNX3,IRF1,STAT1,TYROBP,SLC46A2
20_Member	GO Biological Processes	GO:1902105	regulation of leukocyte differentiation	-2.04602	-0.113348	5/283	714,864,3659,7305,57864	C1QC,RUNX3,IRF1,TYROBP,SLC46A2

## Sheet: ME8
GroupID	Category	Term	Description	LogP	Log(q-value)	InTerm_InList	Genes	Symbols
1_Summary	GO Biological Processes	GO:0034243	regulation of transcription elongation from RNA polymerase II promoter	-5.83953	-1.48691	5/41	2074,7469,8861,10614,22936	ERCC6,NELFA,LDB1,HEXIM1,ELL2
1_Member	GO Biological Processes	GO:0034243	regulation of transcription elongation from RNA polymerase II promoter	-5.83953	-1.48691	5/41	2074,7469,8861,10614,22936	ERCC6,NELFA,LDB1,HEXIM1,ELL2
1_Member	GO Biological Processes	GO:0032784	regulation of DNA-templated transcription, elongation	-5.11874	-1.06715	5/57	2074,7469,8861,10614,22936	ERCC6,NELFA,LDB1,HEXIM1,ELL2
1_Member	GO Cellular Components	GO:0008023	transcription elongation factor complex	-2.76208	0	3/50	2074,7469,22936	ERCC6,NELFA,ELL2
2_Summary	GO Biological Processes	GO:0005975	carbohydrate metabolic process	-4.87206	-0.996553	11/462	5950,6519,6524,8372,8702,23171,55556,57704,93010,150223,197258	RBP4,SLC3A1,SLC5A2,HYAL3,B4GALT4,GPD1L,ENOSF1,GBA2,B3GNT7,YDJC,FCSK
2_Member	GO Biological Processes	GO:0005975	carbohydrate metabolic process	-4.87206	-0.996553	11/462	5950,6519,6524,8372,8702,23171,55556,57704,93010,150223,197258	RBP4,SLC3A1,SLC5A2,HYAL3,B4GALT4,GPD1L,ENOSF1,GBA2,B3GNT7,YDJC,FCSK
3_Summary	GO Biological Processes	GO:0006220	pyrimidine nucleotide metabolic process	-3.96172	-0.211157	4/52	4968,10201,54963,79661,2074,8372,23171,57704,10840,55596,196513,219988,55556,8602,79869	OGG1,NME6,UCKL1,NEIL1,ERCC6,HYAL3,GPD1L,GBA2,ALDH1L1,ZCCHC8,DCP1B,PATL1,ENOSF1,NOP14,CPSF7
3_Member	GO Biological Processes	GO:0006220	pyrimidine nucleotide metabolic process	-3.96172	-0.211157	4/52	4968,10201,54963,79661	OGG1,NME6,UCKL1,NEIL1
3_Member	GO Biological Processes	GO:0072527	pyrimidine-containing compound metabolic process	-3.1991	0	4/82	4968,10201,54963,79661	OGG1,NME6,UCKL1,NEIL1
3_Member	GO Biological Processes	GO:0006284	base-excision repair	-3.01309	0	3/41	2074,4968,79661	ERCC6,OGG1,NEIL1
3_Member	GO Biological Processes	GO:1901136	carbohydrate derivative catabolic process	-2.93626	0	5/165	4968,8372,23171,57704,79661	OGG1,HYAL3,GPD1L,GBA2,NEIL1
3_Member	GO Biological Processes	GO:0046700	heterocycle catabolic process	-2.42802	0	6/311	4968,10840,55596,79661,196513,219988	OGG1,ALDH1L1,ZCCHC8,NEIL1,DCP1B,PATL1
3_Member	GO Biological Processes	GO:0044270	cellular nitrogen compound catabolic process	-2.38777	0	6/317	4968,10840,55596,79661,196513,219988	OGG1,ALDH1L1,ZCCHC8,NEIL1,DCP1B,PATL1
3_Member	GO Molecular Functions	GO:0016798	hydrolase activity, acting on glycosyl bonds	-2.30477	0	4/144	4968,8372,57704,79661	OGG1,HYAL3,GBA2,NEIL1
3_Member	GO Biological Processes	GO:0019439	aromatic compound catabolic process	-2.27876	0	6/334	4968,10840,55596,79661,196513,219988	OGG1,ALDH1L1,ZCCHC8,NEIL1,DCP1B,PATL1
3_Member	GO Molecular Functions	GO:0016835	carbon-oxygen lyase activity	-2.19956	0	3/79	4968,55556,79661	OGG1,ENOSF1,NEIL1
3_Member	GO Biological Processes	GO:1901361	organic cyclic compound catabolic process	-2.11377	0	6/362	4968,10840,55596,79661,196513,219988	OGG1,ALDH1L1,ZCCHC8,NEIL1,DCP1B,PATL1
3_Member	GO Biological Processes	GO:0090305	nucleic acid phosphodiester bond hydrolysis	-2.1071	0	5/258	4968,8602,79661,79869,196513	OGG1,NOP14,NEIL1,CPSF7,DCP1B
3_Member	GO Biological Processes	GO:0034655	nucleobase-containing compound catabolic process	-2.00768	0	5/273	4968,55596,79661,196513,219988	OGG1,ZCCHC8,NEIL1,DCP1B,PATL1
4_Summary	GO Biological Processes	GO:1901137	carbohydrate derivative biosynthetic process	-3.63268	-0.0288613	10/532	115,7368,8702,10201,11282,54963,55229,84532,93010,197258,2074,4799,8861,9439,22936,4968,79661,55224,150763	ADCY9,UGT8,B4GALT4,NME6,MGAT4B,UCKL1,PANK4,ACSS1,B3GNT7,FCSK,ERCC6,NFX1,LDB1,MED23,ELL2,OGG1,NEIL1,ETNK2,GPAT2
4_Member	GO Biological Processes	GO:1901137	carbohydrate derivative biosynthetic process	-3.63268	-0.0288613	10/532	115,7368,8702,10201,11282,54963,55229,84532,93010,197258	ADCY9,UGT8,B4GALT4,NME6,MGAT4B,UCKL1,PANK4,ACSS1,B3GNT7,FCSK
4_Member	GO Biological Processes	GO:0009165	nucleotide biosynthetic process	-3.25025	0	6/214	115,10201,54963,55229,84532,197258	ADCY9,NME6,UCKL1,PANK4,ACSS1,FCSK
4_Member	GO Biological Processes	GO:1901293	nucleoside phosphate biosynthetic process	-3.22906	0	6/216	115,10201,54963,55229,84532,197258	ADCY9,NME6,UCKL1,PANK4,ACSS1,FCSK
4_Member	GO Biological Processes	GO:0034654	nucleobase-containing compound biosynthetic process	-3.19247	0	11/718	115,2074,4799,8861,9439,10201,22936,54963,55229,84532,197258	ADCY9,ERCC6,NFX1,LDB1,MED23,NME6,ELL2,UCKL1,PANK4,ACSS1,FCSK
4_Member	GO Biological Processes	GO:0009117	nucleotide metabolic process	-3.12306	0	8/408	115,4968,10201,54963,55229,79661,84532,197258	ADCY9,OGG1,NME6,UCKL1,PANK4,NEIL1,ACSS1,FCSK
4_Member	GO Biological Processes	GO:0006753	nucleoside phosphate metabolic process	-3.06198	0	8/417	115,4968,10201,54963,55229,79661,84532,197258	ADCY9,OGG1,NME6,UCKL1,PANK4,NEIL1,ACSS1,FCSK
4_Member	GO Biological Processes	GO:0009260	ribonucleotide biosynthetic process	-3.02014	0	5/158	115,10201,54963,55229,84532	ADCY9,NME6,UCKL1,PANK4,ACSS1
4_Member	GO Biological Processes	GO:0046390	ribose phosphate biosynthetic process	-2.93626	0	5/165	115,10201,54963,55229,84532	ADCY9,NME6,UCKL1,PANK4,ACSS1
4_Member	GO Biological Processes	GO:0018130	heterocycle biosynthetic process	-2.85788	0	11/790	115,2074,4799,8861,9439,10201,22936,54963,55229,84532,197258	ADCY9,ERCC6,NFX1,LDB1,MED23,NME6,ELL2,UCKL1,PANK4,ACSS1,FCSK
4_Member	GO Biological Processes	GO:0019438	aromatic compound biosynthetic process	-2.81904	0	11/799	115,2074,4799,8861,9439,10201,22936,54963,55229,84532,197258	ADCY9,ERCC6,NFX1,LDB1,MED23,NME6,ELL2,UCKL1,PANK4,ACSS1,FCSK
4_Member	GO Biological Processes	GO:0055086	nucleobase-containing small molecule metabolic process	-2.66008	0	8/483	115,4968,10201,54963,55229,79661,84532,197258	ADCY9,OGG1,NME6,UCKL1,PANK4,NEIL1,ACSS1,FCSK
4_Member	GO Biological Processes	GO:0090407	organophosphate biosynthetic process	-2.63256	0	8/488	115,10201,54963,55224,55229,84532,150763,197258	ADCY9,NME6,UCKL1,ETNK2,PANK4,ACSS1,GPAT2,FCSK
4_Member	GO Biological Processes	GO:0006366	transcription by RNA polymerase II	-2.34523	0	5/226	2074,4799,8861,9439,22936	ERCC6,NFX1,LDB1,MED23,ELL2
4_Member	GO Biological Processes	GO:0009152	purine ribonucleotide biosynthetic process	-2.30477	0	4/144	115,10201,55229,84532	ADCY9,NME6,PANK4,ACSS1
4_Member	GO Biological Processes	GO:0006164	purine nucleotide biosynthetic process	-2.22244	0	4/152	115,10201,55229,84532	ADCY9,NME6,PANK4,ACSS1
4_Member	GO Biological Processes	GO:0072522	purine-containing compound biosynthetic process	-2.13565	0	4/161	115,10201,55229,84532	ADCY9,NME6,PANK4,ACSS1
5_Summary	KEGG Pathway	hsa04950	Maturity onset diabetes of the young	-3.60334	-0.0288613	3/26	2494,3110,389692	NR5A2,MNX1,MAFA
5_Member	KEGG Pathway	hsa04950	Maturity onset diabetes of the young	-3.60334	-0.0288613	3/26	2494,3110,389692	NR5A2,MNX1,MAFA
6_Summary	GO Biological Processes	GO:0031532	actin cytoskeleton reorganization	-3.46055	-0.0174177	4/70	4289,8476,9855,11132	MKLN1,CDC42BPA,FARP2,CAPN10
6_Member	GO Biological Processes	GO:0031532	actin cytoskeleton reorganization	-3.46055	-0.0174177	4/70	4289,8476,9855,11132	MKLN1,CDC42BPA,FARP2,CAPN10
7_Summary	GO Molecular Functions	GO:0035250	UDP-galactosyltransferase activity	-3.46005	-0.0174177	3/29	7368,8702,93010,11282,57704,124976,8372	UGT8,B4GALT4,B3GNT7,MGAT4B,GBA2,SPNS2,HYAL3
7_Member	GO Molecular Functions	GO:0035250	UDP-galactosyltransferase activity	-3.46005	-0.0174177	3/29	7368,8702,93010	UGT8,B4GALT4,B3GNT7
7_Member	GO Molecular Functions	GO:0008378	galactosyltransferase activity	-3.33185	0	3/32	7368,8702,93010	UGT8,B4GALT4,B3GNT7
7_Member	GO Molecular Functions	GO:0016758	hexosyltransferase activity	-2.58969	0	5/198	7368,8702,11282,57704,93010	UGT8,B4GALT4,MGAT4B,GBA2,B3GNT7
7_Member	GO Biological Processes	GO:0006687	glycosphingolipid metabolic process	-2.57697	0	3/58	7368,8702,57704	UGT8,B4GALT4,GBA2
7_Member	GO Molecular Functions	GO:0008194	UDP-glycosyltransferase activity	-2.30477	0	4/144	7368,8702,11282,93010	UGT8,B4GALT4,MGAT4B,B3GNT7
7_Member	GO Biological Processes	GO:0006665	sphingolipid metabolic process	-2.18314	0	4/156	7368,8702,57704,124976	UGT8,B4GALT4,GBA2,SPNS2
7_Member	GO Biological Processes	GO:1903510	mucopolysaccharide metabolic process	-2.15485	0	3/82	8372,8702,93010	HYAL3,B4GALT4,B3GNT7
7_Member	GO Molecular Functions	GO:0016757	glycosyltransferase activity	-2.02054	0	5/271	7368,8702,11282,57704,93010	UGT8,B4GALT4,MGAT4B,GBA2,B3GNT7
8_Summary	GO Biological Processes	GO:0010669	epithelial structure maintenance	-3.4158	-0.0174177	3/30	5950,8861,54903,3714,5087,8372,9249,9421,124976,115,2494,55224,146923,2074,90952	RBP4,LDB1,MKS1,JAG2,PBX1,HYAL3,DHRS3,HAND1,SPNS2,ADCY9,NR5A2,ETNK2,RUNDC1,ERCC6,ESAM
8_Member	GO Biological Processes	GO:0010669	epithelial structure maintenance	-3.4158	-0.0174177	3/30	5950,8861,54903	RBP4,LDB1,MKS1
8_Member	GO Biological Processes	GO:0001501	skeletal system development	-2.59464	0	8/495	3714,5087,5950,8372,9249,9421,54903,124976	JAG2,PBX1,RBP4,HYAL3,DHRS3,HAND1,MKS1,SPNS2
8_Member	GO Biological Processes	GO:0003206	cardiac chamber morphogenesis	-2.51105	0	4/126	5950,9249,9421,54903	RBP4,DHRS3,HAND1,MKS1
8_Member	GO Biological Processes	GO:0009792	embryo development ending in birth or egg hatching	-2.4098	0	9/650	115,2494,3714,5087,5950,9421,54903,55224,146923	ADCY9,NR5A2,JAG2,PBX1,RBP4,HAND1,MKS1,ETNK2,RUNDC1
8_Member	GO Biological Processes	GO:0060411	cardiac septum morphogenesis	-2.32866	0	3/71	9249,9421,54903	DHRS3,HAND1,MKS1
8_Member	GO Biological Processes	GO:0001894	tissue homeostasis	-2.282	0	5/234	2074,5950,8861,54903,90952	ERCC6,RBP4,LDB1,MKS1,ESAM
8_Member	GO Biological Processes	GO:0003205	cardiac chamber development	-2.0809	0	4/167	5950,9249,9421,54903	RBP4,DHRS3,HAND1,MKS1
9_Summary	GO Molecular Functions	GO:0016301	kinase activity	-3.13844	0	11/729	1196,1198,5129,8476,10201,10641,54963,55224,81629,197258,284086	CLK2,CLK3,CDK18,CDC42BPA,NME6,NPRL2,UCKL1,ETNK2,TSSK3,FCSK,NEK8
9_Member	GO Molecular Functions	GO:0016301	kinase activity	-3.13844	0	11/729	1196,1198,5129,8476,10201,10641,54963,55224,81629,197258,284086	CLK2,CLK3,CDK18,CDC42BPA,NME6,NPRL2,UCKL1,ETNK2,TSSK3,FCSK,NEK8
9_Member	GO Molecular Functions	GO:0016773	phosphotransferase activity, alcohol group as acceptor	-2.32073	0	9/671	1196,1198,5129,8476,10641,55224,81629,197258,284086	CLK2,CLK3,CDK18,CDC42BPA,NPRL2,ETNK2,TSSK3,FCSK,NEK8
9_Member	GO Molecular Functions	GO:0106310	protein serine kinase activity	-2.125	0	6/360	1196,1198,5129,8476,81629,284086	CLK2,CLK3,CDK18,CDC42BPA,TSSK3,NEK8
10_Summary	GO Cellular Components	GO:0090575	RNA polymerase II transcription regulator complex	-3.08692	0	6/230	1628,2494,5087,8861,9421,9439,23625,7005,7392,60491	DBP,NR5A2,PBX1,LDB1,HAND1,MED23,FAM89B,TEAD3,USF2,NIF3L1
10_Member	GO Cellular Components	GO:0090575	RNA polymerase II transcription regulator complex	-3.08692	0	6/230	1628,2494,5087,8861,9421,9439	DBP,NR5A2,PBX1,LDB1,HAND1,MED23
10_Member	GO Molecular Functions	GO:0001221	transcription coregulator binding	-2.75396	0	4/108	2494,5087,9421,23625	NR5A2,PBX1,HAND1,FAM89B
10_Member	GO Molecular Functions	GO:0008134	transcription factor binding	-2.12528	0	8/594	2494,5087,7005,7392,8861,9421,23625,60491	NR5A2,PBX1,TEAD3,USF2,LDB1,HAND1,FAM89B,NIF3L1
10_Member	GO Cellular Components	GO:0005667	transcription regulator complex	-2.0799	0	7/483	1628,2494,5087,7005,8861,9421,9439	DBP,NR5A2,PBX1,TEAD3,LDB1,HAND1,MED23
11_Summary	GO Biological Processes	GO:0045911	positive regulation of DNA recombination	-2.34592	0	3/70	2074,23126,23529	ERCC6,POGZ,CLCF1
11_Member	GO Biological Processes	GO:0045911	positive regulation of DNA recombination	-2.34592	0	3/70	2074,23126,23529	ERCC6,POGZ,CLCF1
12_Summary	GO Biological Processes	GO:0010212	response to ionizing radiation	-2.33702	0	4/141	1196,2074,3265,65123	CLK2,ERCC6,HRAS,INTS3
12_Member	GO Biological Processes	GO:0010212	response to ionizing radiation	-2.33702	0	4/141	1196,2074,3265,65123	CLK2,ERCC6,HRAS,INTS3
13_Summary	GO Biological Processes	GO:0045165	cell fate commitment	-2.20657	0	5/244	2596,3110,3714,7005,9580	GAP43,MNX1,JAG2,TEAD3,SOX13
13_Member	GO Biological Processes	GO:0045165	cell fate commitment	-2.20657	0	5/244	2596,3110,3714,7005,9580	GAP43,MNX1,JAG2,TEAD3,SOX13
14_Summary	GO Cellular Components	GO:0005766	primary lysosome	-2.19286	0	4/155	8836,25798,56729,127829	GGH,BRI3,RETN,ARL8A
14_Member	GO Cellular Components	GO:0005766	primary lysosome	-2.19286	0	4/155	8836,25798,56729,127829	GGH,BRI3,RETN,ARL8A
14_Member	GO Cellular Components	GO:0042582	azurophil granule	-2.19286	0	4/155	8836,25798,56729,127829	GGH,BRI3,RETN,ARL8A

## Sheet: ME9
GroupID	Category	Term	Description	LogP	Log(q-value)	InTerm_InList	Genes	Symbols
1_Summary	GO Biological Processes	GO:0002694	regulation of leukocyte activation	-26.2761	-22.0628	35/629	135,199,920,972,1493,3120,3594,3635,3689,3932,5777,5880,6688,7040,7070,7133,7805,8530,8651,8740,9466,9840,11151,22806,26279,27040,27240,29108,64600,79626,84433,115004,259307,283234,374403,8631,80709,83706,397,2833,54518	ADORA2A,AIF1,CD4,CD74,CTLA4,HLA-DQB2,IL12RB1,INPP5D,ITGB2,LCK,PTPN6,RAC2,SPI1,TGFB1,THY1,TNFRSF1B,LAPTM5,CST7,SOCS1,TNFSF14,IL27RA,TESPA1,CORO1A,IKZF3,PLA2G2D,LAT,SIT1,PYCARD,PLA2G2F,TNFAIP8L2,CARD11,CGAS,IL4I1,CCDC88B,TBC1D10C,SKAP1,AKNA,FERMT3,ARHGDIB,CXCR3,APBB1IP
1_Member	GO Biological Processes	GO:0002694	regulation of leukocyte activation	-26.2761	-22.0628	35/629	135,199,920,972,1493,3120,3594,3635,3689,3932,5777,5880,6688,7040,7070,7133,7805,8530,8651,8740,9466,9840,11151,22806,26279,27040,27240,29108,64600,79626,84433,115004,259307,283234,374403	ADORA2A,AIF1,CD4,CD74,CTLA4,HLA-DQB2,IL12RB1,INPP5D,ITGB2,LCK,PTPN6,RAC2,SPI1,TGFB1,THY1,TNFRSF1B,LAPTM5,CST7,SOCS1,TNFSF14,IL27RA,TESPA1,CORO1A,IKZF3,PLA2G2D,LAT,SIT1,PYCARD,PLA2G2F,TNFAIP8L2,CARD11,CGAS,IL4I1,CCDC88B,TBC1D10C
1_Member	GO Biological Processes	GO:0050863	regulation of T cell activation	-25.4952	-21.6877	28/342	135,199,920,972,1493,3120,3594,3932,5777,5880,7070,7133,7805,8651,8740,9466,9840,11151,26279,27040,27240,29108,64600,79626,84433,115004,259307,283234	ADORA2A,AIF1,CD4,CD74,CTLA4,HLA-DQB2,IL12RB1,LCK,PTPN6,RAC2,THY1,TNFRSF1B,LAPTM5,SOCS1,TNFSF14,IL27RA,TESPA1,CORO1A,PLA2G2D,LAT,SIT1,PYCARD,PLA2G2F,TNFAIP8L2,CARD11,CGAS,IL4I1,CCDC88B
1_Member	GO Biological Processes	GO:0050865	regulation of cell activation	-25.1194	-21.4657	35/681	135,199,920,972,1493,3120,3594,3635,3689,3932,5777,5880,6688,7040,7070,7133,7805,8530,8651,8740,9466,9840,11151,22806,26279,27040,27240,29108,64600,79626,84433,115004,259307,283234,374403	ADORA2A,AIF1,CD4,CD74,CTLA4,HLA-DQB2,IL12RB1,INPP5D,ITGB2,LCK,PTPN6,RAC2,SPI1,TGFB1,THY1,TNFRSF1B,LAPTM5,CST7,SOCS1,TNFSF14,IL27RA,TESPA1,CORO1A,IKZF3,PLA2G2D,LAT,SIT1,PYCARD,PLA2G2F,TNFAIP8L2,CARD11,CGAS,IL4I1,CCDC88B,TBC1D10C
1_Member	GO Biological Processes	GO:0051249	regulation of lymphocyte activation	-25.0008	-21.4263	32/532	135,199,920,972,1493,3120,3594,3635,3932,5777,5880,7040,7070,7133,7805,8651,8740,9466,9840,11151,22806,26279,27040,27240,29108,64600,79626,84433,115004,259307,283234,374403	ADORA2A,AIF1,CD4,CD74,CTLA4,HLA-DQB2,IL12RB1,INPP5D,LCK,PTPN6,RAC2,TGFB1,THY1,TNFRSF1B,LAPTM5,SOCS1,TNFSF14,IL27RA,TESPA1,CORO1A,IKZF3,PLA2G2D,LAT,SIT1,PYCARD,PLA2G2F,TNFAIP8L2,CARD11,CGAS,IL4I1,CCDC88B,TBC1D10C
1_Member	GO Biological Processes	GO:0022407	regulation of cell-cell adhesion	-23.2902	-19.7826	29/456	135,199,920,972,1493,3120,3594,3689,3932,5777,6688,7040,7070,7805,8631,8651,8740,9466,9840,11151,26279,29108,64600,79626,80709,83706,84433,259307,283234	ADORA2A,AIF1,CD4,CD74,CTLA4,HLA-DQB2,IL12RB1,ITGB2,LCK,PTPN6,SPI1,TGFB1,THY1,LAPTM5,SKAP1,SOCS1,TNFSF14,IL27RA,TESPA1,CORO1A,PLA2G2D,PYCARD,PLA2G2F,TNFAIP8L2,AKNA,FERMT3,CARD11,IL4I1,CCDC88B
1_Member	GO Biological Processes	GO:1903037	regulation of leukocyte cell-cell adhesion	-21.4634	-18.065	25/344	135,199,920,972,1493,3120,3594,3689,3932,5777,7070,7805,8631,8651,8740,9466,9840,11151,26279,29108,64600,79626,84433,259307,283234	ADORA2A,AIF1,CD4,CD74,CTLA4,HLA-DQB2,IL12RB1,ITGB2,LCK,PTPN6,THY1,LAPTM5,SKAP1,SOCS1,TNFSF14,IL27RA,TESPA1,CORO1A,PLA2G2D,PYCARD,PLA2G2F,TNFAIP8L2,CARD11,IL4I1,CCDC88B
1_Member	GO Biological Processes	GO:0030155	regulation of cell adhesion	-21.356	-18.0033	33/760	135,199,397,920,972,1493,2833,3120,3594,3689,3932,5777,5880,6688,7040,7070,7805,8631,8651,8740,9466,9840,11151,26279,29108,54518,64600,79626,80709,83706,84433,259307,283234	ADORA2A,AIF1,ARHGDIB,CD4,CD74,CTLA4,CXCR3,HLA-DQB2,IL12RB1,ITGB2,LCK,PTPN6,RAC2,SPI1,TGFB1,THY1,LAPTM5,SKAP1,SOCS1,TNFSF14,IL27RA,TESPA1,CORO1A,PLA2G2D,PYCARD,APBB1IP,PLA2G2F,TNFAIP8L2,AKNA,FERMT3,CARD11,IL4I1,CCDC88B
1_Member	GO Biological Processes	GO:1903039	positive regulation of leukocyte cell-cell adhesion	-16.8685	-13.5951	19/245	199,920,972,3120,3594,3689,3932,5777,7070,8631,8651,8740,9466,9840,11151,29108,84433,259307,283234	AIF1,CD4,CD74,HLA-DQB2,IL12RB1,ITGB2,LCK,PTPN6,THY1,SKAP1,SOCS1,TNFSF14,IL27RA,TESPA1,CORO1A,PYCARD,CARD11,IL4I1,CCDC88B
1_Member	GO Biological Processes	GO:0022409	positive regulation of cell-cell adhesion	-15.4795	-12.303	19/291	199,920,972,3120,3594,3689,3932,5777,7070,8631,8651,8740,9466,9840,11151,29108,84433,259307,283234	AIF1,CD4,CD74,HLA-DQB2,IL12RB1,ITGB2,LCK,PTPN6,THY1,SKAP1,SOCS1,TNFSF14,IL27RA,TESPA1,CORO1A,PYCARD,CARD11,IL4I1,CCDC88B
1_Member	GO Biological Processes	GO:0050870	positive regulation of T cell activation	-15.0009	-11.8788	17/223	199,920,972,3120,3594,3932,5777,7070,8651,8740,9466,9840,11151,29108,84433,259307,283234	AIF1,CD4,CD74,HLA-DQB2,IL12RB1,LCK,PTPN6,THY1,SOCS1,TNFSF14,IL27RA,TESPA1,CORO1A,PYCARD,CARD11,IL4I1,CCDC88B
1_Member	GO Biological Processes	GO:0050670	regulation of lymphocyte proliferation	-14.7767	-11.6794	17/230	199,972,1493,3594,3635,5777,5880,7133,9466,11151,22806,26279,29108,64600,84433,259307,283234	AIF1,CD74,CTLA4,IL12RB1,INPP5D,PTPN6,RAC2,TNFRSF1B,IL27RA,CORO1A,IKZF3,PLA2G2D,PYCARD,PLA2G2F,CARD11,IL4I1,CCDC88B
1_Member	GO Biological Processes	GO:0032944	regulation of mononuclear cell proliferation	-14.6829	-11.609	17/233	199,972,1493,3594,3635,5777,5880,7133,9466,11151,22806,26279,29108,64600,84433,259307,283234	AIF1,CD74,CTLA4,IL12RB1,INPP5D,PTPN6,RAC2,TNFRSF1B,IL27RA,CORO1A,IKZF3,PLA2G2D,PYCARD,PLA2G2F,CARD11,IL4I1,CCDC88B
1_Member	GO Biological Processes	GO:0070663	regulation of leukocyte proliferation	-14.0611	-11.0307	17/254	199,972,1493,3594,3635,5777,5880,7133,9466,11151,22806,26279,29108,64600,84433,259307,283234	AIF1,CD74,CTLA4,IL12RB1,INPP5D,PTPN6,RAC2,TNFRSF1B,IL27RA,CORO1A,IKZF3,PLA2G2D,PYCARD,PLA2G2F,CARD11,IL4I1,CCDC88B
1_Member	GO Biological Processes	GO:0002696	positive regulation of leukocyte activation	-13.6439	-10.6337	20/421	199,920,972,3120,3594,3635,3689,3932,5777,7040,7070,8651,8740,9466,9840,11151,29108,84433,259307,283234	AIF1,CD4,CD74,HLA-DQB2,IL12RB1,INPP5D,ITGB2,LCK,PTPN6,TGFB1,THY1,SOCS1,TNFSF14,IL27RA,TESPA1,CORO1A,PYCARD,CARD11,IL4I1,CCDC88B
1_Member	GO Biological Processes	GO:0051251	positive regulation of lymphocyte activation	-13.5593	-10.5684	19/371	199,920,972,3120,3594,3635,3932,5777,7040,7070,8651,8740,9466,9840,11151,29108,84433,259307,283234	AIF1,CD4,CD74,HLA-DQB2,IL12RB1,INPP5D,LCK,PTPN6,TGFB1,THY1,SOCS1,TNFSF14,IL27RA,TESPA1,CORO1A,PYCARD,CARD11,IL4I1,CCDC88B
1_Member	GO Biological Processes	GO:0050867	positive regulation of cell activation	-13.3593	-10.3883	20/436	199,920,972,3120,3594,3635,3689,3932,5777,7040,7070,8651,8740,9466,9840,11151,29108,84433,259307,283234	AIF1,CD4,CD74,HLA-DQB2,IL12RB1,INPP5D,ITGB2,LCK,PTPN6,TGFB1,THY1,SOCS1,TNFSF14,IL27RA,TESPA1,CORO1A,PYCARD,CARD11,IL4I1,CCDC88B
1_Member	GO Biological Processes	GO:0045785	positive regulation of cell adhesion	-13.1755	-10.2379	20/446	199,920,972,3120,3594,3689,3932,5777,7070,8631,8651,8740,9466,9840,11151,29108,54518,84433,259307,283234	AIF1,CD4,CD74,HLA-DQB2,IL12RB1,ITGB2,LCK,PTPN6,THY1,SKAP1,SOCS1,TNFSF14,IL27RA,TESPA1,CORO1A,PYCARD,APBB1IP,CARD11,IL4I1,CCDC88B
1_Member	GO Biological Processes	GO:0042129	regulation of T cell proliferation	-12.7485	-9.84304	14/174	199,1493,3594,5777,5880,7133,9466,11151,26279,29108,64600,84433,259307,283234	AIF1,CTLA4,IL12RB1,PTPN6,RAC2,TNFRSF1B,IL27RA,CORO1A,PLA2G2D,PYCARD,PLA2G2F,CARD11,IL4I1,CCDC88B
1_Member	GO Biological Processes	GO:0050671	positive regulation of lymphocyte proliferation	-6.32254	-4.02682	8/141	199,972,3594,9466,11151,29108,84433,283234	AIF1,CD74,IL12RB1,IL27RA,CORO1A,PYCARD,CARD11,CCDC88B
1_Member	GO Biological Processes	GO:0032946	positive regulation of mononuclear cell proliferation	-6.2759	-3.98773	8/143	199,972,3594,9466,11151,29108,84433,283234	AIF1,CD74,IL12RB1,IL27RA,CORO1A,PYCARD,CARD11,CCDC88B
1_Member	GO Biological Processes	GO:0042102	positive regulation of T cell proliferation	-6.12479	-3.85852	7/103	199,3594,9466,11151,29108,84433,283234	AIF1,IL12RB1,IL27RA,CORO1A,PYCARD,CARD11,CCDC88B
1_Member	GO Biological Processes	GO:0070665	positive regulation of leukocyte proliferation	-5.94759	-3.69534	8/158	199,972,3594,9466,11151,29108,84433,283234	AIF1,CD74,IL12RB1,IL27RA,CORO1A,PYCARD,CARD11,CCDC88B
2_Summary	GO Biological Processes	GO:0001775	cell activation	-26.1144	-22.0628	35/636	135,199,915,920,972,1776,2841,3560,3689,3932,4066,4818,5027,5293,5699,5777,6688,7157,7454,8740,9840,10538,11151,22806,26279,27040,29108,50615,54518,64218,83706,84433,84941,116071,100141515,3059,4049,4050,7040,3695	ADORA2A,AIF1,CD3D,CD4,CD74,DNASE1L3,GPR18,IL2RB,ITGB2,LCK,LYL1,NKG7,P2RX7,PIK3CD,PSMB10,PTPN6,SPI1,TP53,WAS,TNFSF14,TESPA1,BATF,CORO1A,IKZF3,PLA2G2D,LAT,PYCARD,IL21R,APBB1IP,SEMA4A,FERMT3,CARD11,HSH2D,BATF2,C17orf99,HCLS1,LTA,LTB,TGFB1,ITGB7
2_Member	GO Biological Processes	GO:0001775	cell activation	-26.1144	-22.0628	35/636	135,199,915,920,972,1776,2841,3560,3689,3932,4066,4818,5027,5293,5699,5777,6688,7157,7454,8740,9840,10538,11151,22806,26279,27040,29108,50615,54518,64218,83706,84433,84941,116071,100141515	ADORA2A,AIF1,CD3D,CD4,CD74,DNASE1L3,GPR18,IL2RB,ITGB2,LCK,LYL1,NKG7,P2RX7,PIK3CD,PSMB10,PTPN6,SPI1,TP53,WAS,TNFSF14,TESPA1,BATF,CORO1A,IKZF3,PLA2G2D,LAT,PYCARD,IL21R,APBB1IP,SEMA4A,FERMT3,CARD11,HSH2D,BATF2,C17orf99
2_Member	GO Biological Processes	GO:0045321	leukocyte activation	-25.4383	-21.6877	32/515	199,915,920,972,1776,2841,3560,3689,3932,4066,4818,5027,5293,5699,6688,7157,7454,8740,9840,10538,11151,22806,26279,27040,29108,50615,54518,64218,84433,84941,116071,100141515	AIF1,CD3D,CD4,CD74,DNASE1L3,GPR18,IL2RB,ITGB2,LCK,LYL1,NKG7,P2RX7,PIK3CD,PSMB10,SPI1,TP53,WAS,TNFSF14,TESPA1,BATF,CORO1A,IKZF3,PLA2G2D,LAT,PYCARD,IL21R,APBB1IP,SEMA4A,CARD11,HSH2D,BATF2,C17orf99
2_Member	GO Biological Processes	GO:0046649	lymphocyte activation	-22.1455	-18.6959	27/407	915,920,972,2841,3560,3932,4066,4818,5027,5293,5699,6688,7157,7454,8740,9840,10538,11151,22806,26279,27040,50615,54518,64218,84433,84941,100141515	CD3D,CD4,CD74,GPR18,IL2RB,LCK,LYL1,NKG7,P2RX7,PIK3CD,PSMB10,SPI1,TP53,WAS,TNFSF14,TESPA1,BATF,CORO1A,IKZF3,PLA2G2D,LAT,IL21R,APBB1IP,SEMA4A,CARD11,HSH2D,C17orf99
2_Member	GO Biological Processes	GO:0042110	T cell activation	-19.1637	-15.8524	21/255	915,920,972,2841,3932,4818,5027,5293,5699,6688,7157,7454,8740,9840,10538,26279,27040,54518,64218,84433,84941	CD3D,CD4,CD74,GPR18,LCK,NKG7,P2RX7,PIK3CD,PSMB10,SPI1,TP53,WAS,TNFSF14,TESPA1,BATF,PLA2G2D,LAT,APBB1IP,SEMA4A,CARD11,HSH2D
2_Member	GO Biological Processes	GO:0030217	T cell differentiation	-12.2865	-9.40978	13/150	915,920,972,2841,3932,5293,6688,7157,9840,10538,26279,64218,84433	CD3D,CD4,CD74,GPR18,LCK,PIK3CD,SPI1,TP53,TESPA1,BATF,PLA2G2D,SEMA4A,CARD11
2_Member	GO Biological Processes	GO:1903131	mononuclear cell differentiation	-11.9193	-9.09815	16/292	915,920,972,2841,3932,4066,5293,6688,7157,9840,10538,26279,64218,84433,116071,100141515	CD3D,CD4,CD74,GPR18,LCK,LYL1,PIK3CD,SPI1,TP53,TESPA1,BATF,PLA2G2D,SEMA4A,CARD11,BATF2,C17orf99
2_Member	GO Biological Processes	GO:0030098	lymphocyte differentiation	-11.6662	-8.85762	15/254	915,920,972,2841,3932,4066,5293,6688,7157,9840,10538,26279,64218,84433,100141515	CD3D,CD4,CD74,GPR18,LCK,LYL1,PIK3CD,SPI1,TP53,TESPA1,BATF,PLA2G2D,SEMA4A,CARD11,C17orf99
2_Member	GO Biological Processes	GO:0002366	leukocyte activation involved in immune response	-11.333	-8.54858	13/178	972,1776,4818,5293,6688,7157,10538,11151,27040,29108,54518,64218,100141515	CD74,DNASE1L3,NKG7,PIK3CD,SPI1,TP53,BATF,CORO1A,LAT,PYCARD,APBB1IP,SEMA4A,C17orf99
2_Member	GO Biological Processes	GO:0002263	cell activation involved in immune response	-11.2103	-8.44877	13/182	972,1776,4818,5293,6688,7157,10538,11151,27040,29108,54518,64218,100141515	CD74,DNASE1L3,NKG7,PIK3CD,SPI1,TP53,BATF,CORO1A,LAT,PYCARD,APBB1IP,SEMA4A,C17orf99
2_Member	GO Biological Processes	GO:0048534	hematopoietic or lymphoid organ development	-11.1835	-8.43295	21/643	915,920,972,2841,3059,3932,4049,4050,4066,5293,5777,6688,7040,7157,9840,10538,26279,64218,84433,116071,100141515	CD3D,CD4,CD74,GPR18,HCLS1,LCK,LTA,LTB,LYL1,PIK3CD,PTPN6,SPI1,TGFB1,TP53,TESPA1,BATF,PLA2G2D,SEMA4A,CARD11,BATF2,C17orf99
2_Member	GO Biological Processes	GO:0002520	immune system development	-10.695	-7.9858	21/683	915,920,972,2841,3059,3932,4049,4050,4066,5293,5777,6688,7040,7157,9840,10538,26279,64218,84433,116071,100141515	CD3D,CD4,CD74,GPR18,HCLS1,LCK,LTA,LTB,LYL1,PIK3CD,PTPN6,SPI1,TGFB1,TP53,TESPA1,BATF,PLA2G2D,SEMA4A,CARD11,BATF2,C17orf99
2_Member	GO Biological Processes	GO:0002521	leukocyte differentiation	-10.6415	-7.961	16/355	915,920,972,2841,3932,4066,5293,6688,7157,9840,10538,26279,64218,84433,116071,100141515	CD3D,CD4,CD74,GPR18,LCK,LYL1,PIK3CD,SPI1,TP53,TESPA1,BATF,PLA2G2D,SEMA4A,CARD11,BATF2,C17orf99
2_Member	GO Biological Processes	GO:0030097	hemopoiesis	-9.99276	-7.3805	19/594	915,920,972,2841,3059,3932,4066,5293,5777,6688,7040,7157,9840,10538,26279,64218,84433,116071,100141515	CD3D,CD4,CD74,GPR18,HCLS1,LCK,LYL1,PIK3CD,PTPN6,SPI1,TGFB1,TP53,TESPA1,BATF,PLA2G2D,SEMA4A,CARD11,BATF2,C17orf99
2_Member	GO Biological Processes	GO:0002285	lymphocyte activation involved in immune response	-8.00821	-5.55321	9/123	972,4818,6688,7157,10538,11151,54518,64218,100141515	CD74,NKG7,SPI1,TP53,BATF,CORO1A,APBB1IP,SEMA4A,C17orf99
2_Member	GO Biological Processes	GO:0042113	B cell activation	-5.7668	-3.54128	8/167	4066,5293,6688,7157,10538,22806,84433,100141515	LYL1,PIK3CD,SPI1,TP53,BATF,IKZF3,CARD11,C17orf99
2_Member	GO Biological Processes	GO:0002286	T cell activation involved in immune response	-4.56197	-2.55177	5/72	972,7157,10538,54518,64218	CD74,TP53,BATF,APBB1IP,SEMA4A
2_Member	GO Biological Processes	GO:0030183	B cell differentiation	-3.57708	-1.75208	5/116	4066,6688,7157,84433,100141515	LYL1,SPI1,TP53,CARD11,C17orf99
2_Member	KEGG Pathway	hsa05202	Transcriptional misregulation in cancer	-2.59551	-0.958048	5/192	3560,3695,4066,6688,7157	IL2RB,ITGB7,LYL1,SPI1,TP53
3_Summary	GO Biological Processes	GO:0050778	positive regulation of immune response	-16.4082	-13.1695	25/559	713,718,919,920,972,1493,3594,3635,3689,3932,4049,5027,5293,5777,6688,7040,7070,8631,9466,9840,29108,64005,84433,115004,100141515,409,1776,5880,7133,7454,7805,259307,653361,199,4050,10538,283234,338382	C1QB,C3,CD247,CD4,CD74,CTLA4,IL12RB1,INPP5D,ITGB2,LCK,LTA,P2RX7,PIK3CD,PTPN6,SPI1,TGFB1,THY1,SKAP1,IL27RA,TESPA1,PYCARD,MYO1G,CARD11,CGAS,C17orf99,ARRB2,DNASE1L3,RAC2,TNFRSF1B,WAS,LAPTM5,IL4I1,NCF1,AIF1,LTB,BATF,CCDC88B,RAB7B
3_Member	GO Biological Processes	GO:0050778	positive regulation of immune response	-16.4082	-13.1695	25/559	713,718,919,920,972,1493,3594,3635,3689,3932,4049,5027,5293,5777,6688,7040,7070,8631,9466,9840,29108,64005,84433,115004,100141515	C1QB,C3,CD247,CD4,CD74,CTLA4,IL12RB1,INPP5D,ITGB2,LCK,LTA,P2RX7,PIK3CD,PTPN6,SPI1,TGFB1,THY1,SKAP1,IL27RA,TESPA1,PYCARD,MYO1G,CARD11,CGAS,C17orf99
3_Member	GO Biological Processes	GO:0002697	regulation of immune effector process	-15.0937	-11.9452	20/353	409,718,972,1776,3594,3689,4049,5027,5777,5880,6688,7040,7133,7454,7805,9466,115004,259307,653361,100141515	ARRB2,C3,CD74,DNASE1L3,IL12RB1,ITGB2,LTA,P2RX7,PTPN6,RAC2,SPI1,TGFB1,TNFRSF1B,WAS,LAPTM5,IL27RA,CGAS,IL4I1,NCF1,C17orf99
3_Member	GO Biological Processes	GO:0002703	regulation of leukocyte mediated immunity	-13.343	-10.3883	16/236	409,718,1776,3594,3689,4049,5027,5777,5880,6688,7040,7133,7454,9466,259307,100141515	ARRB2,C3,DNASE1L3,IL12RB1,ITGB2,LTA,P2RX7,PTPN6,RAC2,SPI1,TGFB1,TNFRSF1B,WAS,IL27RA,IL4I1,C17orf99
3_Member	GO Biological Processes	GO:0002819	regulation of adaptive immune response	-12.2853	-9.40978	14/188	718,920,3594,4049,5027,5777,7040,7133,7454,8631,9466,29108,259307,100141515	C3,CD4,IL12RB1,LTA,P2RX7,PTPN6,TGFB1,TNFRSF1B,WAS,SKAP1,IL27RA,PYCARD,IL4I1,C17orf99
3_Member	GO Biological Processes	GO:0001819	positive regulation of cytokine production	-10.6762	-7.97681	18/475	199,718,920,972,3594,4049,4050,5027,5293,7040,7805,9466,10538,29108,84433,115004,283234,338382	AIF1,C3,CD4,CD74,IL12RB1,LTA,LTB,P2RX7,PIK3CD,TGFB1,LAPTM5,IL27RA,BATF,PYCARD,CARD11,CGAS,CCDC88B,RAB7B
3_Member	GO Biological Processes	GO:0002822	regulation of adaptive immune response based on somatic recombination of immune receptors built from immunoglobulin superfamily domains	-10.236	-7.59096	12/173	718,920,3594,4049,5027,5777,7040,7133,7454,9466,259307,100141515	C3,CD4,IL12RB1,LTA,P2RX7,PTPN6,TGFB1,TNFRSF1B,WAS,IL27RA,IL4I1,C17orf99
3_Member	GO Biological Processes	GO:0002706	regulation of lymphocyte mediated immunity	-10.1777	-7.54111	12/175	409,718,3594,4049,5027,5777,7040,7133,7454,9466,259307,100141515	ARRB2,C3,IL12RB1,LTA,P2RX7,PTPN6,TGFB1,TNFRSF1B,WAS,IL27RA,IL4I1,C17orf99
3_Member	GO Biological Processes	GO:0002821	positive regulation of adaptive immune response	-9.57974	-6.99796	10/115	718,920,3594,4049,5027,7040,8631,9466,29108,100141515	C3,CD4,IL12RB1,LTA,P2RX7,TGFB1,SKAP1,IL27RA,PYCARD,C17orf99
3_Member	GO Biological Processes	GO:0002699	positive regulation of immune effector process	-8.44189	-5.94659	12/248	718,972,3594,3689,4049,5027,5777,5880,6688,7040,7805,100141515	C3,CD74,IL12RB1,ITGB2,LTA,P2RX7,PTPN6,RAC2,SPI1,TGFB1,LAPTM5,C17orf99
3_Member	GO Biological Processes	GO:0002824	positive regulation of adaptive immune response based on somatic recombination of immune receptors built from immunoglobulin superfamily domains	-7.15545	-4.77131	8/110	718,920,3594,4049,5027,7040,9466,100141515	C3,CD4,IL12RB1,LTA,P2RX7,TGFB1,IL27RA,C17orf99
3_Member	GO Biological Processes	GO:0002705	positive regulation of leukocyte mediated immunity	-6.39388	-4.08658	8/138	718,3594,3689,4049,5027,6688,7040,100141515	C3,IL12RB1,ITGB2,LTA,P2RX7,SPI1,TGFB1,C17orf99
3_Member	GO Biological Processes	GO:0002712	regulation of B cell mediated immunity	-6.23041	-3.94967	6/62	718,4049,5777,7040,9466,100141515	C3,LTA,PTPN6,TGFB1,IL27RA,C17orf99
3_Member	GO Biological Processes	GO:0002889	regulation of immunoglobulin mediated immune response	-6.23041	-3.94967	6/62	718,4049,5777,7040,9466,100141515	C3,LTA,PTPN6,TGFB1,IL27RA,C17orf99
3_Member	GO Biological Processes	GO:0002708	positive regulation of lymphocyte mediated immunity	-4.6192	-2.60103	6/117	718,3594,4049,5027,7040,100141515	C3,IL12RB1,LTA,P2RX7,TGFB1,C17orf99
3_Member	GO Biological Processes	GO:0002714	positive regulation of B cell mediated immunity	-4.32452	-2.35029	4/41	718,4049,7040,100141515	C3,LTA,TGFB1,C17orf99
3_Member	GO Biological Processes	GO:0002891	positive regulation of immunoglobulin mediated immune response	-4.32452	-2.35029	4/41	718,4049,7040,100141515	C3,LTA,TGFB1,C17orf99
4_Summary	GO Biological Processes	GO:0002683	negative regulation of immune system process	-15.762	-12.5555	22/425	135,409,972,1493,2841,3635,5133,5777,6688,7040,7070,7805,8530,8651,9466,26279,53347,64600,79626,79890,259307,374403,80709,920,1441,3059,3594,9840,22806,84433,338382,397,199,4049,7157,9294	ADORA2A,ARRB2,CD74,CTLA4,GPR18,INPP5D,PDCD1,PTPN6,SPI1,TGFB1,THY1,LAPTM5,CST7,SOCS1,IL27RA,PLA2G2D,UBASH3A,PLA2G2F,TNFAIP8L2,RIN3,IL4I1,TBC1D10C,AKNA,CD4,CSF3R,HCLS1,IL12RB1,TESPA1,IKZF3,CARD11,RAB7B,ARHGDIB,AIF1,LTA,TP53,S1PR2
4_Member	GO Biological Processes	GO:0002683	negative regulation of immune system process	-15.762	-12.5555	22/425	135,409,972,1493,2841,3635,5133,5777,6688,7040,7070,7805,8530,8651,9466,26279,53347,64600,79626,79890,259307,374403	ADORA2A,ARRB2,CD74,CTLA4,GPR18,INPP5D,PDCD1,PTPN6,SPI1,TGFB1,THY1,LAPTM5,CST7,SOCS1,IL27RA,PLA2G2D,UBASH3A,PLA2G2F,TNFAIP8L2,RIN3,IL4I1,TBC1D10C
4_Member	GO Biological Processes	GO:0002695	negative regulation of leukocyte activation	-12.1289	-9.29482	14/193	135,972,1493,3635,5777,6688,7805,8530,8651,26279,64600,79626,259307,374403	ADORA2A,CD74,CTLA4,INPP5D,PTPN6,SPI1,LAPTM5,CST7,SOCS1,PLA2G2D,PLA2G2F,TNFAIP8L2,IL4I1,TBC1D10C
4_Member	GO Biological Processes	GO:0050866	negative regulation of cell activation	-11.4628	-8.66648	14/216	135,972,1493,3635,5777,6688,7805,8530,8651,26279,64600,79626,259307,374403	ADORA2A,CD74,CTLA4,INPP5D,PTPN6,SPI1,LAPTM5,CST7,SOCS1,PLA2G2D,PLA2G2F,TNFAIP8L2,IL4I1,TBC1D10C
4_Member	GO Biological Processes	GO:0022408	negative regulation of cell-cell adhesion	-10.7201	-7.99069	13/199	135,972,1493,5777,6688,7040,7805,8651,26279,64600,79626,80709,259307	ADORA2A,CD74,CTLA4,PTPN6,SPI1,TGFB1,LAPTM5,SOCS1,PLA2G2D,PLA2G2F,TNFAIP8L2,AKNA,IL4I1
4_Member	GO Biological Processes	GO:0051250	negative regulation of lymphocyte activation	-10.602	-7.93066	12/161	135,972,1493,3635,5777,7805,8651,26279,64600,79626,259307,374403	ADORA2A,CD74,CTLA4,INPP5D,PTPN6,LAPTM5,SOCS1,PLA2G2D,PLA2G2F,TNFAIP8L2,IL4I1,TBC1D10C
4_Member	GO Biological Processes	GO:1903706	regulation of hemopoiesis	-10.3573	-7.69484	16/371	920,972,1441,1493,3059,3594,3635,5777,6688,7040,8651,9840,22806,84433,259307,338382	CD4,CD74,CSF3R,CTLA4,HCLS1,IL12RB1,INPP5D,PTPN6,SPI1,TGFB1,SOCS1,TESPA1,IKZF3,CARD11,IL4I1,RAB7B
4_Member	GO Biological Processes	GO:0007162	negative regulation of cell adhesion	-9.46925	-6.89478	14/305	135,397,972,1493,5777,6688,7040,7805,8651,26279,64600,79626,80709,259307	ADORA2A,ARHGDIB,CD74,CTLA4,PTPN6,SPI1,TGFB1,LAPTM5,SOCS1,PLA2G2D,PLA2G2F,TNFAIP8L2,AKNA,IL4I1
4_Member	GO Biological Processes	GO:0050868	negative regulation of T cell activation	-9.22119	-6.66791	10/125	135,972,1493,5777,7805,8651,26279,64600,79626,259307	ADORA2A,CD74,CTLA4,PTPN6,LAPTM5,SOCS1,PLA2G2D,PLA2G2F,TNFAIP8L2,IL4I1
4_Member	GO Biological Processes	GO:1902105	regulation of leukocyte differentiation	-8.83044	-6.29853	13/283	920,972,1493,3059,3594,3635,5777,7040,8651,9840,22806,84433,259307	CD4,CD74,CTLA4,HCLS1,IL12RB1,INPP5D,PTPN6,TGFB1,SOCS1,TESPA1,IKZF3,CARD11,IL4I1
4_Member	GO Biological Processes	GO:1903038	negative regulation of leukocyte cell-cell adhesion	-8.61908	-6.11772	10/144	135,972,1493,5777,7805,8651,26279,64600,79626,259307	ADORA2A,CD74,CTLA4,PTPN6,LAPTM5,SOCS1,PLA2G2D,PLA2G2F,TNFAIP8L2,IL4I1
4_Member	GO Biological Processes	GO:0050864	regulation of B cell activation	-8.35799	-5.8746	11/200	972,1493,3635,5777,7040,7805,9466,22806,84433,259307,374403	CD74,CTLA4,INPP5D,PTPN6,TGFB1,LAPTM5,IL27RA,IKZF3,CARD11,IL4I1,TBC1D10C
4_Member	GO Biological Processes	GO:0045619	regulation of lymphocyte differentiation	-7.66337	-5.22983	10/181	972,1493,3594,3635,5777,8651,9840,22806,84433,259307	CD74,CTLA4,IL12RB1,INPP5D,PTPN6,SOCS1,TESPA1,IKZF3,CARD11,IL4I1
4_Member	GO Biological Processes	GO:1902107	positive regulation of leukocyte differentiation	-7.08629	-4.71593	9/157	920,972,3059,3594,3635,7040,8651,9840,259307	CD4,CD74,HCLS1,IL12RB1,INPP5D,TGFB1,SOCS1,TESPA1,IL4I1
4_Member	GO Biological Processes	GO:1903708	positive regulation of hemopoiesis	-7.08629	-4.71593	9/157	920,972,3059,3594,3635,7040,8651,9840,259307	CD4,CD74,HCLS1,IL12RB1,INPP5D,TGFB1,SOCS1,TESPA1,IL4I1
4_Member	GO Biological Processes	GO:0045577	regulation of B cell differentiation	-6.408	-4.0928	5/31	3635,5777,22806,84433,259307	INPP5D,PTPN6,IKZF3,CARD11,IL4I1
4_Member	GO Biological Processes	GO:0050672	negative regulation of lymphocyte proliferation	-5.44823	-3.25697	6/84	1493,3635,5777,26279,64600,259307	CTLA4,INPP5D,PTPN6,PLA2G2D,PLA2G2F,IL4I1
4_Member	GO Biological Processes	GO:0032945	negative regulation of mononuclear cell proliferation	-5.41817	-3.2358	6/85	1493,3635,5777,26279,64600,259307	CTLA4,INPP5D,PTPN6,PLA2G2D,PLA2G2F,IL4I1
4_Member	GO Biological Processes	GO:0070664	negative regulation of leukocyte proliferation	-5.24556	-3.09976	6/91	1493,3635,5777,26279,64600,259307	CTLA4,INPP5D,PTPN6,PLA2G2D,PLA2G2F,IL4I1
4_Member	GO Biological Processes	GO:0045580	regulation of T cell differentiation	-5.01695	-2.92914	7/151	972,1493,3594,8651,9840,84433,259307	CD74,CTLA4,IL12RB1,SOCS1,TESPA1,CARD11,IL4I1
4_Member	GO Biological Processes	GO:0045621	positive regulation of lymphocyte differentiation	-4.84009	-2.7775	6/107	972,3594,3635,8651,9840,259307	CD74,IL12RB1,INPP5D,SOCS1,TESPA1,IL4I1
4_Member	GO Biological Processes	GO:0030888	regulation of B cell proliferation	-4.81206	-2.75169	5/64	972,1493,3635,22806,84433	CD74,CTLA4,INPP5D,IKZF3,CARD11
4_Member	GO Biological Processes	GO:0042130	negative regulation of T cell proliferation	-4.68301	-2.65053	5/68	1493,5777,26279,64600,259307	CTLA4,PTPN6,PLA2G2D,PLA2G2F,IL4I1
4_Member	GO Biological Processes	GO:0045582	positive regulation of T cell differentiation	-4.00558	-2.0907	5/94	972,3594,8651,9840,259307	CD74,IL12RB1,SOCS1,TESPA1,IL4I1
4_Member	GO Biological Processes	GO:0008285	negative regulation of cell population proliferation	-3.32599	-1.55201	12/784	135,199,1493,3635,4049,5777,7040,7157,9294,26279,64600,259307	ADORA2A,AIF1,CTLA4,INPP5D,LTA,PTPN6,TGFB1,TP53,S1PR2,PLA2G2D,PLA2G2F,IL4I1
4_Member	GO Biological Processes	GO:0045589	regulation of regulatory T cell differentiation	-3.25706	-1.49661	3/33	1493,8651,259307	CTLA4,SOCS1,IL4I1
4_Member	GO Biological Processes	GO:0045581	negative regulation of T cell differentiation	-2.83272	-1.14345	3/46	972,1493,8651	CD74,CTLA4,SOCS1
4_Member	GO Biological Processes	GO:1902106	negative regulation of leukocyte differentiation	-2.80126	-1.12073	4/102	972,1493,3635,8651	CD74,CTLA4,INPP5D,SOCS1
4_Member	GO Biological Processes	GO:1903707	negative regulation of hemopoiesis	-2.73995	-1.07396	4/106	972,1493,3635,8651	CD74,CTLA4,INPP5D,SOCS1
4_Member	GO Biological Processes	GO:0045620	negative regulation of lymphocyte differentiation	-2.60897	-0.969835	3/55	972,1493,8651	CD74,CTLA4,SOCS1
4_Member	GO Biological Processes	GO:0050871	positive regulation of B cell activation	-2.18069	-0.641644	4/152	972,3635,7040,84433	CD74,INPP5D,TGFB1,CARD11
5_Summary	GO Biological Processes	GO:0002252	immune effector process	-14.5917	-11.5401	21/428	713,718,972,1776,3120,3635,4818,5293,5777,6688,7157,10538,11151,27040,29108,50615,54518,64005,64218,203068,100141515,920,1493,5133,8631,10068,27240,259307	C1QB,C3,CD74,DNASE1L3,HLA-DQB2,INPP5D,NKG7,PIK3CD,PTPN6,SPI1,TP53,BATF,CORO1A,LAT,PYCARD,IL21R,APBB1IP,MYO1G,SEMA4A,TUBB,C17orf99,CD4,CTLA4,PDCD1,SKAP1,IL18BP,SIT1,IL4I1
5_Member	GO Biological Processes	GO:0002252	immune effector process	-14.5917	-11.5401	21/428	713,718,972,1776,3120,3635,4818,5293,5777,6688,7157,10538,11151,27040,29108,50615,54518,64005,64218,203068,100141515	C1QB,C3,CD74,DNASE1L3,HLA-DQB2,INPP5D,NKG7,PIK3CD,PTPN6,SPI1,TP53,BATF,CORO1A,LAT,PYCARD,IL21R,APBB1IP,MYO1G,SEMA4A,TUBB,C17orf99
5_Member	GO Biological Processes	GO:0002443	leukocyte mediated immunity	-10.1649	-7.53654	14/270	713,718,972,3120,3635,4818,5293,5777,10538,11151,27040,50615,64005,203068	C1QB,C3,CD74,HLA-DQB2,INPP5D,NKG7,PIK3CD,PTPN6,BATF,CORO1A,LAT,IL21R,MYO1G,TUBB
5_Member	GO Biological Processes	GO:0002250	adaptive immune response	-9.71532	-7.11856	19/617	713,718,920,972,1493,3120,3635,5133,5293,8631,10068,10538,27040,27240,50615,64005,64218,259307,100141515	C1QB,C3,CD4,CD74,CTLA4,HLA-DQB2,INPP5D,PDCD1,PIK3CD,SKAP1,IL18BP,BATF,LAT,SIT1,IL21R,MYO1G,SEMA4A,IL4I1,C17orf99
5_Member	GO Biological Processes	GO:0002449	lymphocyte mediated immunity	-8.89809	-6.35837	12/226	713,718,972,3120,3635,4818,5777,10538,11151,50615,64005,203068	C1QB,C3,CD74,HLA-DQB2,INPP5D,NKG7,PTPN6,BATF,CORO1A,IL21R,MYO1G,TUBB
5_Member	GO Biological Processes	GO:0002460	adaptive immune response based on somatic recombination of immune receptors built from immunoglobulin superfamily domains	-6.58365	-4.25633	10/236	713,718,972,3120,3635,10068,10538,50615,64005,64218	C1QB,C3,CD74,HLA-DQB2,INPP5D,IL18BP,BATF,IL21R,MYO1G,SEMA4A
5_Member	GO Biological Processes	GO:0016064	immunoglobulin mediated immune response	-4.69955	-2.66289	7/169	713,718,972,3120,3635,10538,50615	C1QB,C3,CD74,HLA-DQB2,INPP5D,BATF,IL21R
5_Member	GO Biological Processes	GO:0019724	B cell mediated immunity	-4.63417	-2.61195	7/173	713,718,972,3120,3635,10538,50615	C1QB,C3,CD74,HLA-DQB2,INPP5D,BATF,IL21R
6_Summary	KEGG Pathway	hsa04660	T cell receptor signaling pathway	-12.8811	-9.95981	12/104	915,919,920,1493,3932,4794,5133,5293,5777,9402,27040,84433,10538,116071,3560,3594,7040,9466,50615,3689,3695,8631,8807,54518,972,1441,7133,2793,3120,4689,653361	CD3D,CD247,CD4,CTLA4,LCK,NFKBIE,PDCD1,PIK3CD,PTPN6,GRAP2,LAT,CARD11,BATF,BATF2,IL2RB,IL12RB1,TGFB1,IL27RA,IL21R,ITGB2,ITGB7,SKAP1,IL18RAP,APBB1IP,CD74,CSF3R,TNFRSF1B,GNGT2,HLA-DQB2,NCF4,NCF1
6_Member	KEGG Pathway	hsa04660	T cell receptor signaling pathway	-12.8811	-9.95981	12/104	915,919,920,1493,3932,4794,5133,5293,5777,9402,27040,84433	CD3D,CD247,CD4,CTLA4,LCK,NFKBIE,PDCD1,PIK3CD,PTPN6,GRAP2,LAT,CARD11
6_Member	KEGG Pathway	hsa05235	PD-L1 expression and PD-1 checkpoint pathway in cancer	-12.1846	-9.33717	11/89	915,919,920,3932,4794,5133,5293,5777,10538,27040,116071	CD3D,CD247,CD4,LCK,NFKBIE,PDCD1,PIK3CD,PTPN6,BATF,LAT,BATF2
6_Member	KEGG Pathway	hsa04659	Th17 cell differentiation	-11.2435	-8.47066	11/108	915,919,920,3560,3594,3932,4794,7040,9466,27040,50615	CD3D,CD247,CD4,IL2RB,IL12RB1,LCK,NFKBIE,TGFB1,IL27RA,LAT,IL21R
6_Member	KEGG Pathway	hsa04658	Th1 and Th2 cell differentiation	-7.76709	-5.32827	8/92	915,919,920,3560,3594,3932,4794,27040	CD3D,CD247,CD4,IL2RB,IL12RB1,LCK,NFKBIE,LAT
6_Member	GO Cellular Components	GO:0098802	plasma membrane signaling receptor complex	-7.32094	-4.9177	12/313	915,919,920,3560,3594,3689,3695,5777,8631,8807,9466,54518	CD3D,CD247,CD4,IL2RB,IL12RB1,ITGB2,ITGB7,PTPN6,SKAP1,IL18RAP,IL27RA,APBB1IP
6_Member	GO Cellular Components	GO:0043235	receptor complex	-7.199	-4.80061	15/537	915,919,920,972,1441,3560,3594,3689,3695,5777,7133,8631,8807,9466,54518	CD3D,CD247,CD4,CD74,CSF3R,IL2RB,IL12RB1,ITGB2,ITGB7,PTPN6,TNFRSF1B,SKAP1,IL18RAP,IL27RA,APBB1IP
6_Member	GO Cellular Components	GO:0098797	plasma membrane protein complex	-7.18403	-4.79045	17/704	915,919,920,972,2793,3120,3560,3594,3689,3695,4689,5777,8631,8807,9466,54518,653361	CD3D,CD247,CD4,CD74,GNGT2,HLA-DQB2,IL2RB,IL12RB1,ITGB2,ITGB7,NCF4,PTPN6,SKAP1,IL18RAP,IL27RA,APBB1IP,NCF1
6_Member	GO Cellular Components	GO:0042105	alpha-beta T cell receptor complex	-4.74236	-2.69723	3/11	915,919,5777	CD3D,CD247,PTPN6
6_Member	GO Cellular Components	GO:0042101	T cell receptor complex	-4.11406	-2.18386	6/144	915,919,920,5777,8631,54518	CD3D,CD247,CD4,PTPN6,SKAP1,APBB1IP
7_Summary	GO Biological Processes	GO:0071345	cellular response to cytokine stimulus	-12.2457	-9.38446	23/703	199,920,972,1441,2829,2833,3059,3560,3594,4605,5777,6688,7133,7157,7454,8651,8807,9466,10068,11151,29108,50615,338382,915,1493,2793,3120,3689,3932,5027,5133,5778,7070,146206,4049,4050,7040,8740,5293	AIF1,CD4,CD74,CSF3R,XCR1,CXCR3,HCLS1,IL2RB,IL12RB1,MYBL2,PTPN6,SPI1,TNFRSF1B,TP53,WAS,SOCS1,IL18RAP,IL27RA,IL18BP,CORO1A,PYCARD,IL21R,RAB7B,CD3D,CTLA4,GNGT2,HLA-DQB2,ITGB2,LCK,P2RX7,PDCD1,PTPN7,THY1,CARMIL2,LTA,LTB,TGFB1,TNFSF14,PIK3CD
7_Member	GO Biological Processes	GO:0071345	cellular response to cytokine stimulus	-12.2457	-9.38446	23/703	199,920,972,1441,2829,2833,3059,3560,3594,4605,5777,6688,7133,7157,7454,8651,8807,9466,10068,11151,29108,50615,338382	AIF1,CD4,CD74,CSF3R,XCR1,CXCR3,HCLS1,IL2RB,IL12RB1,MYBL2,PTPN6,SPI1,TNFRSF1B,TP53,WAS,SOCS1,IL18RAP,IL27RA,IL18BP,CORO1A,PYCARD,IL21R,RAB7B
7_Member	GO Biological Processes	GO:0034097	response to cytokine	-11.1153	-8.37548	23/799	199,920,972,1441,2829,2833,3059,3560,3594,4605,5777,6688,7133,7157,7454,8651,8807,9466,10068,11151,29108,50615,338382	AIF1,CD4,CD74,CSF3R,XCR1,CXCR3,HCLS1,IL2RB,IL12RB1,MYBL2,PTPN6,SPI1,TNFRSF1B,TP53,WAS,SOCS1,IL18RAP,IL27RA,IL18BP,CORO1A,PYCARD,IL21R,RAB7B
7_Member	GO Biological Processes	GO:0019221	cytokine-mediated signaling pathway	-10.6964	-7.9858	16/352	920,972,1441,2829,2833,3560,3594,5777,6688,7133,7157,8651,8807,9466,29108,50615	CD4,CD74,CSF3R,XCR1,CXCR3,IL2RB,IL12RB1,PTPN6,SPI1,TNFRSF1B,TP53,SOCS1,IL18RAP,IL27RA,PYCARD,IL21R
7_Member	GO Molecular Functions	GO:0004896	cytokine receptor activity	-10.3203	-7.66663	10/97	920,972,1441,2829,2833,3560,3594,8807,9466,50615	CD4,CD74,CSF3R,XCR1,CXCR3,IL2RB,IL12RB1,IL18RAP,IL27RA,IL21R
7_Member	GO Cellular Components	GO:0098552	side of membrane	-10.0066	-7.3864	20/667	915,920,972,1441,1493,2793,2829,2833,3120,3560,3594,3689,3932,5027,5133,5778,7070,9466,50615,146206	CD3D,CD4,CD74,CSF3R,CTLA4,GNGT2,XCR1,CXCR3,HLA-DQB2,IL2RB,IL12RB1,ITGB2,LCK,P2RX7,PDCD1,PTPN7,THY1,IL27RA,IL21R,CARMIL2
7_Member	GO Molecular Functions	GO:0140375	immune receptor activity	-9.7468	-7.14236	11/148	920,972,1441,2829,2833,3120,3560,3594,8807,9466,50615	CD4,CD74,CSF3R,XCR1,CXCR3,HLA-DQB2,IL2RB,IL12RB1,IL18RAP,IL27RA,IL21R
7_Member	KEGG Pathway	hsa04060	Cytokine-cytokine receptor interaction	-9.65852	-7.06932	14/295	920,1441,2829,2833,3560,3594,4049,4050,7040,7133,8740,8807,9466,50615	CD4,CSF3R,XCR1,CXCR3,IL2RB,IL12RB1,LTA,LTB,TGFB1,TNFRSF1B,TNFSF14,IL18RAP,IL27RA,IL21R
7_Member	GO Molecular Functions	GO:0019955	cytokine binding	-8.70816	-6.20063	10/141	920,972,1441,2829,2833,3560,3594,7133,9466,10068	CD4,CD74,CSF3R,XCR1,CXCR3,IL2RB,IL12RB1,TNFRSF1B,IL27RA,IL18BP
7_Member	GO Cellular Components	GO:0009897	external side of plasma membrane	-8.1469	-5.67509	15/455	915,920,972,1441,1493,2829,2833,3560,3594,3689,5027,5133,7070,9466,50615	CD3D,CD4,CD74,CSF3R,CTLA4,XCR1,CXCR3,IL2RB,IL12RB1,ITGB2,P2RX7,PDCD1,THY1,IL27RA,IL21R
7_Member	KEGG Pathway	hsa04061	Viral protein interaction with cytokine and cytokine receptor	-6.21215	-3.9387	7/100	2829,2833,3560,4049,7133,8740,8807	XCR1,CXCR3,IL2RB,LTA,TNFRSF1B,TNFSF14,IL18RAP
7_Member	KEGG Pathway	hsa04630	JAK-STAT signaling pathway	-5.86586	-3.61958	8/162	1441,3560,3594,5293,5777,8651,9466,50615	CSF3R,IL2RB,IL12RB1,PIK3CD,PTPN6,SOCS1,IL27RA,IL21R
8_Summary	GO Biological Processes	GO:0045087	innate immune response	-10.6431	-7.961	22/764	199,713,718,972,3594,3932,4818,5293,5777,5919,7157,7454,9450,11151,29108,64600,79626,115004,164668,203068,338382,653361	AIF1,C1QB,C3,CD74,IL12RB1,LCK,NKG7,PIK3CD,PTPN6,RARRES2,TP53,WAS,LY86,CORO1A,PYCARD,PLA2G2F,TNFAIP8L2,CGAS,APOBEC3H,TUBB,RAB7B,NCF1
8_Member	GO Biological Processes	GO:0045087	innate immune response	-10.6431	-7.961	22/764	199,713,718,972,3594,3932,4818,5293,5777,5919,7157,7454,9450,11151,29108,64600,79626,115004,164668,203068,338382,653361	AIF1,C1QB,C3,CD74,IL12RB1,LCK,NKG7,PIK3CD,PTPN6,RARRES2,TP53,WAS,LY86,CORO1A,PYCARD,PLA2G2F,TNFAIP8L2,CGAS,APOBEC3H,TUBB,RAB7B,NCF1
9_Summary	GO Biological Processes	GO:0031347	regulation of defense response	-9.35994	-6.79265	19/648	135,409,718,1776,3594,4049,4818,5777,6688,7133,8530,8651,26279,29108,79626,80709,115004,118788,653361	ADORA2A,ARRB2,C3,DNASE1L3,IL12RB1,LTA,NKG7,PTPN6,SPI1,TNFRSF1B,CST7,SOCS1,PLA2G2D,PYCARD,TNFAIP8L2,AKNA,CGAS,PIK3AP1,NCF1
9_Member	GO Biological Processes	GO:0031347	regulation of defense response	-9.35994	-6.79265	19/648	135,409,718,1776,3594,4049,4818,5777,6688,7133,8530,8651,26279,29108,79626,80709,115004,118788,653361	ADORA2A,ARRB2,C3,DNASE1L3,IL12RB1,LTA,NKG7,PTPN6,SPI1,TNFRSF1B,CST7,SOCS1,PLA2G2D,PYCARD,TNFAIP8L2,AKNA,CGAS,PIK3AP1,NCF1
9_Member	GO Biological Processes	GO:0050727	regulation of inflammatory response	-7.12714	-4.74764	13/394	135,718,1776,4049,4818,7133,8530,26279,29108,79626,80709,118788,653361	ADORA2A,C3,DNASE1L3,LTA,NKG7,TNFRSF1B,CST7,PLA2G2D,PYCARD,TNFAIP8L2,AKNA,PIK3AP1,NCF1
10_Summary	GO Biological Processes	GO:0006954	inflammatory response	-9.32795	-6.76771	17/504	135,199,718,2829,2833,3689,5027,5293,5919,7040,7133,8807,9450,26279,27040,29108,64386	ADORA2A,AIF1,C3,XCR1,CXCR3,ITGB2,P2RX7,PIK3CD,RARRES2,TGFB1,TNFRSF1B,IL18RAP,LY86,PLA2G2D,LAT,PYCARD,MMP25
10_Member	GO Biological Processes	GO:0006954	inflammatory response	-9.32795	-6.76771	17/504	135,199,718,2829,2833,3689,5027,5293,5919,7040,7133,8807,9450,26279,27040,29108,64386	ADORA2A,AIF1,C3,XCR1,CXCR3,ITGB2,P2RX7,PIK3CD,RARRES2,TGFB1,TNFRSF1B,IL18RAP,LY86,PLA2G2D,LAT,PYCARD,MMP25
11_Summary	GO Biological Processes	GO:0002685	regulation of leukocyte migration	-9.07635	-6.52991	12/218	199,972,2833,2841,5880,5919,6688,7070,8740,9466,29108,79890,7040,64218,409,3635,5027,5777,338382,718,4049,4818,9450,115004,5293,11151,83706,146206	AIF1,CD74,CXCR3,GPR18,RAC2,RARRES2,SPI1,THY1,TNFSF14,IL27RA,PYCARD,RIN3,TGFB1,SEMA4A,ARRB2,INPP5D,P2RX7,PTPN6,RAB7B,C3,LTA,NKG7,LY86,CGAS,PIK3CD,CORO1A,FERMT3,CARMIL2
11_Member	GO Biological Processes	GO:0002685	regulation of leukocyte migration	-9.07635	-6.52991	12/218	199,972,2833,2841,5880,5919,6688,7070,8740,9466,29108,79890	AIF1,CD74,CXCR3,GPR18,RAC2,RARRES2,SPI1,THY1,TNFSF14,IL27RA,PYCARD,RIN3
11_Member	GO Biological Processes	GO:0050920	regulation of chemotaxis	-6.7754	-4.42277	10/225	199,972,2841,5880,5919,6688,7040,8740,64218,79890	AIF1,CD74,GPR18,RAC2,RARRES2,SPI1,TGFB1,TNFSF14,SEMA4A,RIN3
11_Member	GO Biological Processes	GO:0002688	regulation of leukocyte chemotaxis	-6.75103	-4.40763	8/124	199,972,2841,5880,5919,6688,8740,79890	AIF1,CD74,GPR18,RAC2,RARRES2,SPI1,TNFSF14,RIN3
11_Member	GO Biological Processes	GO:0032675	regulation of interleukin-6 production	-6.74742	-4.40763	9/172	199,409,972,3635,5027,5777,9466,29108,338382	AIF1,ARRB2,CD74,INPP5D,P2RX7,PTPN6,IL27RA,PYCARD,RAB7B
11_Member	GO Biological Processes	GO:0032103	positive regulation of response to external stimulus	-6.55489	-4.23165	13/442	199,718,972,4049,4818,5880,5919,6688,7040,8740,9450,29108,115004	AIF1,C3,CD74,LTA,NKG7,RAC2,RARRES2,SPI1,TGFB1,TNFSF14,LY86,PYCARD,CGAS
11_Member	GO Biological Processes	GO:0002687	positive regulation of leukocyte migration	-6.32254	-4.02682	8/141	199,972,5880,5919,6688,7070,8740,29108	AIF1,CD74,RAC2,RARRES2,SPI1,THY1,TNFSF14,PYCARD
11_Member	GO Biological Processes	GO:0030335	positive regulation of cell migration	-6.17258	-3.90274	14/560	199,972,5293,5880,5919,6688,7040,7070,8740,11151,29108,64218,83706,146206	AIF1,CD74,PIK3CD,RAC2,RARRES2,SPI1,TGFB1,THY1,TNFSF14,CORO1A,PYCARD,SEMA4A,FERMT3,CARMIL2
11_Member	GO Biological Processes	GO:2000147	positive regulation of cell motility	-5.95765	-3.70193	14/584	199,972,5293,5880,5919,6688,7040,7070,8740,11151,29108,64218,83706,146206	AIF1,CD74,PIK3CD,RAC2,RARRES2,SPI1,TGFB1,THY1,TNFSF14,CORO1A,PYCARD,SEMA4A,FERMT3,CARMIL2
11_Member	GO Biological Processes	GO:0051272	positive regulation of cellular component movement	-5.85418	-3.61214	14/596	199,972,5293,5880,5919,6688,7040,7070,8740,11151,29108,64218,83706,146206	AIF1,CD74,PIK3CD,RAC2,RARRES2,SPI1,TGFB1,THY1,TNFSF14,CORO1A,PYCARD,SEMA4A,FERMT3,CARMIL2
11_Member	GO Biological Processes	GO:0040017	positive regulation of locomotion	-5.82871	-3.59336	14/599	199,972,5293,5880,5919,6688,7040,7070,8740,11151,29108,64218,83706,146206	AIF1,CD74,PIK3CD,RAC2,RARRES2,SPI1,TGFB1,THY1,TNFSF14,CORO1A,PYCARD,SEMA4A,FERMT3,CARMIL2
11_Member	GO Biological Processes	GO:0050921	positive regulation of chemotaxis	-5.23248	-3.09204	7/140	199,972,5880,5919,6688,7040,8740	AIF1,CD74,RAC2,RARRES2,SPI1,TGFB1,TNFSF14
11_Member	GO Biological Processes	GO:0002690	positive regulation of leukocyte chemotaxis	-5.16386	-3.04168	6/94	199,972,5880,5919,6688,8740	AIF1,CD74,RAC2,RARRES2,SPI1,TNFSF14
11_Member	GO Biological Processes	GO:0071675	regulation of mononuclear cell migration	-4.64033	-2.61404	6/116	199,5919,6688,8740,9466,29108	AIF1,RARRES2,SPI1,TNFSF14,IL27RA,PYCARD
11_Member	GO Biological Processes	GO:2000404	regulation of T cell migration	-4.20217	-2.25438	4/44	199,8740,9466,29108	AIF1,TNFSF14,IL27RA,PYCARD
11_Member	GO Biological Processes	GO:0032755	positive regulation of interleukin-6 production	-3.94096	-2.03858	5/97	199,972,5027,29108,338382	AIF1,CD74,P2RX7,PYCARD,RAB7B
11_Member	GO Biological Processes	GO:2000401	regulation of lymphocyte migration	-3.59102	-1.76344	4/63	199,8740,9466,29108	AIF1,TNFSF14,IL27RA,PYCARD
11_Member	GO Biological Processes	GO:0071677	positive regulation of mononuclear cell migration	-3.51316	-1.69835	4/66	199,6688,8740,29108	AIF1,SPI1,TNFSF14,PYCARD
11_Member	GO Biological Processes	GO:2000406	positive regulation of T cell migration	-3.33811	-1.56298	3/31	199,8740,29108	AIF1,TNFSF14,PYCARD
11_Member	GO Biological Processes	GO:2000403	positive regulation of lymphocyte migration	-3.10969	-1.36985	3/37	199,8740,29108	AIF1,TNFSF14,PYCARD
11_Member	GO Biological Processes	GO:0071622	regulation of granulocyte chemotaxis	-2.70311	-1.04509	3/51	972,5880,5919	CD74,RAC2,RARRES2
11_Member	GO Biological Processes	GO:0032722	positive regulation of chemokine production	-2.31258	-0.748826	3/70	199,972,29108	AIF1,CD74,PYCARD
12_Summary	GO Cellular Components	GO:0030139	endocytic vesicle	-8.82508	-6.29853	14/342	409,915,920,972,1441,1493,3120,4689,5880,7454,11151,79890,338382,653361,10538,84433,7157,9840,3635,3932,203068,951	ARRB2,CD3D,CD4,CD74,CSF3R,CTLA4,HLA-DQB2,NCF4,RAC2,WAS,CORO1A,RIN3,RAB7B,NCF1,BATF,CARD11,TP53,TESPA1,INPP5D,LCK,TUBB,CD37
12_Member	GO Cellular Components	GO:0030139	endocytic vesicle	-8.82508	-6.29853	14/342	409,915,920,972,1441,1493,3120,4689,5880,7454,11151,79890,338382,653361	ARRB2,CD3D,CD4,CD74,CSF3R,CTLA4,HLA-DQB2,NCF4,RAC2,WAS,CORO1A,RIN3,RAB7B,NCF1
12_Member	GO Biological Processes	GO:0045058	T cell selection	-5.72716	-3.50487	5/42	915,920,972,10538,84433	CD3D,CD4,CD74,BATF,CARD11
12_Member	GO Cellular Components	GO:0030666	endocytic vesicle membrane	-5.28355	-3.12682	8/194	915,920,972,1441,3120,5880,11151,338382	CD3D,CD4,CD74,CSF3R,HLA-DQB2,RAC2,CORO1A,RAB7B
12_Member	GO Biological Processes	GO:0033077	T cell differentiation in thymus	-5.21777	-3.07999	5/53	915,972,7157,9840,84433	CD3D,CD74,TP53,TESPA1,CARD11
12_Member	GO Cellular Components	GO:0045334	clathrin-coated endocytic vesicle	-4.07251	-2.15125	5/91	915,920,972,1493,3120	CD3D,CD4,CD74,CTLA4,HLA-DQB2
12_Member	GO Biological Processes	GO:0045061	thymic T cell selection	-3.98594	-2.07579	3/19	915,972,84433	CD3D,CD74,CARD11
12_Member	GO Biological Processes	GO:0045655	regulation of monocyte differentiation	-3.91691	-2.02065	3/20	920,972,3635	CD4,CD74,INPP5D
12_Member	GO Molecular Functions	GO:0023026	MHC class II protein complex binding	-3.51853	-1.70246	3/27	920,972,3120	CD4,CD74,HLA-DQB2
12_Member	GO Biological Processes	GO:0043368	positive T cell selection	-3.42498	-1.63465	3/29	915,972,10538	CD3D,CD74,BATF
12_Member	GO Cellular Components	GO:0030669	clathrin-coated endocytic vesicle membrane	-3.3684	-1.58748	4/72	915,920,972,3120	CD3D,CD4,CD74,HLA-DQB2
12_Member	GO Molecular Functions	GO:0023023	MHC protein complex binding	-3.14487	-1.40184	3/36	920,972,3120	CD4,CD74,HLA-DQB2
12_Member	KEGG Pathway	hsa05340	Primary immunodeficiency	-3.07552	-1.34407	3/38	915,920,3932	CD3D,CD4,LCK
12_Member	GO Molecular Functions	GO:0042287	MHC protein binding	-2.94789	-1.23574	3/42	920,972,203068	CD4,CD74,TUBB
12_Member	KEGG Pathway	hsa04640	Hematopoietic cell lineage	-2.84903	-1.1525	4/99	915,920,951,1441	CD3D,CD4,CD37,CSF3R
12_Member	GO Cellular Components	GO:0030665	clathrin-coated vesicle membrane	-2.66687	-1.01494	4/111	915,920,972,3120	CD3D,CD4,CD74,HLA-DQB2
12_Member	GO Cellular Components	GO:0030136	clathrin-coated vesicle	-2.59551	-0.958048	5/192	915,920,972,1493,3120	CD3D,CD4,CD74,CTLA4,HLA-DQB2
13_Summary	GO Cellular Components	GO:0001772	immunological synapse	-8.73444	-6.22066	7/44	951,3932,8631,11151,27040,84433,259307,713,718,919,1493,3635,5293,5777,7070,29108,64005,115004,920,3689,7133,203068,118788,27240	CD37,LCK,SKAP1,CORO1A,LAT,CARD11,IL4I1,C1QB,C3,CD247,CTLA4,INPP5D,PIK3CD,PTPN6,THY1,PYCARD,MYO1G,CGAS,CD4,ITGB2,TNFRSF1B,TUBB,PIK3AP1,SIT1
13_Member	GO Cellular Components	GO:0001772	immunological synapse	-8.73444	-6.22066	7/44	951,3932,8631,11151,27040,84433,259307	CD37,LCK,SKAP1,CORO1A,LAT,CARD11,IL4I1
13_Member	GO Biological Processes	GO:0002253	activation of immune response	-8.09288	-5.62674	13/326	713,718,919,1493,3635,3932,5293,5777,7070,8631,29108,64005,115004	C1QB,C3,CD247,CTLA4,INPP5D,LCK,PIK3CD,PTPN6,THY1,SKAP1,PYCARD,MYO1G,CGAS
13_Member	GO Biological Processes	GO:0050852	T cell receptor signaling pathway	-6.39579	-4.08658	7/94	919,1493,3635,3932,5293,7070,8631	CD247,CTLA4,INPP5D,LCK,PIK3CD,THY1,SKAP1
13_Member	GO Biological Processes	GO:0002429	immune response-activating cell surface receptor signaling pathway	-5.40985	-3.23331	9/249	919,1493,3635,3932,5293,5777,7070,8631,64005	CD247,CTLA4,INPP5D,LCK,PIK3CD,PTPN6,THY1,SKAP1,MYO1G
13_Member	GO Biological Processes	GO:0002757	immune response-activating signal transduction	-5.40985	-3.23331	9/249	919,1493,3635,3932,5293,5777,7070,8631,64005	CD247,CTLA4,INPP5D,LCK,PIK3CD,PTPN6,THY1,SKAP1,MYO1G
13_Member	GO Cellular Components	GO:0045121	membrane raft	-5.31837	-3.14874	10/326	920,3635,3689,3932,7070,7133,8631,27040,84433,203068	CD4,INPP5D,ITGB2,LCK,THY1,TNFRSF1B,SKAP1,LAT,CARD11,TUBB
13_Member	GO Cellular Components	GO:0098857	membrane microdomain	-5.30667	-3.14157	10/327	920,3635,3689,3932,7070,7133,8631,27040,84433,203068	CD4,INPP5D,ITGB2,LCK,THY1,TNFRSF1B,SKAP1,LAT,CARD11,TUBB
13_Member	GO Biological Processes	GO:0050851	antigen receptor-mediated signaling pathway	-5.23457	-3.09204	8/197	919,1493,3635,3932,5293,5777,7070,8631	CD247,CTLA4,INPP5D,LCK,PIK3CD,PTPN6,THY1,SKAP1
13_Member	GO Biological Processes	GO:0002764	immune response-regulating signaling pathway	-5.03787	-2.94292	10/351	919,1493,3635,3932,5293,5777,7070,8631,64005,118788	CD247,CTLA4,INPP5D,LCK,PIK3CD,PTPN6,THY1,SKAP1,MYO1G,PIK3AP1
13_Member	GO Biological Processes	GO:0002768	immune response-regulating cell surface receptor signaling pathway	-5.02424	-2.93406	9/278	919,1493,3635,3932,5293,5777,7070,8631,64005	CD247,CTLA4,INPP5D,LCK,PIK3CD,PTPN6,THY1,SKAP1,MYO1G
13_Member	GO Molecular Functions	GO:0042169	SH2 domain binding	-4.32452	-2.35029	4/41	3932,5777,8631,27240	LCK,PTPN6,SKAP1,SIT1
13_Member	GO Biological Processes	GO:0034116	positive regulation of heterotypic cell-cell adhesion	-4.30805	-2.33744	3/15	3932,7070,8631	LCK,THY1,SKAP1
13_Member	GO Biological Processes	GO:0034114	regulation of heterotypic cell-cell adhesion	-3.61983	-1.78703	3/25	3932,7070,8631	LCK,THY1,SKAP1
13_Member	GO Biological Processes	GO:0050853	B cell receptor signaling pathway	-2.6527	-1.0025	4/112	1493,3932,5293,5777	CTLA4,LCK,PIK3CD,PTPN6
14_Summary	GO Biological Processes	GO:0050856	regulation of T cell receptor signaling pathway	-8.73444	-6.22066	7/44	3932,5777,7070,7805,9840,53347,84433,920	LCK,PTPN6,THY1,LAPTM5,TESPA1,UBASH3A,CARD11,CD4
14_Member	GO Biological Processes	GO:0050856	regulation of T cell receptor signaling pathway	-8.73444	-6.22066	7/44	3932,5777,7070,7805,9840,53347,84433	LCK,PTPN6,THY1,LAPTM5,TESPA1,UBASH3A,CARD11
14_Member	GO Biological Processes	GO:0050854	regulation of antigen receptor-mediated signaling pathway	-7.46521	-5.05211	7/66	3932,5777,7070,7805,9840,53347,84433	LCK,PTPN6,THY1,LAPTM5,TESPA1,UBASH3A,CARD11
14_Member	GO Biological Processes	GO:0050860	negative regulation of T cell receptor signaling pathway	-5.20164	-3.0665	4/25	5777,7070,7805,53347	PTPN6,THY1,LAPTM5,UBASH3A
14_Member	GO Biological Processes	GO:0050858	negative regulation of antigen receptor-mediated signaling pathway	-4.70494	-2.66407	4/33	5777,7070,7805,53347	PTPN6,THY1,LAPTM5,UBASH3A
14_Member	GO Biological Processes	GO:0032663	regulation of interleukin-2 production	-2.44123	-0.846762	3/63	920,7805,84433	CD4,LAPTM5,CARD11
15_Summary	GO Biological Processes	GO:0000280	nuclear division	-8.40436	-5.91506	13/307	991,3619,3833,4605,8438,9212,9787,23397,27338,29893,113130,146956,378708,2305,5777,7157,9088,10460,203068,1731,80709,1267,283234,80119,5027,11151,338382,5293,27040,64005,199,3932,27128,5778,55259	CDC20,INCENP,KIFC1,MYBL2,RAD54L,AURKB,DLGAP5,NCAPH,UBE2S,PSMC3IP,CDCA5,EME1,CENPS,FOXM1,PTPN6,TP53,PKMYT1,TACC3,TUBB,SEPTIN1,AKNA,CNP,CCDC88B,PIF1,P2RX7,CORO1A,RAB7B,PIK3CD,LAT,MYO1G,AIF1,LCK,CYTH4,PTPN7,DNAI7
15_Member	GO Biological Processes	GO:0000280	nuclear division	-8.40436	-5.91506	13/307	991,3619,3833,4605,8438,9212,9787,23397,27338,29893,113130,146956,378708	CDC20,INCENP,KIFC1,MYBL2,RAD54L,AURKB,DLGAP5,NCAPH,UBE2S,PSMC3IP,CDCA5,EME1,CENPS
15_Member	GO Biological Processes	GO:0048285	organelle fission	-7.99877	-5.54923	13/332	991,3619,3833,4605,8438,9212,9787,23397,27338,29893,113130,146956,378708	CDC20,INCENP,KIFC1,MYBL2,RAD54L,AURKB,DLGAP5,NCAPH,UBE2S,PSMC3IP,CDCA5,EME1,CENPS
15_Member	GO Biological Processes	GO:0000278	mitotic cell cycle	-7.49251	-5.06931	16/588	991,2305,3619,3833,4605,5777,7157,9088,9212,9787,10460,23397,27338,113130,146956,203068	CDC20,FOXM1,INCENP,KIFC1,MYBL2,PTPN6,TP53,PKMYT1,AURKB,DLGAP5,TACC3,NCAPH,UBE2S,CDCA5,EME1,TUBB
15_Member	GO Biological Processes	GO:1903047	mitotic cell cycle process	-6.76237	-4.41407	14/500	991,2305,3619,3833,4605,7157,9088,9212,9787,10460,23397,27338,113130,146956	CDC20,FOXM1,INCENP,KIFC1,MYBL2,TP53,PKMYT1,AURKB,DLGAP5,TACC3,NCAPH,UBE2S,CDCA5,EME1
15_Member	GO Biological Processes	GO:0098813	nuclear chromosome segregation	-6.73976	-4.40417	10/227	991,3619,3833,9212,9787,23397,29893,113130,146956,378708	CDC20,INCENP,KIFC1,AURKB,DLGAP5,NCAPH,PSMC3IP,CDCA5,EME1,CENPS
15_Member	GO Biological Processes	GO:0007051	spindle organization	-6.05305	-3.79033	8/153	991,3619,3833,4605,9212,9787,10460,203068	CDC20,INCENP,KIFC1,MYBL2,AURKB,DLGAP5,TACC3,TUBB
15_Member	GO Biological Processes	GO:0007059	chromosome segregation	-5.865	-3.61958	10/283	991,3619,3833,9212,9787,23397,29893,113130,146956,378708	CDC20,INCENP,KIFC1,AURKB,DLGAP5,NCAPH,PSMC3IP,CDCA5,EME1,CENPS
15_Member	GO Biological Processes	GO:0140014	mitotic nuclear division	-5.7668	-3.54128	8/167	991,3833,4605,9212,9787,23397,27338,113130	CDC20,KIFC1,MYBL2,AURKB,DLGAP5,NCAPH,UBE2S,CDCA5
15_Member	GO Biological Processes	GO:0051301	cell division	-5.25168	-3.10046	12/492	991,1731,3619,3833,9212,10460,23397,27338,80709,113130,203068,378708	CDC20,SEPTIN1,INCENP,KIFC1,AURKB,TACC3,NCAPH,UBE2S,AKNA,CDCA5,TUBB,CENPS
15_Member	GO Biological Processes	GO:0007052	mitotic spindle organization	-5.24556	-3.09976	6/91	991,3833,4605,9212,9787,10460	CDC20,KIFC1,MYBL2,AURKB,DLGAP5,TACC3
15_Member	GO Biological Processes	GO:0051225	spindle assembly	-5.19077	-3.05825	6/93	991,3619,3833,4605,9212,203068	CDC20,INCENP,KIFC1,MYBL2,AURKB,TUBB
15_Member	GO Biological Processes	GO:0000070	mitotic sister chromatid segregation	-4.6192	-2.60103	6/117	991,3833,9212,9787,23397,113130	CDC20,KIFC1,AURKB,DLGAP5,NCAPH,CDCA5
15_Member	GO Biological Processes	GO:1902850	microtubule cytoskeleton organization involved in mitosis	-4.55698	-2.54875	6/120	991,3833,4605,9212,9787,10460	CDC20,KIFC1,MYBL2,AURKB,DLGAP5,TACC3
15_Member	GO Biological Processes	GO:0000819	sister chromatid segregation	-4.11406	-2.18386	6/144	991,3833,9212,9787,23397,113130	CDC20,KIFC1,AURKB,DLGAP5,NCAPH,CDCA5
15_Member	GO Biological Processes	GO:0090307	mitotic spindle assembly	-4.08852	-2.16241	4/47	991,3833,4605,9212	CDC20,KIFC1,MYBL2,AURKB
15_Member	GO Biological Processes	GO:0140694	non-membrane-bounded organelle assembly	-3.83627	-1.95786	8/310	991,3619,3833,4605,9212,9787,203068,378708	CDC20,INCENP,KIFC1,MYBL2,AURKB,DLGAP5,TUBB,CENPS
15_Member	GO Biological Processes	GO:0000226	microtubule cytoskeleton organization	-3.60791	-1.77643	10/521	991,1267,3619,3833,4605,9212,9787,10460,203068,283234	CDC20,CNP,INCENP,KIFC1,MYBL2,AURKB,DLGAP5,TACC3,TUBB,CCDC88B
15_Member	GO Biological Processes	GO:0051303	establishment of chromosome localization	-3.30088	-1.53032	4/75	3619,3833,9787,113130	INCENP,KIFC1,DLGAP5,CDCA5
15_Member	GO Biological Processes	GO:0050000	chromosome localization	-3.2575	-1.49661	4/77	3619,3833,9787,113130	INCENP,KIFC1,DLGAP5,CDCA5
15_Member	GO Biological Processes	GO:0033044	regulation of chromosome organization	-3.19785	-1.4462	6/213	9212,9787,10460,23397,80119,113130	AURKB,DLGAP5,TACC3,NCAPH,PIF1,CDCA5
15_Member	GO Biological Processes	GO:0070925	organelle assembly	-2.89442	-1.18917	11/760	991,3619,3833,4605,5027,9212,9787,11151,203068,338382,378708	CDC20,INCENP,KIFC1,MYBL2,P2RX7,AURKB,DLGAP5,CORO1A,TUBB,RAB7B,CENPS
15_Member	GO Biological Processes	GO:0051656	establishment of organelle localization	-2.83084	-1.14345	7/342	3619,3833,5293,9787,27040,64005,113130	INCENP,KIFC1,PIK3CD,DLGAP5,LAT,MYO1G,CDCA5
15_Member	GO Biological Processes	GO:0010564	regulation of cell cycle process	-2.68866	-1.03239	10/688	199,991,5777,7157,9088,9212,9787,10460,113130,146956	AIF1,CDC20,PTPN6,TP53,PKMYT1,AURKB,DLGAP5,TACC3,CDCA5,EME1
15_Member	GO Biological Processes	GO:0007346	regulation of mitotic cell cycle	-2.61892	-0.978096	8/477	199,5777,7157,9088,9212,9787,113130,146956	AIF1,PTPN6,TP53,PKMYT1,AURKB,DLGAP5,CDCA5,EME1
15_Member	GO Biological Processes	GO:0051310	metaphase plate congression	-2.522	-0.905767	3/59	3619,3833,113130	INCENP,KIFC1,CDCA5
15_Member	GO Cellular Components	GO:0005813	centrosome	-2.46894	-0.867573	9/619	991,3932,7157,9212,9787,10460,27128,80709,283234	CDC20,LCK,TP53,AURKB,DLGAP5,TACC3,CYTH4,AKNA,CCDC88B
15_Member	GO Cellular Components	GO:0005819	spindle	-2.43953	-0.845815	7/402	991,3619,3833,5778,9212,9787,10460	CDC20,INCENP,KIFC1,PTPN7,AURKB,DLGAP5,TACC3
15_Member	GO Biological Processes	GO:0010965	regulation of mitotic sister chromatid separation	-2.40293	-0.818202	3/65	9212,9787,10460	AURKB,DLGAP5,TACC3
15_Member	GO Biological Processes	GO:0007017	microtubule-based process	-2.36967	-0.793015	10/763	991,1267,3619,3833,4605,9212,9787,10460,203068,283234	CDC20,CNP,INCENP,KIFC1,MYBL2,AURKB,DLGAP5,TACC3,TUBB,CCDC88B
15_Member	GO Biological Processes	GO:1901987	regulation of cell cycle phase transition	-2.36456	-0.79009	7/415	199,5777,7157,9212,9787,113130,146956	AIF1,PTPN6,TP53,AURKB,DLGAP5,CDCA5,EME1
15_Member	GO Biological Processes	GO:0051783	regulation of nuclear division	-2.31664	-0.752183	4/139	991,9088,9212,9787	CDC20,PKMYT1,AURKB,DLGAP5
15_Member	GO Biological Processes	GO:1901990	regulation of mitotic cell cycle phase transition	-2.30351	-0.742667	6/321	199,5777,7157,9212,9787,113130	AIF1,PTPN6,TP53,AURKB,DLGAP5,CDCA5
15_Member	GO Biological Processes	GO:0033045	regulation of sister chromatid segregation	-2.27841	-0.72305	3/72	9212,9787,10460	AURKB,DLGAP5,TACC3
15_Member	GO Biological Processes	GO:1905818	regulation of chromosome separation	-2.27841	-0.72305	3/72	9212,9787,10460	AURKB,DLGAP5,TACC3
15_Member	GO Cellular Components	GO:0072686	mitotic spindle	-2.113	-0.583844	4/159	3833,5778,9212,10460	KIFC1,PTPN7,AURKB,TACC3
15_Member	GO Cellular Components	GO:0005875	microtubule associated complex	-2.10361	-0.576412	4/160	3619,3833,9212,55259	INCENP,KIFC1,AURKB,DNAI7
15_Member	GO Biological Processes	GO:0051640	organelle localization	-2.07864	-0.556604	7/470	3619,3833,5293,9787,27040,64005,113130	INCENP,KIFC1,PIK3CD,DLGAP5,LAT,MYO1G,CDCA5
15_Member	GO Cellular Components	GO:0000922	spindle pole	-2.02216	-0.510263	4/169	991,9212,9787,10460	CDC20,AURKB,DLGAP5,TACC3
16_Summary	GO Molecular Functions	GO:0019900	kinase binding	-8.29103	-5.81347	19/753	409,919,920,1844,2305,3059,3689,3932,5777,5880,7070,7157,7454,8631,8651,9212,27040,27240,116986	ARRB2,CD247,CD4,DUSP2,FOXM1,HCLS1,ITGB2,LCK,PTPN6,RAC2,THY1,TP53,WAS,SKAP1,SOCS1,AURKB,LAT,SIT1,AGAP2
16_Member	GO Molecular Functions	GO:0019900	kinase binding	-8.29103	-5.81347	19/753	409,919,920,1844,2305,3059,3689,3932,5777,5880,7070,7157,7454,8631,8651,9212,27040,27240,116986	ARRB2,CD247,CD4,DUSP2,FOXM1,HCLS1,ITGB2,LCK,PTPN6,RAC2,THY1,TP53,WAS,SKAP1,SOCS1,AURKB,LAT,SIT1,AGAP2
16_Member	GO Molecular Functions	GO:0019901	protein kinase binding	-7.48363	-5.0655	17/671	409,919,920,1844,2305,3059,3689,3932,5777,5880,7070,7157,7454,8631,8651,27040,116986	ARRB2,CD247,CD4,DUSP2,FOXM1,HCLS1,ITGB2,LCK,PTPN6,RAC2,THY1,TP53,WAS,SKAP1,SOCS1,LAT,AGAP2
17_Summary	GO Biological Processes	GO:2000106	regulation of leukocyte apoptotic process	-8.04114	-5.58061	8/85	972,3059,5027,5133,5293,7157,9212,84941	CD74,HCLS1,P2RX7,PDCD1,PIK3CD,TP53,AURKB,HSH2D
17_Member	GO Biological Processes	GO:2000106	regulation of leukocyte apoptotic process	-8.04114	-5.58061	8/85	972,3059,5027,5133,5293,7157,9212,84941	CD74,HCLS1,P2RX7,PDCD1,PIK3CD,TP53,AURKB,HSH2D
17_Member	GO Biological Processes	GO:0070228	regulation of lymphocyte apoptotic process	-6.45066	-4.13146	6/57	972,5027,5133,7157,9212,84941	CD74,P2RX7,PDCD1,TP53,AURKB,HSH2D
17_Member	GO Biological Processes	GO:0002903	negative regulation of B cell apoptotic process	-4.4034	-2.41627	3/14	972,9212,84941	CD74,AURKB,HSH2D
17_Member	GO Biological Processes	GO:2000107	negative regulation of leukocyte apoptotic process	-3.98245	-2.07387	4/50	972,3059,9212,84941	CD74,HCLS1,AURKB,HSH2D
17_Member	GO Biological Processes	GO:0002902	regulation of B cell apoptotic process	-3.85151	-1.96427	3/21	972,9212,84941	CD74,AURKB,HSH2D
17_Member	GO Biological Processes	GO:0070229	negative regulation of lymphocyte apoptotic process	-3.25706	-1.49661	3/33	972,9212,84941	CD74,AURKB,HSH2D
18_Summary	KEGG Pathway	hsa05166	Human T-cell leukemia virus 1 infection	-7.88671	-5.44257	11/222	915,920,991,3560,3689,3932,4049,5293,6688,7040,7157,5777,10538,409,1844,5778,5880,11184,5027,9476,3635,7133,29108,146956,146206,5919,79930,22806,9088,7070,8530,64218,11151	CD3D,CD4,CDC20,IL2RB,ITGB2,LCK,LTA,PIK3CD,SPI1,TGFB1,TP53,PTPN6,BATF,ARRB2,DUSP2,PTPN7,RAC2,MAP4K1,P2RX7,NAPSA,INPP5D,TNFRSF1B,PYCARD,EME1,CARMIL2,RARRES2,DOK3,IKZF3,PKMYT1,THY1,CST7,SEMA4A,CORO1A
18_Member	KEGG Pathway	hsa05166	Human T-cell leukemia virus 1 infection	-7.88671	-5.44257	11/222	915,920,991,3560,3689,3932,4049,5293,6688,7040,7157	CD3D,CD4,CDC20,IL2RB,ITGB2,LCK,LTA,PIK3CD,SPI1,TGFB1,TP53
18_Member	GO Biological Processes	GO:0002244	hematopoietic progenitor cell differentiation	-4.00558	-2.0907	5/94	5777,6688,7040,7157,10538	PTPN6,SPI1,TGFB1,TP53,BATF
18_Member	KEGG Pathway	hsa04010	MAPK signaling pathway	-3.21146	-1.45871	7/294	409,1844,5778,5880,7040,7157,11184	ARRB2,DUSP2,PTPN7,RAC2,TGFB1,TP53,MAP4K1
18_Member	GO Biological Processes	GO:0033619	membrane protein proteolysis	-3.18111	-1.43379	3/35	5027,7040,9476	P2RX7,TGFB1,NAPSA
18_Member	GO Biological Processes	GO:0034103	regulation of tissue remodeling	-3.0765	-1.34407	4/86	3635,5027,7040,7157	INPP5D,P2RX7,TGFB1,TP53
18_Member	GO Biological Processes	GO:0097191	extrinsic apoptotic signaling pathway	-3.00265	-1.27637	4/90	5027,6688,7040,7133	P2RX7,SPI1,TGFB1,TNFRSF1B
18_Member	GO Biological Processes	GO:0071216	cellular response to biotic stimulus	-2.939	-1.22785	6/239	6688,7040,7133,7157,29108,146956	SPI1,TGFB1,TNFRSF1B,TP53,PYCARD,EME1
18_Member	GO Biological Processes	GO:0007179	transforming growth factor beta receptor signaling pathway	-2.93236	-1.2222	4/94	409,6688,7040,7157	ARRB2,SPI1,TGFB1,TP53
18_Member	GO Biological Processes	GO:1902895	positive regulation of pri-miRNA transcription by RNA polymerase II	-2.86047	-1.16298	3/45	6688,7040,7157	SPI1,TGFB1,TP53
18_Member	GO Biological Processes	GO:1903053	regulation of extracellular matrix organization	-2.7279	-1.06697	3/50	7040,7133,146206	TGFB1,TNFRSF1B,CARMIL2
18_Member	GO Biological Processes	GO:0097190	apoptotic signaling pathway	-2.68728	-1.03188	6/268	5027,6688,7040,7133,7157,29108	P2RX7,SPI1,TGFB1,TNFRSF1B,TP53,PYCARD
18_Member	GO Biological Processes	GO:0007167	enzyme linked receptor protein signaling pathway	-2.55327	-0.927908	9/601	409,920,3932,5293,5919,6688,7040,7157,79930	ARRB2,CD4,LCK,PIK3CD,RARRES2,SPI1,TGFB1,TP53,DOK3
18_Member	GO Biological Processes	GO:1902893	regulation of pri-miRNA transcription by RNA polymerase II	-2.522	-0.905767	3/59	6688,7040,7157	SPI1,TGFB1,TP53
18_Member	GO Molecular Functions	GO:0042826	histone deacetylase binding	-2.46815	-0.867573	4/126	991,6688,7157,22806	CDC20,SPI1,TP53,IKZF3
18_Member	KEGG Pathway	hsa04110	Cell cycle	-2.46815	-0.867573	4/126	991,7040,7157,9088	CDC20,TGFB1,TP53,PKMYT1
18_Member	GO Biological Processes	GO:0014015	positive regulation of gliogenesis	-2.42192	-0.83272	3/64	4049,7040,7133	LTA,TGFB1,TNFRSF1B
18_Member	GO Biological Processes	GO:0051960	regulation of nervous system development	-2.23394	-0.686136	7/439	4049,7040,7070,7133,7157,8530,64218	LTA,TGFB1,THY1,TNFRSF1B,TP53,CST7,SEMA4A
18_Member	GO Biological Processes	GO:0071560	cellular response to transforming growth factor beta stimulus	-2.2007	-0.657638	4/150	409,6688,7040,7157	ARRB2,SPI1,TGFB1,TP53
18_Member	GO Biological Processes	GO:0071559	response to transforming growth factor beta	-2.13197	-0.601516	4/157	409,6688,7040,7157	ARRB2,SPI1,TGFB1,TP53
18_Member	GO Biological Processes	GO:0071363	cellular response to growth factor stimulus	-2.1076	-0.579104	7/464	409,5293,6688,7040,7133,7157,11151	ARRB2,PIK3CD,SPI1,TGFB1,TNFRSF1B,TP53,CORO1A
18_Member	GO Biological Processes	GO:0050767	regulation of neurogenesis	-2.06328	-0.542522	6/361	4049,7040,7070,7133,7157,64218	LTA,TGFB1,THY1,TNFRSF1B,TP53,SEMA4A
19_Summary	GO Biological Processes	GO:0002274	myeloid leukocyte activation	-7.62603	-5.19768	9/136	199,1776,3689,5293,6688,10538,27040,29108,116071,3635,4794,5777,5880,84433,118788,919,3932,920,7454,653361,135,8631,54518,9047	AIF1,DNASE1L3,ITGB2,PIK3CD,SPI1,BATF,LAT,PYCARD,BATF2,INPP5D,NFKBIE,PTPN6,RAC2,CARD11,PIK3AP1,CD247,LCK,CD4,WAS,NCF1,ADORA2A,SKAP1,APBB1IP,SH2D2A
19_Member	GO Biological Processes	GO:0002274	myeloid leukocyte activation	-7.62603	-5.19768	9/136	199,1776,3689,5293,6688,10538,27040,29108,116071	AIF1,DNASE1L3,ITGB2,PIK3CD,SPI1,BATF,LAT,PYCARD,BATF2
19_Member	KEGG Pathway	hsa04662	B cell receptor signaling pathway	-6.80482	-4.44783	7/82	3635,4794,5293,5777,5880,84433,118788	INPP5D,NFKBIE,PIK3CD,PTPN6,RAC2,CARD11,PIK3AP1
19_Member	KEGG Pathway	hsa04650	Natural killer cell mediated cytotoxicity	-5.42329	-3.23798	7/131	919,3689,3932,5293,5777,5880,27040	CD247,ITGB2,LCK,PIK3CD,PTPN6,RAC2,LAT
19_Member	KEGG Pathway	hsa05135	Yersinia infection	-5.29453	-3.13503	7/137	920,3932,5293,5880,7454,27040,29108	CD4,LCK,PIK3CD,RAC2,WAS,LAT,PYCARD
19_Member	KEGG Pathway	hsa04666	Fc gamma R-mediated phagocytosis	-5.08496	-2.97785	6/97	3635,5293,5880,7454,27040,653361	INPP5D,PIK3CD,RAC2,WAS,LAT,NCF1
19_Member	KEGG Pathway	hsa04015	Rap1 signaling pathway	-4.10027	-2.17252	7/210	135,3689,5293,5880,8631,27040,54518	ADORA2A,ITGB2,PIK3CD,RAC2,SKAP1,LAT,APBB1IP
19_Member	GO Biological Processes	GO:0002275	myeloid cell activation involved in immune response	-3.82011	-1.95321	4/55	1776,5293,27040,29108	DNASE1L3,PIK3CD,LAT,PYCARD
19_Member	KEGG Pathway	hsa04664	Fc epsilon RI signaling pathway	-3.46336	-1.65977	4/68	3635,5293,5880,27040	INPP5D,PIK3CD,RAC2,LAT
19_Member	KEGG Pathway	hsa04370	VEGF signaling pathway	-2.522	-0.905767	3/59	5293,5880,9047	PIK3CD,RAC2,SH2D2A
20_Summary	GO Biological Processes	GO:0010942	positive regulation of cell death	-7.33225	-4.9241	16/604	135,409,1493,3635,3689,3932,4049,4605,5027,5133,5293,7133,7157,7351,7805,29108	ADORA2A,ARRB2,CTLA4,INPP5D,ITGB2,LCK,LTA,MYBL2,P2RX7,PDCD1,PIK3CD,TNFRSF1B,TP53,UCP2,LAPTM5,PYCARD
20_Member	GO Biological Processes	GO:0010942	positive regulation of cell death	-7.33225	-4.9241	16/604	135,409,1493,3635,3689,3932,4049,4605,5027,5133,5293,7133,7157,7351,7805,29108	ADORA2A,ARRB2,CTLA4,INPP5D,ITGB2,LCK,LTA,MYBL2,P2RX7,PDCD1,PIK3CD,TNFRSF1B,TP53,UCP2,LAPTM5,PYCARD
20_Member	GO Biological Processes	GO:0043068	positive regulation of programmed cell death	-6.33169	-4.02828	14/543	135,409,1493,3635,3932,4049,4605,5027,5133,5293,7133,7157,7805,29108	ADORA2A,ARRB2,CTLA4,INPP5D,LCK,LTA,MYBL2,P2RX7,PDCD1,PIK3CD,TNFRSF1B,TP53,LAPTM5,PYCARD
20_Member	GO Biological Processes	GO:0043065	positive regulation of apoptotic process	-5.68411	-3.46821	13/529	135,409,1493,3635,3932,4049,4605,5027,5133,5293,7133,7157,29108	ADORA2A,ARRB2,CTLA4,INPP5D,LCK,LTA,MYBL2,P2RX7,PDCD1,PIK3CD,TNFRSF1B,TP53,PYCARD

## Sheet: ME10
GroupID	Category	Term	Description	LogP	Log(q-value)	InTerm_InList	Genes	Symbols
1_Summary	GO Biological Processes	GO:0045321	leukocyte activation	-15.8812	-11.6232	17/515	958,1437,2534,3458,6404,6556,7124,7535,8832,10148,10320,10461,22904,30009,56833,197358,284021,5341,29851	CD40,CSF2,FYN,IFNG,SELPLG,SLC11A1,TNF,ZAP70,CD84,EBI3,IKZF1,MERTK,SBNO2,TBX21,SLAMF8,NLRC3,MILR1,PLEK,ICOS
1_Member	GO Biological Processes	GO:0045321	leukocyte activation	-15.8812	-11.6232	17/515	958,1437,2534,3458,6404,6556,7124,7535,8832,10148,10320,10461,22904,30009,56833,197358,284021	CD40,CSF2,FYN,IFNG,SELPLG,SLC11A1,TNF,ZAP70,CD84,EBI3,IKZF1,MERTK,SBNO2,TBX21,SLAMF8,NLRC3,MILR1
1_Member	GO Biological Processes	GO:0001775	cell activation	-15.6748	-11.6232	18/636	958,1437,2534,3458,5341,6404,6556,7124,7535,8832,10148,10320,10461,22904,30009,56833,197358,284021	CD40,CSF2,FYN,IFNG,PLEK,SELPLG,SLC11A1,TNF,ZAP70,CD84,EBI3,IKZF1,MERTK,SBNO2,TBX21,SLAMF8,NLRC3,MILR1
1_Member	GO Biological Processes	GO:0046649	lymphocyte activation	-9.35676	-6.18022	11/407	958,2534,6556,7535,8832,10148,10320,10461,30009,56833,197358	CD40,FYN,SLC11A1,ZAP70,CD84,EBI3,IKZF1,MERTK,TBX21,SLAMF8,NLRC3
1_Member	GO Biological Processes	GO:0002520	immune system development	-8.07524	-5.15398	12/683	1437,3458,5341,6404,7124,7535,10320,10461,22904,29851,30009,56833	CSF2,IFNG,PLEK,SELPLG,TNF,ZAP70,IKZF1,MERTK,SBNO2,ICOS,TBX21,SLAMF8
1_Member	GO Biological Processes	GO:0030097	hemopoiesis	-7.65394	-4.79267	11/594	1437,3458,5341,6404,7124,7535,10320,10461,22904,30009,56833	CSF2,IFNG,PLEK,SELPLG,TNF,ZAP70,IKZF1,MERTK,SBNO2,TBX21,SLAMF8
1_Member	GO Biological Processes	GO:0002521	leukocyte differentiation	-7.47265	-4.68822	9/355	1437,3458,7124,7535,10320,10461,22904,30009,56833	CSF2,IFNG,TNF,ZAP70,IKZF1,MERTK,SBNO2,TBX21,SLAMF8
1_Member	GO Biological Processes	GO:0048534	hematopoietic or lymphoid organ development	-7.30421	-4.53137	11/643	1437,3458,5341,6404,7124,7535,10320,10461,22904,30009,56833	CSF2,IFNG,PLEK,SELPLG,TNF,ZAP70,IKZF1,MERTK,SBNO2,TBX21,SLAMF8
1_Member	GO Biological Processes	GO:0042110	T cell activation	-6.12991	-3.60336	7/255	2534,6556,7535,8832,10148,30009,197358	FYN,SLC11A1,ZAP70,CD84,EBI3,TBX21,NLRC3
1_Member	GO Biological Processes	GO:1903131	mononuclear cell differentiation	-4.60177	-2.29462	6/292	1437,7535,10320,10461,30009,56833	CSF2,ZAP70,IKZF1,MERTK,TBX21,SLAMF8
1_Member	GO Biological Processes	GO:0030098	lymphocyte differentiation	-3.82027	-1.67177	5/254	7535,10320,10461,30009,56833	ZAP70,IKZF1,MERTK,TBX21,SLAMF8
2_Summary	GO Biological Processes	GO:0050865	regulation of cell activation	-13.8885	-10.013	17/681	958,2534,3111,3458,3566,4860,5341,7124,7535,8832,10148,10461,29851,30009,54440,56833,284021,8728,29909,1437,1439	CD40,FYN,HLA-DOA,IFNG,IL4R,PNP,PLEK,TNF,ZAP70,CD84,EBI3,MERTK,ICOS,TBX21,SASH3,SLAMF8,MILR1,ADAM19,GPR171,CSF2,CSF2RB
2_Member	GO Biological Processes	GO:0050865	regulation of cell activation	-13.8885	-10.013	17/681	958,2534,3111,3458,3566,4860,5341,7124,7535,8832,10148,10461,29851,30009,54440,56833,284021	CD40,FYN,HLA-DOA,IFNG,IL4R,PNP,PLEK,TNF,ZAP70,CD84,EBI3,MERTK,ICOS,TBX21,SASH3,SLAMF8,MILR1
2_Member	GO Biological Processes	GO:0002694	regulation of leukocyte activation	-13.1794	-9.42887	16/629	958,2534,3111,3458,3566,4860,7124,7535,8832,10148,10461,29851,30009,54440,56833,284021	CD40,FYN,HLA-DOA,IFNG,IL4R,PNP,TNF,ZAP70,CD84,EBI3,MERTK,ICOS,TBX21,SASH3,SLAMF8,MILR1
2_Member	GO Biological Processes	GO:0050867	positive regulation of cell activation	-11.5599	-7.90627	13/436	958,2534,3111,3458,3566,4860,5341,7124,7535,10148,29851,30009,54440	CD40,FYN,HLA-DOA,IFNG,IL4R,PNP,PLEK,TNF,ZAP70,EBI3,ICOS,TBX21,SASH3
2_Member	GO Biological Processes	GO:0022409	positive regulation of cell-cell adhesion	-10.9079	-7.40035	11/291	2534,3111,3458,3566,4860,7124,7535,8728,10148,29851,54440	FYN,HLA-DOA,IFNG,IL4R,PNP,TNF,ZAP70,ADAM19,EBI3,ICOS,SASH3
2_Member	GO Biological Processes	GO:0051249	regulation of lymphocyte activation	-10.4831	-7.05601	13/532	958,2534,3111,3458,3566,4860,7535,10148,10461,29851,30009,54440,56833	CD40,FYN,HLA-DOA,IFNG,IL4R,PNP,ZAP70,EBI3,MERTK,ICOS,TBX21,SASH3,SLAMF8
2_Member	GO Biological Processes	GO:0002696	positive regulation of leukocyte activation	-10.4544	-7.05601	12/421	958,2534,3111,3458,3566,4860,7124,7535,10148,29851,30009,54440	CD40,FYN,HLA-DOA,IFNG,IL4R,PNP,TNF,ZAP70,EBI3,ICOS,TBX21,SASH3
2_Member	GO Biological Processes	GO:1903039	positive regulation of leukocyte cell-cell adhesion	-10.2669	-6.91424	10/245	2534,3111,3458,3566,4860,7124,7535,10148,29851,54440	FYN,HLA-DOA,IFNG,IL4R,PNP,TNF,ZAP70,EBI3,ICOS,SASH3
2_Member	GO Biological Processes	GO:1903037	regulation of leukocyte cell-cell adhesion	-10.1301	-6.81886	11/344	2534,3111,3458,3566,4860,7124,7535,10148,29851,30009,54440	FYN,HLA-DOA,IFNG,IL4R,PNP,TNF,ZAP70,EBI3,ICOS,TBX21,SASH3
2_Member	GO Biological Processes	GO:0022407	regulation of cell-cell adhesion	-10.0554	-6.78196	12/456	2534,3111,3458,3566,4860,7124,7535,8728,10148,29851,30009,54440	FYN,HLA-DOA,IFNG,IL4R,PNP,TNF,ZAP70,ADAM19,EBI3,ICOS,TBX21,SASH3
2_Member	GO Biological Processes	GO:0051251	positive regulation of lymphocyte activation	-9.78154	-6.54285	11/371	958,2534,3111,3458,3566,4860,7535,10148,29851,30009,54440	CD40,FYN,HLA-DOA,IFNG,IL4R,PNP,ZAP70,EBI3,ICOS,TBX21,SASH3
2_Member	GO Biological Processes	GO:0050870	positive regulation of T cell activation	-9.22905	-6.08054	9/223	2534,3111,3458,3566,4860,7535,10148,29851,54440	FYN,HLA-DOA,IFNG,IL4R,PNP,ZAP70,EBI3,ICOS,SASH3
2_Member	GO Biological Processes	GO:0045785	positive regulation of cell adhesion	-8.93981	-5.84246	11/446	2534,3111,3458,3566,4860,7124,7535,8728,10148,29851,54440	FYN,HLA-DOA,IFNG,IL4R,PNP,TNF,ZAP70,ADAM19,EBI3,ICOS,SASH3
2_Member	GO Biological Processes	GO:0050863	regulation of T cell activation	-8.85889	-5.78501	10/342	2534,3111,3458,3566,4860,7535,10148,29851,30009,54440	FYN,HLA-DOA,IFNG,IL4R,PNP,ZAP70,EBI3,ICOS,TBX21,SASH3
2_Member	GO Biological Processes	GO:0046634	regulation of alpha-beta T cell activation	-8.77983	-5.72823	7/105	3458,3566,4860,7535,10148,30009,54440	IFNG,IL4R,PNP,ZAP70,EBI3,TBX21,SASH3
2_Member	GO Biological Processes	GO:0045619	regulation of lymphocyte differentiation	-8.55479	-5.52438	8/181	3111,3458,3566,4860,7535,30009,54440,56833	HLA-DOA,IFNG,IL4R,PNP,ZAP70,TBX21,SASH3,SLAMF8
2_Member	GO Biological Processes	GO:1903706	regulation of hemopoiesis	-8.51994	-5.50974	10/371	3111,3458,3566,4860,7124,7535,29909,30009,54440,56833	HLA-DOA,IFNG,IL4R,PNP,TNF,ZAP70,GPR171,TBX21,SASH3,SLAMF8
2_Member	GO Biological Processes	GO:0046637	regulation of alpha-beta T cell differentiation	-8.36543	-5.38462	6/67	3458,3566,4860,7535,30009,54440	IFNG,IL4R,PNP,ZAP70,TBX21,SASH3
2_Member	GO Biological Processes	GO:0046635	positive regulation of alpha-beta T cell activation	-8.32598	-5.38462	6/68	3458,3566,4860,7535,10148,54440	IFNG,IL4R,PNP,ZAP70,EBI3,SASH3
2_Member	GO Biological Processes	GO:1902105	regulation of leukocyte differentiation	-8.32227	-5.38462	9/283	3111,3458,3566,4860,7124,7535,30009,54440,56833	HLA-DOA,IFNG,IL4R,PNP,TNF,ZAP70,TBX21,SASH3,SLAMF8
2_Member	GO Biological Processes	GO:0045580	regulation of T cell differentiation	-7.67861	-4.8031	7/151	3111,3458,3566,4860,7535,30009,54440	HLA-DOA,IFNG,IL4R,PNP,ZAP70,TBX21,SASH3
2_Member	GO Biological Processes	GO:0030155	regulation of cell adhesion	-7.56408	-4.7166	12/760	2534,3111,3458,3566,4860,7124,7535,8728,10148,29851,30009,54440	FYN,HLA-DOA,IFNG,IL4R,PNP,TNF,ZAP70,ADAM19,EBI3,ICOS,TBX21,SASH3
2_Member	GO Biological Processes	GO:0070665	positive regulation of leukocyte proliferation	-7.54277	-4.70865	7/158	958,1437,1439,4860,7535,10148,54440	CD40,CSF2,CSF2RB,PNP,ZAP70,EBI3,SASH3
2_Member	GO Biological Processes	GO:0046638	positive regulation of alpha-beta T cell differentiation	-7.28777	-4.52621	5/50	3458,3566,4860,7535,54440	IFNG,IL4R,PNP,ZAP70,SASH3
2_Member	KEGG Pathway	hsa04659	Th17 cell differentiation	-7.11	-4.40083	6/108	3111,3458,3566,7535,10148,30009	HLA-DOA,IFNG,IL4R,ZAP70,EBI3,TBX21
2_Member	KEGG Pathway	hsa05321	Inflammatory bowel disease	-6.70676	-4.05311	5/65	3111,3458,3566,7124,30009	HLA-DOA,IFNG,IL4R,TNF,TBX21
2_Member	GO Biological Processes	GO:1902107	positive regulation of leukocyte differentiation	-6.14838	-3.60867	6/157	3458,3566,4860,7124,7535,54440	IFNG,IL4R,PNP,TNF,ZAP70,SASH3
2_Member	GO Biological Processes	GO:1903708	positive regulation of hemopoiesis	-6.14838	-3.60867	6/157	3458,3566,4860,7124,7535,54440	IFNG,IL4R,PNP,TNF,ZAP70,SASH3
2_Member	GO Biological Processes	GO:0070663	regulation of leukocyte proliferation	-6.14133	-3.60825	7/254	958,1437,1439,4860,7535,10148,54440	CD40,CSF2,CSF2RB,PNP,ZAP70,EBI3,SASH3
2_Member	KEGG Pathway	hsa04658	Th1 and Th2 cell differentiation	-5.94976	-3.44223	5/92	3111,3458,3566,7535,30009	HLA-DOA,IFNG,IL4R,ZAP70,TBX21
2_Member	GO Biological Processes	GO:0045582	positive regulation of T cell differentiation	-5.90334	-3.40197	5/94	3458,3566,4860,7535,54440	IFNG,IL4R,PNP,ZAP70,SASH3
2_Member	GO Biological Processes	GO:0045621	positive regulation of lymphocyte differentiation	-5.62483	-3.1587	5/107	3458,3566,4860,7535,54440	IFNG,IL4R,PNP,ZAP70,SASH3
2_Member	GO Biological Processes	GO:0043370	regulation of CD4-positive, alpha-beta T cell differentiation	-5.5196	-3.07007	4/50	3458,3566,30009,54440	IFNG,IL4R,TBX21,SASH3
2_Member	GO Biological Processes	GO:0050671	positive regulation of lymphocyte proliferation	-5.038	-2.65492	5/141	958,4860,7535,10148,54440	CD40,PNP,ZAP70,EBI3,SASH3
2_Member	GO Biological Processes	GO:2000514	regulation of CD4-positive, alpha-beta T cell activation	-5.03442	-2.65492	4/66	3458,3566,30009,54440	IFNG,IL4R,TBX21,SASH3
2_Member	GO Biological Processes	GO:0032946	positive regulation of mononuclear cell proliferation	-5.00829	-2.63339	5/143	958,4860,7535,10148,54440	CD40,PNP,ZAP70,EBI3,SASH3
2_Member	GO Biological Processes	GO:0043372	positive regulation of CD4-positive, alpha-beta T cell differentiation	-4.45036	-2.16219	3/32	3458,3566,54440	IFNG,IL4R,SASH3
2_Member	GO Biological Processes	GO:0042102	positive regulation of T cell proliferation	-4.27042	-2.0216	4/103	4860,7535,10148,54440	PNP,ZAP70,EBI3,SASH3
2_Member	GO Biological Processes	GO:2000516	positive regulation of CD4-positive, alpha-beta T cell activation	-4.22339	-1.99133	3/38	3458,3566,54440	IFNG,IL4R,SASH3
2_Member	GO Biological Processes	GO:0050670	regulation of lymphocyte proliferation	-4.02185	-1.83357	5/230	958,4860,7535,10148,54440	CD40,PNP,ZAP70,EBI3,SASH3
2_Member	GO Biological Processes	GO:0032944	regulation of mononuclear cell proliferation	-3.99543	-1.8189	5/233	958,4860,7535,10148,54440	CD40,PNP,ZAP70,EBI3,SASH3
2_Member	GO Biological Processes	GO:0042129	regulation of T cell proliferation	-3.39461	-1.29483	4/174	4860,7535,10148,54440	PNP,ZAP70,EBI3,SASH3
3_Summary	GO Biological Processes	GO:0001819	positive regulation of cytokine production	-11.0945	-7.52001	13/475	958,1437,1536,3458,3566,4860,6556,7124,8832,10148,10865,30009,54440,730,2534,7535,56833,6472	CD40,CSF2,CYBB,IFNG,IL4R,PNP,SLC11A1,TNF,CD84,EBI3,ARID5A,TBX21,SASH3,C7,FYN,ZAP70,SLAMF8,SHMT2
3_Member	GO Biological Processes	GO:0001819	positive regulation of cytokine production	-11.0945	-7.52001	13/475	958,1437,1536,3458,3566,4860,6556,7124,8832,10148,10865,30009,54440	CD40,CSF2,CYBB,IFNG,IL4R,PNP,SLC11A1,TNF,CD84,EBI3,ARID5A,TBX21,SASH3
3_Member	GO Biological Processes	GO:0050778	positive regulation of immune response	-7.92373	-5.0335	11/559	730,958,2534,3458,3566,6556,7124,7535,10865,30009,54440	C7,CD40,FYN,IFNG,IL4R,SLC11A1,TNF,ZAP70,ARID5A,TBX21,SASH3
3_Member	GO Biological Processes	GO:0002697	regulation of immune effector process	-7.49366	-4.68965	9/353	958,3458,3566,7124,8832,10865,30009,54440,56833	CD40,IFNG,IL4R,TNF,CD84,ARID5A,TBX21,SASH3,SLAMF8
3_Member	GO Biological Processes	GO:0002699	positive regulation of immune effector process	-7.48666	-4.68965	8/248	958,3458,3566,7124,8832,10865,30009,54440	CD40,IFNG,IL4R,TNF,CD84,ARID5A,TBX21,SASH3
[truncated: 258 more rows]

[truncated: 2 more sheets: ME11, module_microorganism_correlatio]
